# Supplementary material for: Integrative Network Analysis Reveals Novel Moderators of Aβ-Tau Interaction in Alzheimer’s Disease
Source: bioRxiv. 2024 Oct 28:2024.06.14.599092. Preprint. [Version 2] doi: 10.1101/2024.06.14.599092 (PMC11565825; doi:10.1101/2024.06.14.599092)
Supplement: Supplement 2 [file media-2.xlsx]

## Sheet: in
Enrichment analysis for each module detected by clustering analysis, related to Figures 1
ID	Description	GeneRatio	BgRatio	pvalue	p.adjust	qvalue	geneID	Count	geneset	direction
HALLMARK_EPITHELIAL_MESENCHYMAL_TRANSITION	HALLMARK_EPITHELIAL_MESENCHYMAL_TRANSITION	45/193	200/4384	2.87606e-21	1.32299e-19	1.12015e-19	BGN/CD44/COL11A1/COL1A1/COL1A2/COL3A1/COL4A1/COL4A2/COL5A2/COL6A2/COL6A3/DCN/FBLN1/FBLN2/FBLN5/FBN1/FERMT2/FLNA/FN1/ITGA2/ITGA5/ITGAV/ITGB1/ITGB5/LAMA1/LAMA2/LAMC1/LUM/MYL9/MYLK/NID2/PCOLCE/PDLIM4/PLAUR/SERPINH1/SPP1/TAGLN/TGFBI/TGM2/THBS1/TIMP3/TPM1/TPM2/TPM4/VIM	45	Hallmark	1
HALLMARK_COAGULATION	HALLMARK_COAGULATION	29/193	138/4384	5.08624e-13	1.16984e-11	9.90479e-12	A2M/ANXA1/APOA1/APOC1/C1QA/C1S/C3/C8A/C8B/C9/CFD/CFH/CFI/CLU/F12/F2/FBN1/FGG/FN1/ITGA2/KLKB1/PECAM1/PLG/SERPINA1/SERPINC1/SERPING1/TF/THBS1/TIMP3	29	Hallmark	1
HALLMARK_APICAL_JUNCTION	HALLMARK_APICAL_JUNCTION	31/193	200/4384	3.22428e-10	3.70793e-09	3.13943e-09	ACTN1/ACTN2/ACTN3/ACTN4/CNN2/FBN1/FLNC/ICAM1/ITGA2/ITGA3/ITGA9/ITGB1/ITGB4/MSN/MYH10/MYH9/MYL12B/MYL9/PARVA/PECAM1/PTK2/PTPRC/RAC2/RRAS/RSU1/SORBS3/SYK/TGFBI/VASP/VCL/ZYX	31	Hallmark	1
HALLMARK_MYOGENESIS	HALLMARK_MYOGENESIS	31/193	200/4384	3.22428e-10	3.70793e-09	3.13943e-09	ACSL1/ACTN2/ACTN3/AGRN/CFD/CLU/COL1A1/COL3A1/COL4A2/COL6A2/COL6A3/DES/ITGA7/ITGB1/ITGB4/ITGB5/LAMA2/LDB3/MYH1/MYH11/MYH9/MYL6B/MYLK/PDLIM7/SOD3/SORBS1/SORBS3/SPTAN1/TAGLN/TPM2/TPM3	31	Hallmark	1
HALLMARK_COMPLEMENT	HALLMARK_COMPLEMENT	25/193	200/4384	1.45412e-06	1.33779e-05	1.13268e-05	ACTN2/ANXA5/APOA4/APOC1/C1QA/C1QC/C1S/C3/C9/CASP1/CFH/CLU/COL4A2/CP/F2/FCER1G/FN1/ITGAM/KLKB1/LGALS3/PLAUR/PLG/SERPINA1/SERPINC1/SERPING1	25	Hallmark	1
HALLMARK_ANGIOGENESIS	HALLMARK_ANGIOGENESIS	9/193	36/4384	1.72637e-05	0.000132355	0.000112063	APOH/COL3A1/COL5A2/ITGAV/LUM/PTK2/S100A4/SPP1/VTN	9	Hallmark	1
HALLMARK_APOPTOSIS	HALLMARK_APOPTOSIS	18/193	161/4384	0.000206999	0.00136028	0.00115172	ANXA1/BGN/CASP1/CAV1/CD14/CD44/CLU/DCN/F2/HGF/LGALS3/LMNA/LUM/PTK2/ROCK1/SPTAN1/TIMP3/TSPO	18	Hallmark	1
HALLMARK_UV_RESPONSE_DN	HALLMARK_UV_RESPONSE_DN	13/193	144/4384	0.0101762	0.0585134	0.0495423	ANXA2/CAV1/COL11A1/COL1A1/COL1A2/COL3A1/COL5A2/EFEMP1/FBLN5/LAMC1/MAP2K5/NEK7/SYNE1	13	Hallmark	1
HALLMARK_MITOTIC_SPINDLE	HALLMARK_MITOTIC_SPINDLE	16/193	199/4384	0.0134145	0.0685629	0.0580509	ACTN4/BCAR1/CD2AP/EZR/FLNA/FLNB/LMNB1/MYH10/MYH9/PALLD/PXN/ROCK1/SORBS2/SPTAN1/SUN2/VCL	16	Hallmark	1
HALLMARK_HYPOXIA	HALLMARK_HYPOXIA	12/193	200/4384	0.168934	0.777095	0.657952	ANXA2/BGN/CAV1/CP/DCN/MYH9/PGM2/PLAUR/S100A4/SCARB1/TGFBI/TGM2	12	Hallmark	1
HALLMARK_CHOLESTEROL_HOMEOSTASIS	HALLMARK_CHOLESTEROL_HOMEOSTASIS	5/193	74/4384	0.225426	0.935921	0.792428	ANXA5/CLU/LGALS3/PLAUR/S100A11	5	Hallmark	1
HALLMARK_INTERFERON_ALPHA_RESPONSE	HALLMARK_INTERFERON_ALPHA_RESPONSE	6/193	97/4384	0.254165	0.935921	0.792428	BST2/C1S/CASP1/CD74/TDRD7/UBA7	6	Hallmark	1
HALLMARK_ADIPOGENESIS	HALLMARK_ADIPOGENESIS	11/193	200/4384	0.2645	0.935921	0.792428	APOE/C3/CAT/CD151/COL4A1/ITGA7/LAMA4/MYLK/SCARB1/SORBS1/STOM	11	Hallmark	1
HALLMARK_ALLOGRAFT_REJECTION	HALLMARK_ALLOGRAFT_REJECTION	10/193	200/4384	0.385495	0.999901	0.846598	CD74/CSK/ELANE/F2/FLNA/HLA-DRA/ICAM1/ITGB2/PTPRC/STAB1	10	Hallmark	1
HALLMARK_INTERFERON_GAMMA_RESPONSE	HALLMARK_INTERFERON_GAMMA_RESPONSE	10/193	200/4384	0.385495	0.999901	0.846598	BST2/C1S/CASP1/CD74/CFH/FCGR1A/ICAM1/RBCK1/SERPING1/TDRD7	10	Hallmark	1
HALLMARK_KRAS_SIGNALING_UP	HALLMARK_KRAS_SIGNALING_UP	10/193	200/4384	0.385495	0.999901	0.846598	CFH/FCER1G/GPNMB/ITGA2/ITGB2/LCP1/PECAM1/PLAUR/SERPINA3/SPP1	10	Hallmark	1
HALLMARK_HEDGEHOG_SIGNALING	HALLMARK_HEDGEHOG_SIGNALING	2/193	36/4384	0.47518	0.999901	0.846598	MYH9/PLG	2	Hallmark	1
HALLMARK_PEROXISOME	HALLMARK_PEROXISOME	5/193	104/4384	0.486403	0.999901	0.846598	ACSL1/ALB/CAT/SERPINA6/TSPO	5	Hallmark	1
HALLMARK_XENOBIOTIC_METABOLISM	HALLMARK_XENOBIOTIC_METABOLISM	9/193	200/4384	0.523243	0.999901	0.846598	APOE/BCAR1/CAT/CRP/FBLN1/ITIH4/PLG/SERPINA6/VTN	9	Hallmark	1
HALLMARK_REACTIVE_OXYGEN_SPECIES_PATHWAY	HALLMARK_REACTIVE_OXYGEN_SPECIES_PATHWAY	2/193	49/4384	0.642952	0.999901	0.846598	CAT/PDLIM1	2	Hallmark	1
HALLMARK_ANDROGEN_RESPONSE	HALLMARK_ANDROGEN_RESPONSE	4/193	101/4384	0.65704	0.999901	0.846598	ACTN1/DBI/IQGAP2/ITGAV	4	Hallmark	1
HALLMARK_IL2_STAT5_SIGNALING	HALLMARK_IL2_STAT5_SIGNALING	8/193	199/4384	0.657268	0.999901	0.846598	AHNAK/CD44/COL6A1/ITGA6/ITGAV/SERPINC1/SPP1/TGM2	8	Hallmark	1
HALLMARK_INFLAMMATORY_RESPONSE	HALLMARK_INFLAMMATORY_RESPONSE	8/193	200/4384	0.662852	0.999901	0.846598	BST2/CD14/CYBB/ICAM1/ITGA5/ITGB8/PLAUR/STAB1	8	Hallmark	1
HALLMARK_BILE_ACID_METABOLISM	HALLMARK_BILE_ACID_METABOLISM	4/193	112/4384	0.734938	0.999901	0.846598	ACSL1/APOA1/CAT/SERPINA6	4	Hallmark	1
HALLMARK_IL6_JAK_STAT3_SIGNALING	HALLMARK_IL6_JAK_STAT3_SIGNALING	3/193	87/4384	0.745352	0.999901	0.846598	A2M/CD14/CD44	3	Hallmark	1
HALLMARK_ESTROGEN_RESPONSE_LATE	HALLMARK_ESTROGEN_RESPONSE_LATE	7/193	200/4384	0.787271	0.999901	0.846598	CAV1/CD44/FLNB/MYOF/SCARB1/SERPINA1/SERPINA3	7	Hallmark	1
HALLMARK_GLYCOLYSIS	HALLMARK_GLYCOLYSIS	7/193	200/4384	0.787271	0.999901	0.846598	AGRN/CD44/DCN/PGM2/PKP2/RBCK1/TGFBI	7	Hallmark	1
HALLMARK_HEME_METABOLISM	HALLMARK_HEME_METABOLISM	7/193	200/4384	0.787271	0.999901	0.846598	AHSP/C3/CAT/CLIC2/HBB/NEK7/TNS1	7	Hallmark	1
HALLMARK_FATTY_ACID_METABOLISM	HALLMARK_FATTY_ACID_METABOLISM	5/193	158/4384	0.834041	0.999901	0.846598	ACSL1/ADSL/AOC3/HADHB/S100A10	5	Hallmark	1
HALLMARK_PANCREAS_BETA_CELLS	HALLMARK_PANCREAS_BETA_CELLS	1/193	40/4384	0.836204	0.999901	0.846598	SEC11A	1	Hallmark	1
HALLMARK_APICAL_SURFACE	HALLMARK_APICAL_SURFACE	1/193	44/4384	0.863439	0.999901	0.846598	PLAUR	1	Hallmark	1
HALLMARK_P53_PATHWAY	HALLMARK_P53_PATHWAY	6/193	200/4384	0.883251	0.999901	0.846598	CASP1/ITGB4/KIF13B/S100A10/S100A4/STOM	6	Hallmark	1
HALLMARK_TGF_BETA_SIGNALING	HALLMARK_TGF_BETA_SIGNALING	1/193	54/4384	0.913391	0.999901	0.846598	THBS1	1	Hallmark	1
HALLMARK_ESTROGEN_RESPONSE_EARLY	HALLMARK_ESTROGEN_RESPONSE_EARLY	5/193	200/4384	0.946039	0.999901	0.846598	CD44/FLNB/MYOF/SCARB1/TGM2	5	Hallmark	1
HALLMARK_UNFOLDED_PROTEIN_RESPONSE	HALLMARK_UNFOLDED_PROTEIN_RESPONSE	2/193	113/4384	0.963383	0.999901	0.846598	BANF1/SEC11A	2	Hallmark	1
HALLMARK_PROTEIN_SECRETION	HALLMARK_PROTEIN_SECRETION	1/193	96/4384	0.987358	0.999901	0.846598	CAV2	1	Hallmark	1
HALLMARK_PI3K_AKT_MTOR_SIGNALING	HALLMARK_PI3K_AKT_MTOR_SIGNALING	1/193	105/4384	0.991651	0.999901	0.846598	ITPR2	1	Hallmark	1
HALLMARK_UV_RESPONSE_UP	HALLMARK_UV_RESPONSE_UP	2/193	158/4384	0.993904	0.999901	0.846598	COL2A1/ICAM1	2	Hallmark	1
HALLMARK_E2F_TARGETS	HALLMARK_E2F_TARGETS	3/193	200/4384	0.994363	0.999901	0.846598	LBR/LMNB1/TMPO	3	Hallmark	1
HALLMARK_G2M_CHECKPOINT	HALLMARK_G2M_CHECKPOINT	3/193	200/4384	0.994363	0.999901	0.846598	LBR/LMNB1/TMPO	3	Hallmark	1
HALLMARK_MTORC1_SIGNALING	HALLMARK_MTORC1_SIGNALING	3/193	200/4384	0.994363	0.999901	0.846598	ITGB2/SEC11A/SERPINH1	3	Hallmark	1
HALLMARK_TNFA_SIGNALING_VIA_NFKB	HALLMARK_TNFA_SIGNALING_VIA_NFKB	3/193	200/4384	0.994363	0.999901	0.846598	CD44/ICAM1/PLAUR	3	Hallmark	1
HALLMARK_KRAS_SIGNALING_DN	HALLMARK_KRAS_SIGNALING_DN	2/193	200/4384	0.998944	0.999901	0.846598	C5/COL2A1	2	Hallmark	1
HALLMARK_OXIDATIVE_PHOSPHORYLATION	HALLMARK_OXIDATIVE_PHOSPHORYLATION	2/193	200/4384	0.998944	0.999901	0.846598	HADHA/HADHB	2	Hallmark	1
HALLMARK_DNA_REPAIR	HALLMARK_DNA_REPAIR	1/193	150/4384	0.998965	0.999901	0.846598	IMPDH2	1	Hallmark	1
HALLMARK_MYC_TARGETS_V1	HALLMARK_MYC_TARGETS_V1	1/193	200/4384	0.999901	0.999901	0.846598	IMPDH2	1	Hallmark	1
KEGG_FOCAL_ADHESION	KEGG_FOCAL_ADHESION	62/165	199/5244	3.04803e-48	3.04803e-46	2.59885e-46	ACTN1/ACTN2/ACTN3/ACTN4/BCAR1/CAV1/CAV2/COL11A1/COL1A1/COL1A2/COL2A1/COL3A1/COL4A1/COL4A2/COL5A2/COL6A1/COL6A2/COL6A3/COL6A6/FLNA/FLNB/FLNC/FN1/HGF/ILK/ITGA1/ITGA2/ITGA3/ITGA5/ITGA6/ITGA7/ITGA9/ITGAV/ITGB1/ITGB4/ITGB5/ITGB8/LAMA1/LAMA2/LAMA4/LAMA5/LAMB1/LAMB2/LAMC1/LAMC3/MYL12B/MYL9/MYLK/PARVA/PARVB/PTK2/PXN/RAC2/ROCK1/SPP1/THBS1/TLN1/TLN2/VASP/VCL/VTN/ZYX	62	KEGG	1
KEGG_ECM_RECEPTOR_INTERACTION	KEGG_ECM_RECEPTOR_INTERACTION	39/165	84/5244	1.04288e-37	5.21441e-36	4.44597e-36	AGRN/CD44/COL11A1/COL1A1/COL1A2/COL2A1/COL3A1/COL4A1/COL4A2/COL5A2/COL6A1/COL6A2/COL6A3/COL6A6/FN1/HSPG2/ITGA1/ITGA2/ITGA3/ITGA5/ITGA6/ITGA7/ITGA9/ITGAV/ITGB1/ITGB4/ITGB5/ITGB8/LAMA1/LAMA2/LAMA4/LAMA5/LAMB1/LAMB2/LAMC1/LAMC3/SPP1/THBS1/VTN	39	KEGG	1
KEGG_COMPLEMENT_AND_COAGULATION_CASCADES	KEGG_COMPLEMENT_AND_COAGULATION_CASCADES	29/165	69/5244	1.83915e-26	6.13052e-25	5.22707e-25	A2M/C1QA/C1QC/C1S/C3/C4A/C4B/C4BPA/C5/C6/C7/C8A/C8B/C9/CFD/CFH/CFI/F12/F2/FGB/FGG/KLKB1/PLAUR/PLG/SERPINA1/SERPINC1/SERPIND1/SERPINF2/SERPING1	29	KEGG	1
KEGG_REGULATION_OF_ACTIN_CYTOSKELETON	KEGG_REGULATION_OF_ACTIN_CYTOSKELETON	40/165	213/5244	2.84149e-21	7.10374e-20	6.05687e-20	ACTN1/ACTN2/ACTN3/ACTN4/BCAR1/CD14/CSK/EZR/F2/FN1/IQGAP1/IQGAP2/ITGA1/ITGA2/ITGA3/ITGA5/ITGA6/ITGA7/ITGA9/ITGAM/ITGAV/ITGAX/ITGB1/ITGB2/ITGB4/ITGB5/ITGB8/MSN/MYH10/MYH9/MYL12B/MYL9/MYLK/PTK2/PXN/RAC2/ROCK1/RRAS/TMSB4X/VCL	40	KEGG	1
KEGG_ARRHYTHMOGENIC_RIGHT_VENTRICULAR_CARDIOMYOPATHY_ARVC	KEGG_ARRHYTHMOGENIC_RIGHT_VENTRICULAR_CARDIOMYOPATHY_ARVC	22/165	74/5244	1.97527e-16	3.95053e-15	3.36835e-15	ACTN1/ACTN2/ACTN3/ACTN4/DES/DSP/EMD/ITGA1/ITGA2/ITGA3/ITGA5/ITGA6/ITGA7/ITGA9/ITGAV/ITGB1/ITGB4/ITGB5/ITGB8/LAMA2/LMNA/PKP2	22	KEGG	1
KEGG_HYPERTROPHIC_CARDIOMYOPATHY_HCM	KEGG_HYPERTROPHIC_CARDIOMYOPATHY_HCM	20/165	83/5244	4.24775e-13	7.07958e-12	6.03628e-12	DES/EMD/ITGA1/ITGA2/ITGA3/ITGA5/ITGA6/ITGA7/ITGA9/ITGAV/ITGB1/ITGB4/ITGB5/ITGB8/LAMA2/LMNA/TPM1/TPM2/TPM3/TPM4	20	KEGG	1
KEGG_DILATED_CARDIOMYOPATHY	KEGG_DILATED_CARDIOMYOPATHY	20/165	90/5244	2.19153e-12	3.13075e-11	2.66938e-11	DES/EMD/ITGA1/ITGA2/ITGA3/ITGA5/ITGA6/ITGA7/ITGA9/ITGAV/ITGB1/ITGB4/ITGB5/ITGB8/LAMA2/LMNA/TPM1/TPM2/TPM3/TPM4	20	KEGG	1
KEGG_LEUKOCYTE_TRANSENDOTHELIAL_MIGRATION	KEGG_LEUKOCYTE_TRANSENDOTHELIAL_MIGRATION	22/165	116/5244	4.87783e-12	6.09728e-11	5.19874e-11	ACTN1/ACTN2/ACTN3/ACTN4/BCAR1/CYBA/CYBB/EZR/ICAM1/ITGAM/ITGB1/ITGB2/MSN/MYL12B/MYL9/PECAM1/PTK2/PXN/RAC2/ROCK1/VASP/VCL	22	KEGG	1
KEGG_SMALL_CELL_LUNG_CANCER	KEGG_SMALL_CELL_LUNG_CANCER	17/165	84/5244	5.24787e-10	5.83097e-09	4.97167e-09	COL4A1/COL4A2/FN1/ITGA2/ITGA3/ITGA6/ITGAV/ITGB1/LAMA1/LAMA2/LAMA4/LAMA5/LAMB1/LAMB2/LAMC1/LAMC3/PTK2	17	KEGG	1
KEGG_SYSTEMIC_LUPUS_ERYTHEMATOSUS	KEGG_SYSTEMIC_LUPUS_ERYTHEMATOSUS	20/165	139/5244	8.08601e-09	8.08601e-08	6.89438e-08	ACTN1/ACTN2/ACTN3/ACTN4/C1QA/C1QC/C1S/C3/C4A/C4B/C5/C6/C7/C8A/C8B/C9/ELANE/FCGR1A/FCGR2A/HLA-DRA	20	KEGG	1
KEGG_PRION_DISEASES	KEGG_PRION_DISEASES	9/165	35/5244	8.49729e-07	7.72481e-06	6.58642e-06	C1QA/C1QC/C5/C6/C7/C8A/C8B/C9/LAMC1	9	KEGG	1
KEGG_VIRAL_MYOCARDITIS	KEGG_VIRAL_MYOCARDITIS	10/165	70/5244	5.62524e-05	0.00046877	0.000399688	CAV1/HLA-DRA/ICAM1/ITGB2/LAMA2/MYH1/MYH10/MYH11/MYH9/RAC2	10	KEGG	1
KEGG_HEMATOPOIETIC_CELL_LINEAGE	KEGG_HEMATOPOIETIC_CELL_LINEAGE	10/165	87/5244	0.000357815	0.00275242	0.0023468	CD14/CD44/FCGR1A/HLA-DRA/ITGA1/ITGA2/ITGA3/ITGA5/ITGA6/ITGAM	10	KEGG	1
KEGG_TIGHT_JUNCTION	KEGG_TIGHT_JUNCTION	12/165	132/5244	0.000831237	0.00593741	0.00506242	ACTN1/ACTN2/ACTN3/ACTN4/MYH1/MYH10/MYH11/MYH9/MYL12B/MYL9/RRAS/SPTAN1	12	KEGG	1
KEGG_PATHWAYS_IN_CANCER	KEGG_PATHWAYS_IN_CANCER	21/165	325/5244	0.00117178	0.00781185	0.00666063	COL4A1/COL4A2/FN1/HGF/ITGA2/ITGA3/ITGA6/ITGAV/ITGB1/LAMA1/LAMA2/LAMA4/LAMA5/LAMB1/LAMB2/LAMC1/LAMC3/PTK2/RAC2/STK4/TPM3	21	KEGG	1
KEGG_LEISHMANIA_INFECTION	KEGG_LEISHMANIA_INFECTION	8/165	72/5244	0.00174696	0.0109185	0.00930947	C3/CYBA/FCGR1A/FCGR2A/HLA-DRA/ITGAM/ITGB1/ITGB2	8	KEGG	1
KEGG_ADHERENS_JUNCTION	KEGG_ADHERENS_JUNCTION	8/165	73/5244	0.00191046	0.011238	0.00958188	ACTN1/ACTN2/ACTN3/ACTN4/IQGAP1/RAC2/SORBS1/VCL	8	KEGG	1
KEGG_CELL_ADHESION_MOLECULES_CAMS	KEGG_CELL_ADHESION_MOLECULES_CAMS	11/165	133/5244	0.00292069	0.0162261	0.0138349	HLA-DRA/ICAM1/ITGA6/ITGA9/ITGAM/ITGAV/ITGB1/ITGB2/ITGB8/PECAM1/PTPRC	11	KEGG	1
KEGG_PPAR_SIGNALING_PATHWAY	KEGG_PPAR_SIGNALING_PATHWAY	7/165	69/5244	0.00562385	0.0295992	0.0252372	ACSL1/APOA1/APOA2/DBI/ILK/PLTP/SORBS1	7	KEGG	1
KEGG_VASCULAR_SMOOTH_MUSCLE_CONTRACTION	KEGG_VASCULAR_SMOOTH_MUSCLE_CONTRACTION	7/165	115/5244	0.0694275	0.347137	0.29598	ITPR2/MYH11/MYL6/MYL6B/MYL9/MYLK/ROCK1	7	KEGG	1
KEGG_FC_GAMMA_R_MEDIATED_PHAGOCYTOSIS	KEGG_FC_GAMMA_R_MEDIATED_PHAGOCYTOSIS	6/165	96/5244	0.0808919	0.385199	0.328433	FCGR1A/FCGR2A/PTPRC/RAC2/SYK/VASP	6	KEGG	1
KEGG_PATHOGENIC_ESCHERICHIA_COLI_INFECTION	KEGG_PATHOGENIC_ESCHERICHIA_COLI_INFECTION	4/165	56/5244	0.0984942	0.447701	0.381724	CD14/EZR/ITGB1/ROCK1	4	KEGG	1
KEGG_FATTY_ACID_METABOLISM	KEGG_FATTY_ACID_METABOLISM	3/165	42/5244	0.144628	0.628816	0.536149	ACSL1/HADHA/HADHB	3	KEGG	1
KEGG_BETA_ALANINE_METABOLISM	KEGG_BETA_ALANINE_METABOLISM	2/165	22/5244	0.151094	0.62956	0.536783	AOC3/HADHA	2	KEGG	1
KEGG_CARDIAC_MUSCLE_CONTRACTION	KEGG_CARDIAC_MUSCLE_CONTRACTION	4/165	79/5244	0.236683	0.93526	0.797432	TPM1/TPM2/TPM3/TPM4	4	KEGG	1
KEGG_ASTHMA	KEGG_ASTHMA	2/165	30/5244	0.243168	0.93526	0.797432	FCER1G/HLA-DRA	2	KEGG	1
KEGG_LIMONENE_AND_PINENE_DEGRADATION	KEGG_LIMONENE_AND_PINENE_DEGRADATION	1/165	10/5244	0.273837	0.999833	0.852489	HADHA	1	KEGG	1
KEGG_NOD_LIKE_RECEPTOR_SIGNALING_PATHWAY	KEGG_NOD_LIKE_RECEPTOR_SIGNALING_PATHWAY	3/165	62/5244	0.309636	0.999833	0.852489	CASP1/PYCARD/TRIP6	3	KEGG	1
KEGG_TRYPTOPHAN_METABOLISM	KEGG_TRYPTOPHAN_METABOLISM	2/165	40/5244	0.360215	0.999833	0.852489	CAT/HADHA	2	KEGG	1
KEGG_VALINE_LEUCINE_AND_ISOLEUCINE_DEGRADATION	KEGG_VALINE_LEUCINE_AND_ISOLEUCINE_DEGRADATION	2/165	44/5244	0.405432	0.999833	0.852489	HADHA/HADHB	2	KEGG	1
KEGG_RENIN_ANGIOTENSIN_SYSTEM	KEGG_RENIN_ANGIOTENSIN_SYSTEM	1/165	17/5244	0.419774	0.999833	0.852489	AGT	1	KEGG	1
KEGG_VEGF_SIGNALING_PATHWAY	KEGG_VEGF_SIGNALING_PATHWAY	3/165	76/5244	0.430345	0.999833	0.852489	PTK2/PXN/RAC2	3	KEGG	1
KEGG_NATURAL_KILLER_CELL_MEDIATED_CYTOTOXICITY	KEGG_NATURAL_KILLER_CELL_MEDIATED_CYTOTOXICITY	5/165	137/5244	0.433289	0.999833	0.852489	FCER1G/ICAM1/ITGB2/RAC2/SYK	5	KEGG	1
KEGG_PHENYLALANINE_METABOLISM	KEGG_PHENYLALANINE_METABOLISM	1/165	18/5244	0.43809	0.999833	0.852489	AOC3	1	KEGG	1
KEGG_FC_EPSILON_RI_SIGNALING_PATHWAY	KEGG_FC_EPSILON_RI_SIGNALING_PATHWAY	3/165	79/5244	0.455408	0.999833	0.852489	FCER1G/RAC2/SYK	3	KEGG	1
KEGG_AMYOTROPHIC_LATERAL_SCLEROSIS_ALS	KEGG_AMYOTROPHIC_LATERAL_SCLEROSIS_ALS	2/165	53/5244	0.501025	0.999833	0.852489	CASP1/CAT	2	KEGG	1
KEGG_BIOSYNTHESIS_OF_UNSATURATED_FATTY_ACIDS	KEGG_BIOSYNTHESIS_OF_UNSATURATED_FATTY_ACIDS	1/165	22/5244	0.505782	0.999833	0.852489	HADHA	1	KEGG	1
KEGG_TGF_BETA_SIGNALING_PATHWAY	KEGG_TGF_BETA_SIGNALING_PATHWAY	3/165	86/5244	0.511981	0.999833	0.852489	DCN/ROCK1/THBS1	3	KEGG	1
KEGG_CYTOSOLIC_DNA_SENSING_PATHWAY	KEGG_CYTOSOLIC_DNA_SENSING_PATHWAY	2/165	55/5244	0.520914	0.999833	0.852489	CASP1/PYCARD	2	KEGG	1
KEGG_PROTEIN_EXPORT	KEGG_PROTEIN_EXPORT	1/165	24/5244	0.536523	0.999833	0.852489	SEC11A	1	KEGG	1
KEGG_CHEMOKINE_SIGNALING_PATHWAY	KEGG_CHEMOKINE_SIGNALING_PATHWAY	6/165	189/5244	0.550965	0.999833	0.852489	BCAR1/CSK/PTK2/PXN/RAC2/ROCK1	6	KEGG	1
KEGG_GALACTOSE_METABOLISM	KEGG_GALACTOSE_METABOLISM	1/165	26/5244	0.565363	0.999833	0.852489	PGM2	1	KEGG	1
KEGG_PENTOSE_PHOSPHATE_PATHWAY	KEGG_PENTOSE_PHOSPHATE_PATHWAY	1/165	27/5244	0.579107	0.999833	0.852489	PGM2	1	KEGG	1
KEGG_AXON_GUIDANCE	KEGG_AXON_GUIDANCE	4/165	129/5244	0.583723	0.999833	0.852489	ITGB1/PTK2/RAC2/ROCK1	4	KEGG	1
KEGG_THYROID_CANCER	KEGG_THYROID_CANCER	1/165	29/5244	0.605312	0.999833	0.852489	TPM3	1	KEGG	1
KEGG_MAPK_SIGNALING_PATHWAY	KEGG_MAPK_SIGNALING_PATHWAY	8/165	267/5244	0.609241	0.999833	0.852489	CD14/FLNA/FLNB/FLNC/MAP2K5/RAC2/RRAS/STK4	8	KEGG	1
KEGG_TOLL_LIKE_RECEPTOR_SIGNALING_PATHWAY	KEGG_TOLL_LIKE_RECEPTOR_SIGNALING_PATHWAY	3/165	102/5244	0.628516	0.999833	0.852489	CD14/LBP/SPP1	3	KEGG	1
KEGG_GLYCINE_SERINE_AND_THREONINE_METABOLISM	KEGG_GLYCINE_SERINE_AND_THREONINE_METABOLISM	1/165	31/5244	0.629895	0.999833	0.852489	AOC3	1	KEGG	1
KEGG_ALANINE_ASPARTATE_AND_GLUTAMATE_METABOLISM	KEGG_ALANINE_ASPARTATE_AND_GLUTAMATE_METABOLISM	1/165	32/5244	0.641609	0.999833	0.852489	ADSL	1	KEGG	1
KEGG_PROPANOATE_METABOLISM	KEGG_PROPANOATE_METABOLISM	1/165	33/5244	0.652955	0.999833	0.852489	HADHA	1	KEGG	1
KEGG_BUTANOATE_METABOLISM	KEGG_BUTANOATE_METABOLISM	1/165	34/5244	0.663944	0.999833	0.852489	HADHA	1	KEGG	1
KEGG_PRIMARY_IMMUNODEFICIENCY	KEGG_PRIMARY_IMMUNODEFICIENCY	1/165	35/5244	0.674587	0.999833	0.852489	PTPRC	1	KEGG	1
KEGG_B_CELL_RECEPTOR_SIGNALING_PATHWAY	KEGG_B_CELL_RECEPTOR_SIGNALING_PATHWAY	2/165	75/5244	0.689707	0.999833	0.852489	RAC2/SYK	2	KEGG	1
KEGG_ALLOGRAFT_REJECTION	KEGG_ALLOGRAFT_REJECTION	1/165	37/5244	0.694877	0.999833	0.852489	HLA-DRA	1	KEGG	1
KEGG_PEROXISOME	KEGG_PEROXISOME	2/165	78/5244	0.710346	0.999833	0.852489	ACSL1/CAT	2	KEGG	1
KEGG_GRAFT_VERSUS_HOST_DISEASE	KEGG_GRAFT_VERSUS_HOST_DISEASE	1/165	41/5244	0.731763	0.999833	0.852489	HLA-DRA	1	KEGG	1
KEGG_PORPHYRIN_AND_CHLOROPHYLL_METABOLISM	KEGG_PORPHYRIN_AND_CHLOROPHYLL_METABOLISM	1/165	41/5244	0.731763	0.999833	0.852489	CP	1	KEGG	1
KEGG_BLADDER_CANCER	KEGG_BLADDER_CANCER	1/165	42/5244	0.740269	0.999833	0.852489	THBS1	1	KEGG	1
KEGG_TYROSINE_METABOLISM	KEGG_TYROSINE_METABOLISM	1/165	42/5244	0.740269	0.999833	0.852489	AOC3	1	KEGG	1
KEGG_TYPE_I_DIABETES_MELLITUS	KEGG_TYPE_I_DIABETES_MELLITUS	1/165	43/5244	0.748508	0.999833	0.852489	HLA-DRA	1	KEGG	1
KEGG_AMINO_SUGAR_AND_NUCLEOTIDE_SUGAR_METABOLISM	KEGG_AMINO_SUGAR_AND_NUCLEOTIDE_SUGAR_METABOLISM	1/165	44/5244	0.756486	0.999833	0.852489	PGM2	1	KEGG	1
KEGG_LYSINE_DEGRADATION	KEGG_LYSINE_DEGRADATION	1/165	44/5244	0.756486	0.999833	0.852489	HADHA	1	KEGG	1
KEGG_VASOPRESSIN_REGULATED_WATER_REABSORPTION	KEGG_VASOPRESSIN_REGULATED_WATER_REABSORPTION	1/165	44/5244	0.756486	0.999833	0.852489	ARHGDIB	1	KEGG	1
KEGG_NEUROTROPHIN_SIGNALING_PATHWAY	KEGG_NEUROTROPHIN_SIGNALING_PATHWAY	3/165	126/5244	0.764853	0.999833	0.852489	ARHGDIB/CSK/MAP2K5	3	KEGG	1
KEGG_ANTIGEN_PROCESSING_AND_PRESENTATION	KEGG_ANTIGEN_PROCESSING_AND_PRESENTATION	2/165	88/5244	0.771031	0.999833	0.852489	CD74/HLA-DRA	2	KEGG	1
KEGG_GAP_JUNCTION	KEGG_GAP_JUNCTION	2/165	90/5244	0.781759	0.999833	0.852489	ITPR2/MAP2K5	2	KEGG	1
KEGG_INTESTINAL_IMMUNE_NETWORK_FOR_IGA_PRODUCTION	KEGG_INTESTINAL_IMMUNE_NETWORK_FOR_IGA_PRODUCTION	1/165	48/5244	0.785962	0.999833	0.852489	HLA-DRA	1	KEGG	1
KEGG_DRUG_METABOLISM_OTHER_ENZYMES	KEGG_DRUG_METABOLISM_OTHER_ENZYMES	1/165	51/5244	0.805715	0.999833	0.852489	IMPDH2	1	KEGG	1
KEGG_AUTOIMMUNE_THYROID_DISEASE	KEGG_AUTOIMMUNE_THYROID_DISEASE	1/165	52/5244	0.811888	0.999833	0.852489	HLA-DRA	1	KEGG	1
KEGG_ENDOMETRIAL_CANCER	KEGG_ENDOMETRIAL_CANCER	1/165	52/5244	0.811888	0.999833	0.852489	ILK	1	KEGG	1
KEGG_STARCH_AND_SUCROSE_METABOLISM	KEGG_STARCH_AND_SUCROSE_METABOLISM	1/165	52/5244	0.811888	0.999833	0.852489	PGM2	1	KEGG	1
KEGG_NON_SMALL_CELL_LUNG_CANCER	KEGG_NON_SMALL_CELL_LUNG_CANCER	1/165	54/5244	0.823656	0.999833	0.852489	STK4	1	KEGG	1
KEGG_COLORECTAL_CANCER	KEGG_COLORECTAL_CANCER	1/165	62/5244	0.863845	0.999833	0.852489	RAC2	1	KEGG	1
KEGG_GLYCOLYSIS_GLUCONEOGENESIS	KEGG_GLYCOLYSIS_GLUCONEOGENESIS	1/165	62/5244	0.863845	0.999833	0.852489	PGM2	1	KEGG	1
KEGG_PURINE_METABOLISM	KEGG_PURINE_METABOLISM	3/165	159/5244	0.883389	0.999833	0.852489	ADSL/ENTPD1/IMPDH2	3	KEGG	1
KEGG_ADIPOCYTOKINE_SIGNALING_PATHWAY	KEGG_ADIPOCYTOKINE_SIGNALING_PATHWAY	1/165	67/5244	0.884192	0.999833	0.852489	ACSL1	1	KEGG	1
KEGG_EPITHELIAL_CELL_SIGNALING_IN_HELICOBACTER_PYLORI_INFECTION	KEGG_EPITHELIAL_CELL_SIGNALING_IN_HELICOBACTER_PYLORI_INFECTION	1/165	68/5244	0.887883	0.999833	0.852489	CSK	1	KEGG	1
KEGG_P53_SIGNALING_PATHWAY	KEGG_P53_SIGNALING_PATHWAY	1/165	68/5244	0.887883	0.999833	0.852489	THBS1	1	KEGG	1
KEGG_LONG_TERM_DEPRESSION	KEGG_LONG_TERM_DEPRESSION	1/165	70/5244	0.894917	0.999833	0.852489	ITPR2	1	KEGG	1
KEGG_LONG_TERM_POTENTIATION	KEGG_LONG_TERM_POTENTIATION	1/165	70/5244	0.894917	0.999833	0.852489	ITPR2	1	KEGG	1
KEGG_PANCREATIC_CANCER	KEGG_PANCREATIC_CANCER	1/165	70/5244	0.894917	0.999833	0.852489	RAC2	1	KEGG	1
KEGG_RENAL_CELL_CARCINOMA	KEGG_RENAL_CELL_CARCINOMA	1/165	70/5244	0.894917	0.999833	0.852489	HGF	1	KEGG	1
KEGG_MELANOMA	KEGG_MELANOMA	1/165	71/5244	0.898269	0.999833	0.852489	HGF	1	KEGG	1
KEGG_ALZHEIMERS_DISEASE	KEGG_ALZHEIMERS_DISEASE	3/165	166/5244	0.900387	0.999833	0.852489	APOE/CAPN1/ITPR2	3	KEGG	1
KEGG_PHOSPHATIDYLINOSITOL_SIGNALING_SYSTEM	KEGG_PHOSPHATIDYLINOSITOL_SIGNALING_SYSTEM	1/165	76/5244	0.913496	0.999833	0.852489	ITPR2	1	KEGG	1
KEGG_APOPTOSIS	KEGG_APOPTOSIS	1/165	87/5244	0.939484	0.999833	0.852489	CAPN1	1	KEGG	1
KEGG_ERBB_SIGNALING_PATHWAY	KEGG_ERBB_SIGNALING_PATHWAY	1/165	87/5244	0.939484	0.999833	0.852489	PTK2	1	KEGG	1
KEGG_WNT_SIGNALING_PATHWAY	KEGG_WNT_SIGNALING_PATHWAY	2/165	151/5244	0.95487	0.999833	0.852489	RAC2/ROCK1	2	KEGG	1
KEGG_PYRIMIDINE_METABOLISM	KEGG_PYRIMIDINE_METABOLISM	1/165	98/5244	0.957697	0.999833	0.852489	ENTPD1	1	KEGG	1
KEGG_GNRH_SIGNALING_PATHWAY	KEGG_GNRH_SIGNALING_PATHWAY	1/165	101/5244	0.961638	0.999833	0.852489	ITPR2	1	KEGG	1
KEGG_T_CELL_RECEPTOR_SIGNALING_PATHWAY	KEGG_T_CELL_RECEPTOR_SIGNALING_PATHWAY	1/165	108/5244	0.969471	0.999833	0.852489	PTPRC	1	KEGG	1
KEGG_OOCYTE_MEIOSIS	KEGG_OOCYTE_MEIOSIS	1/165	113/5244	0.974071	0.999833	0.852489	ITPR2	1	KEGG	1
KEGG_CALCIUM_SIGNALING_PATHWAY	KEGG_CALCIUM_SIGNALING_PATHWAY	2/165	178/5244	0.978633	0.999833	0.852489	ITPR2/MYLK	2	KEGG	1
KEGG_PARKINSONS_DISEASE	KEGG_PARKINSONS_DISEASE	1/165	130/5244	0.985138	0.999833	0.852489	UBA7	1	KEGG	1
KEGG_UBIQUITIN_MEDIATED_PROTEOLYSIS	KEGG_UBIQUITIN_MEDIATED_PROTEOLYSIS	1/165	135/5244	0.987387	0.999833	0.852489	UBA7	1	KEGG	1
KEGG_INSULIN_SIGNALING_PATHWAY	KEGG_INSULIN_SIGNALING_PATHWAY	1/165	137/5244	0.988188	0.999833	0.852489	SORBS1	1	KEGG	1
KEGG_NEUROACTIVE_LIGAND_RECEPTOR_INTERACTION	KEGG_NEUROACTIVE_LIGAND_RECEPTOR_INTERACTION	3/165	272/5244	0.992941	0.999833	0.852489	F2/PLG/TSPO	3	KEGG	1
KEGG_ENDOCYTOSIS	KEGG_ENDOCYTOSIS	1/165	181/5244	0.997233	0.999833	0.852489	EHD2	1	KEGG	1
KEGG_HUNTINGTONS_DISEASE	KEGG_HUNTINGTONS_DISEASE	1/165	182/5244	0.997323	0.999833	0.852489	TGM2	1	KEGG	1
KEGG_CYTOKINE_CYTOKINE_RECEPTOR_INTERACTION	KEGG_CYTOKINE_CYTOKINE_RECEPTOR_INTERACTION	1/165	265/5244	0.999833	0.999833	0.852489	HGF	1	KEGG	1
REACTOME_EXTRACELLULAR_MATRIX_ORGANIZATION	REACTOME_EXTRACELLULAR_MATRIX_ORGANIZATION	67/252	300/11065	1.16669e-48	5.51846e-46	4.04045e-46	A2M/ACTN1/AGRN/BGN/CAPN1/CD151/CD44/COL11A1/COL18A1/COL1A1/COL1A2/COL2A1/COL3A1/COL4A1/COL4A2/COL5A2/COL6A1/COL6A2/COL6A3/COL6A6/DCN/EFEMP1/ELANE/FBLN1/FBLN2/FBLN5/FBN1/FGB/FGG/FN1/HSPG2/ICAM1/ITGA1/ITGA2/ITGA3/ITGA5/ITGA6/ITGA7/ITGA9/ITGAM/ITGAV/ITGAX/ITGB1/ITGB2/ITGB4/ITGB5/ITGB8/KLKB1/LAMA1/LAMA2/LAMA4/LAMA5/LAMB1/LAMB2/LAMC1/LAMC3/LUM/MFAP2/NID1/NID2/PCOLCE/PECAM1/PLG/SERPINH1/SPP1/THBS1/VTN	67	Reactome	1
REACTOME_INTEGRIN_CELL_SURFACE_INTERACTIONS	REACTOME_INTEGRIN_CELL_SURFACE_INTERACTIONS	39/252	85/11065	4.37739e-42	1.03525e-39	7.57979e-40	AGRN/CD44/COL18A1/COL1A1/COL1A2/COL2A1/COL3A1/COL4A1/COL4A2/COL5A2/COL6A1/COL6A2/COL6A3/COL6A6/FBN1/FGB/FGG/FN1/HSPG2/ICAM1/ITGA1/ITGA2/ITGA3/ITGA5/ITGA6/ITGA7/ITGA9/ITGAM/ITGAV/ITGAX/ITGB1/ITGB2/ITGB5/ITGB8/LUM/PECAM1/SPP1/THBS1/VTN	39	Reactome	1
REACTOME_ECM_PROTEOGLYCANS	REACTOME_ECM_PROTEOGLYCANS	32/252	76/11065	4.18807e-33	6.60319e-31	4.83465e-31	AGRN/BGN/COL1A1/COL1A2/COL2A1/COL3A1/COL4A1/COL4A2/COL5A2/COL6A1/COL6A2/COL6A3/COL6A6/DCN/FN1/HSPG2/ITGA2/ITGA7/ITGA9/ITGAV/ITGAX/ITGB1/ITGB5/LAMA1/LAMA2/LAMA4/LAMA5/LAMB1/LAMB2/LAMC1/LUM/VTN	32	Reactome	1
REACTOME_NON_INTEGRIN_MEMBRANE_ECM_INTERACTIONS	REACTOME_NON_INTEGRIN_MEMBRANE_ECM_INTERACTIONS	28/252	59/11065	6.65381e-31	7.86813e-29	5.7608e-29	ACTN1/AGRN/COL11A1/COL1A1/COL1A2/COL2A1/COL3A1/COL4A1/COL4A2/COL5A2/FN1/HSPG2/ITGA2/ITGA6/ITGAV/ITGB1/ITGB4/ITGB5/LAMA1/LAMA2/LAMA4/LAMA5/LAMB1/LAMB2/LAMC1/LAMC3/THBS1/VTN	28	Reactome	1
REACTOME_LAMININ_INTERACTIONS	REACTOME_LAMININ_INTERACTIONS	22/252	30/11065	1.44699e-30	1.36885e-28	1.00223e-28	COL18A1/COL4A1/COL4A2/HSPG2/ITGA1/ITGA2/ITGA3/ITGA6/ITGA7/ITGAV/ITGB1/ITGB4/LAMA1/LAMA2/LAMA4/LAMA5/LAMB1/LAMB2/LAMC1/LAMC3/NID1/NID2	22	Reactome	1
REACTOME_MET_ACTIVATES_PTK2_SIGNALING	REACTOME_MET_ACTIVATES_PTK2_SIGNALING	20/252	30/11065	1.62259e-26	1.27914e-24	9.36545e-25	COL11A1/COL1A1/COL1A2/COL2A1/COL3A1/COL5A2/FN1/HGF/ITGA2/ITGA3/ITGB1/LAMA1/LAMA2/LAMA4/LAMA5/LAMB1/LAMB2/LAMC1/LAMC3/PTK2	20	Reactome	1
REACTOME_MET_PROMOTES_CELL_MOTILITY	REACTOME_MET_PROMOTES_CELL_MOTILITY	21/252	41/11065	2.49601e-24	1.68659e-22	1.23487e-22	COL11A1/COL1A1/COL1A2/COL2A1/COL3A1/COL5A2/DOCK7/FN1/HGF/ITGA2/ITGA3/ITGB1/LAMA1/LAMA2/LAMA4/LAMA5/LAMB1/LAMB2/LAMC1/LAMC3/PTK2	21	Reactome	1
REACTOME_PLATELET_ACTIVATION_SIGNALING_AND_AGGREGATION	REACTOME_PLATELET_ACTIVATION_SIGNALING_AND_AGGREGATION	42/252	261/11065	3.22093e-24	1.90437e-22	1.39432e-22	A1BG/A2M/ACTN1/ACTN2/ACTN4/ALB/ANXA5/APBB1IP/APOA1/APOH/BCAR1/CFD/CLU/COL1A1/COL1A2/CSK/F2/FCER1G/FERMT3/FGB/FGG/FLNA/FN1/HGF/ITIH4/ITPR2/PECAM1/PLG/PTK2/RAC2/SERPINA1/SERPINA3/SERPINF2/SERPING1/SYK/TAGLN2/TF/THBS1/TIMP3/TLN1/TMSB4X/VCL	42	Reactome	1
REACTOME_RESPONSE_TO_ELEVATED_PLATELET_CYTOSOLIC_CA2	REACTOME_RESPONSE_TO_ELEVATED_PLATELET_CYTOSOLIC_CA2	31/252	132/11065	3.63212e-23	1.90888e-21	1.39762e-21	A1BG/A2M/ACTN1/ACTN2/ACTN4/ALB/ANXA5/APOA1/APOH/CFD/CLU/FERMT3/FGB/FGG/FLNA/FN1/HGF/ITIH4/PECAM1/PLG/SERPINA1/SERPINA3/SERPINF2/SERPING1/TAGLN2/TF/THBS1/TIMP3/TLN1/TMSB4X/VCL	31	Reactome	1
REACTOME_SMOOTH_MUSCLE_CONTRACTION	REACTOME_SMOOTH_MUSCLE_CONTRACTION	20/252	43/11065	3.98843e-22	1.88653e-20	1.38126e-20	ANXA1/ANXA2/ITGA1/ITGB5/LMOD1/MYH11/MYL12B/MYL6/MYL6B/MYL9/MYLK/PXN/SORBS1/SORBS3/TLN1/TPM1/TPM2/TPM3/TPM4/VCL	20	Reactome	1
REACTOME_DEGRADATION_OF_THE_EXTRACELLULAR_MATRIX	REACTOME_DEGRADATION_OF_THE_EXTRACELLULAR_MATRIX	28/252	140/11065	5.37554e-19	2.31148e-17	1.69239e-17	A2M/CAPN1/CD44/COL11A1/COL18A1/COL1A1/COL1A2/COL2A1/COL3A1/COL4A1/COL4A2/COL5A2/COL6A1/COL6A2/COL6A3/COL6A6/DCN/ELANE/FBN1/FN1/HSPG2/KLKB1/LAMA5/LAMB1/LAMC1/NID1/PLG/SPP1	28	Reactome	1
REACTOME_SIGNALING_BY_MET	REACTOME_SIGNALING_BY_MET	21/252	79/11065	3.20646e-17	1.26388e-15	9.25372e-16	COL11A1/COL1A1/COL1A2/COL2A1/COL3A1/COL5A2/DOCK7/FN1/HGF/ITGA2/ITGA3/ITGB1/LAMA1/LAMA2/LAMA4/LAMA5/LAMB1/LAMB2/LAMC1/LAMC3/PTK2	21	Reactome	1
REACTOME_SYNDECAN_INTERACTIONS	REACTOME_SYNDECAN_INTERACTIONS	14/252	27/11065	1.08596e-16	3.95121e-15	2.89295e-15	ACTN1/COL1A1/COL1A2/COL3A1/COL5A2/FN1/ITGA2/ITGA6/ITGAV/ITGB1/ITGB4/ITGB5/THBS1/VTN	14	Reactome	1
REACTOME_CELL_EXTRACELLULAR_MATRIX_INTERACTIONS	REACTOME_CELL_EXTRACELLULAR_MATRIX_INTERACTIONS	12/252	18/11065	2.46822e-16	8.33907e-15	6.1056e-15	ACTN1/FERMT2/FLNA/FLNC/ILK/ITGB1/LIMS1/PARVA/PARVB/PXN/RSU1/VASP	12	Reactome	1
REACTOME_COMPLEMENT_CASCADE	REACTOME_COMPLEMENT_CASCADE	23/252	115/11065	8.64179e-16	2.72504e-14	1.99519e-14	C1QA/C1QC/C1S/C3/C4A/C4B/C4BPA/C5/C6/C7/C8A/C8B/C9/CFD/CFH/CFHR1/CFI/CLU/CRP/ELANE/F2/SERPING1/VTN	23	Reactome	1
REACTOME_ASSEMBLY_OF_COLLAGEN_FIBRILS_AND_OTHER_MULTIMERIC_STRUCTURES	REACTOME_ASSEMBLY_OF_COLLAGEN_FIBRILS_AND_OTHER_MULTIMERIC_STRUCTURES	17/252	61/11065	1.5282e-14	4.51776e-13	3.30776e-13	CD151/COL11A1/COL18A1/COL1A1/COL1A2/COL2A1/COL3A1/COL4A1/COL4A2/COL5A2/COL6A1/COL6A2/COL6A3/COL6A6/ITGA6/ITGB4/PCOLCE	17	Reactome	1
REACTOME_NEUTROPHIL_DEGRANULATION	REACTOME_NEUTROPHIL_DEGRANULATION	42/252	479/11065	2.95043e-14	8.20914e-13	6.01047e-13	A1BG/ANXA2/BST2/C3/CAPN1/CAT/CD14/CD44/CFD/CNN2/CPNE3/CYBA/CYBB/DSP/ELANE/FCER1G/FCGR2A/GMFG/GRN/HBB/HP/IMPDH2/IQGAP1/IQGAP2/ITGAM/ITGAV/ITGAX/ITGB2/LGALS3/LRG1/PECAM1/PGM2/PLAUR/PTPRC/PYCARD/ROCK1/S100A11/SERPINA1/SERPINA3/SPTAN1/STOM/VCL	42	Reactome	1
REACTOME_REGULATION_OF_INSULIN_LIKE_GROWTH_FACTOR_IGF_TRANSPORT_AND_UPTAKE_BY_INSULIN_LIKE_GROWTH_FACTOR_BINDING_PROTEINS_IGFBPS	REACTOME_REGULATION_OF_INSULIN_LIKE_GROWTH_FACTOR_IGF_TRANSPORT_AND_UPTAKE_BY_INSULIN_LIKE_GROWTH_FACTOR_BINDING_PROTEINS_IGFBPS	22/252	124/11065	5.17232e-14	1.35917e-12	9.95143e-13	ALB/APOA1/APOA2/APOB/APOE/APOL1/C3/C4A/CP/F2/FBN1/FGG/FN1/LAMB1/LAMB2/LAMC1/PLG/SERPINA1/SERPINC1/SERPIND1/SPP1/TF	22	Reactome	1
REACTOME_MUSCLE_CONTRACTION	REACTOME_MUSCLE_CONTRACTION	27/252	203/11065	9.81065e-14	2.44233e-12	1.7882e-12	ACTN2/ACTN3/ANXA1/ANXA2/CLIC2/DES/ITGA1/ITGB5/ITPR2/LMOD1/MYH11/MYL12B/MYL6/MYL6B/MYL9/MYLK/PXN/SORBS1/SORBS3/TLN1/TMOD3/TPM1/TPM2/TPM3/TPM4/VCL/VIM	27	Reactome	1
REACTOME_CELL_CELL_COMMUNICATION	REACTOME_CELL_CELL_COMMUNICATION	22/252	130/11065	1.42776e-13	3.37666e-12	2.47229e-12	ACTN1/ACTN2/ACTN3/ACTN4/CD151/CD2AP/FERMT2/FLNA/FLNC/ILK/IQGAP1/ITGA6/ITGB1/ITGB4/LIMS1/PARVA/PARVB/PTK2/PXN/RSU1/SPTAN1/VASP	22	Reactome	1
REACTOME_COLLAGEN_FORMATION	REACTOME_COLLAGEN_FORMATION	18/252	90/11065	1.30084e-12	2.92998e-11	2.14524e-11	CD151/COL11A1/COL18A1/COL1A1/COL1A2/COL2A1/COL3A1/COL4A1/COL4A2/COL5A2/COL6A1/COL6A2/COL6A3/COL6A6/ITGA6/ITGB4/PCOLCE/SERPINH1	18	Reactome	1
REACTOME_COLLAGEN_CHAIN_TRIMERIZATION	REACTOME_COLLAGEN_CHAIN_TRIMERIZATION	13/252	44/11065	9.02601e-12	1.85622e-10	1.35907e-10	COL11A1/COL18A1/COL1A1/COL1A2/COL2A1/COL3A1/COL4A1/COL4A2/COL5A2/COL6A1/COL6A2/COL6A3/COL6A6	13	Reactome	1
REACTOME_ELASTIC_FIBRE_FORMATION	REACTOME_ELASTIC_FIBRE_FORMATION	13/252	44/11065	9.02601e-12	1.85622e-10	1.35907e-10	EFEMP1/FBLN1/FBLN2/FBLN5/FBN1/FN1/ITGA5/ITGAV/ITGB1/ITGB5/ITGB8/MFAP2/VTN	13	Reactome	1
REACTOME_MOLECULES_ASSOCIATED_WITH_ELASTIC_FIBRES	REACTOME_MOLECULES_ASSOCIATED_WITH_ELASTIC_FIBRES	12/252	37/11065	1.67688e-11	3.30484e-10	2.4197e-10	EFEMP1/FBLN1/FBLN2/FBLN5/FBN1/FN1/ITGAV/ITGB1/ITGB5/ITGB8/MFAP2/VTN	12	Reactome	1
REACTOME_COLLAGEN_BIOSYNTHESIS_AND_MODIFYING_ENZYMES	REACTOME_COLLAGEN_BIOSYNTHESIS_AND_MODIFYING_ENZYMES	15/252	67/11065	1.82556e-11	3.45396e-10	2.52888e-10	COL11A1/COL18A1/COL1A1/COL1A2/COL2A1/COL3A1/COL4A1/COL4A2/COL5A2/COL6A1/COL6A2/COL6A3/COL6A6/PCOLCE/SERPINH1	15	Reactome	1
REACTOME_SIGNALING_BY_PDGF	REACTOME_SIGNALING_BY_PDGF	14/252	58/11065	2.92676e-11	5.32446e-10	3.8984e-10	BCAR1/COL2A1/COL3A1/COL4A1/COL4A2/COL5A2/COL6A1/COL6A2/COL6A3/COL6A6/PLG/PTPN12/SPP1/THBS1	14	Reactome	1
REACTOME_PLATELET_AGGREGATION_PLUG_FORMATION	REACTOME_PLATELET_AGGREGATION_PLUG_FORMATION	12/252	39/11065	3.39973e-11	5.95583e-10	4.36067e-10	APBB1IP/BCAR1/COL1A1/COL1A2/CSK/F2/FGB/FGG/FN1/PTK2/SYK/TLN1	12	Reactome	1
REACTOME_COLLAGEN_DEGRADATION	REACTOME_COLLAGEN_DEGRADATION	14/252	64/11065	1.22258e-10	2.06529e-09	1.51214e-09	COL11A1/COL18A1/COL1A1/COL1A2/COL2A1/COL3A1/COL4A1/COL4A2/COL5A2/COL6A1/COL6A2/COL6A3/COL6A6/ELANE	14	Reactome	1
REACTOME_BINDING_AND_UPTAKE_OF_LIGANDS_BY_SCAVENGER_RECEPTORS	REACTOME_BINDING_AND_UPTAKE_OF_LIGANDS_BY_SCAVENGER_RECEPTORS	16/252	98/11065	5.83384e-10	9.5152e-09	6.96673e-09	ALB/APOA1/APOB/APOE/APOL1/COL1A1/COL1A2/COL3A1/COL4A1/COL4A2/HBB/HP/HPR/HPX/SCARB1/STAB1	16	Reactome	1
REACTOME_CELL_JUNCTION_ORGANIZATION	REACTOME_CELL_JUNCTION_ORGANIZATION	15/252	92/11065	2.08178e-09	3.28228e-08	2.40318e-08	ACTN1/CD151/FERMT2/FLNA/FLNC/ILK/ITGA6/ITGB1/ITGB4/LIMS1/PARVA/PARVB/PXN/RSU1/VASP	15	Reactome	1
REACTOME_SCAVENGING_BY_CLASS_A_RECEPTORS	REACTOME_SCAVENGING_BY_CLASS_A_RECEPTORS	8/252	19/11065	3.94287e-09	6.01606e-08	4.40477e-08	APOA1/APOB/APOE/COL1A1/COL1A2/COL3A1/COL4A1/COL4A2	8	Reactome	1
REACTOME_INTEGRIN_SIGNALING	REACTOME_INTEGRIN_SIGNALING	9/252	27/11065	4.68345e-09	6.92273e-08	5.0686e-08	APBB1IP/BCAR1/CSK/FGB/FGG/FN1/PTK2/SYK/TLN1	9	Reactome	1
REACTOME_RHO_GTPASES_ACTIVATE_PAKS	REACTOME_RHO_GTPASES_ACTIVATE_PAKS	8/252	21/11065	1.02039e-08	1.46255e-07	1.07084e-07	FLNA/MYH10/MYH11/MYH9/MYL12B/MYL6/MYL9/MYLK	8	Reactome	1
REACTOME_NCAM_SIGNALING_FOR_NEURITE_OUT_GROWTH	REACTOME_NCAM_SIGNALING_FOR_NEURITE_OUT_GROWTH	12/252	63/11065	1.42813e-08	1.98679e-07	1.45466e-07	AGRN/COL2A1/COL3A1/COL4A1/COL4A2/COL5A2/COL6A1/COL6A2/COL6A3/COL6A6/PTK2/SPTAN1	12	Reactome	1
REACTOME_P130CAS_LINKAGE_TO_MAPK_SIGNALING_FOR_INTEGRINS	REACTOME_P130CAS_LINKAGE_TO_MAPK_SIGNALING_FOR_INTEGRINS	7/252	15/11065	1.61083e-08	2.17692e-07	1.59388e-07	APBB1IP/BCAR1/FGB/FGG/FN1/PTK2/TLN1	7	Reactome	1
REACTOME_SEMAPHORIN_INTERACTIONS	REACTOME_SEMAPHORIN_INTERACTIONS	12/252	64/11065	1.72256e-08	2.26325e-07	1.65708e-07	ITGA1/ITGB1/MYH10/MYH11/MYH9/MYL12B/MYL6/MYL9/PTPRC/ROCK1/RRAS/TLN1	12	Reactome	1
REACTOME_NCAM1_INTERACTIONS	REACTOME_NCAM1_INTERACTIONS	10/252	42/11065	2.43502e-08	3.11288e-07	2.27915e-07	AGRN/COL2A1/COL3A1/COL4A1/COL4A2/COL5A2/COL6A1/COL6A2/COL6A3/COL6A6	10	Reactome	1
REACTOME_SEMA4D_IN_SEMAPHORIN_SIGNALING	REACTOME_SEMA4D_IN_SEMAPHORIN_SIGNALING	8/252	24/11065	3.47568e-08	4.32631e-07	3.16759e-07	MYH10/MYH11/MYH9/MYL12B/MYL6/MYL9/ROCK1/RRAS	8	Reactome	1
REACTOME_STRIATED_MUSCLE_CONTRACTION	REACTOME_STRIATED_MUSCLE_CONTRACTION	9/252	36/11065	7.86337e-08	9.53685e-07	6.98259e-07	ACTN2/ACTN3/DES/TMOD3/TPM1/TPM2/TPM3/TPM4/VIM	9	Reactome	1
REACTOME_INITIATION_OF_NUCLEAR_ENVELOPE_NE_REFORMATION	REACTOME_INITIATION_OF_NUCLEAR_ENVELOPE_NE_REFORMATION	7/252	19/11065	1.16654e-07	1.31374e-06	9.61881e-07	BANF1/EMD/LBR/LEMD3/LMNA/LMNB1/TMPO	7	Reactome	1
REACTOME_PLASMA_LIPOPROTEIN_ASSEMBLY	REACTOME_PLASMA_LIPOPROTEIN_ASSEMBLY	7/252	19/11065	1.16654e-07	1.31374e-06	9.61881e-07	A2M/APOA1/APOA2/APOA4/APOB/APOC1/APOE	7	Reactome	1
REACTOME_RHO_GTPASES_ACTIVATE_ROCKS	REACTOME_RHO_GTPASES_ACTIVATE_ROCKS	7/252	19/11065	1.16654e-07	1.31374e-06	9.61881e-07	MYH10/MYH11/MYH9/MYL12B/MYL6/MYL9/ROCK1	7	Reactome	1
REACTOME_FORMATION_OF_FIBRIN_CLOT_CLOTTING_CASCADE	REACTOME_FORMATION_OF_FIBRIN_CLOT_CLOTTING_CASCADE	9/252	39/11065	1.66743e-07	1.83417e-06	1.34292e-06	A2M/F12/F2/FGB/FGG/KLKB1/SERPINC1/SERPIND1/SERPING1	9	Reactome	1
REACTOME_SEMA4D_INDUCED_CELL_MIGRATION_AND_GROWTH_CONE_COLLAPSE	REACTOME_SEMA4D_INDUCED_CELL_MIGRATION_AND_GROWTH_CONE_COLLAPSE	7/252	20/11065	1.75998e-07	1.89198e-06	1.38525e-06	MYH10/MYH11/MYH9/MYL12B/MYL6/MYL9/ROCK1	7	Reactome	1
REACTOME_CELL_SURFACE_INTERACTIONS_AT_THE_VASCULAR_WALL	REACTOME_CELL_SURFACE_INTERACTIONS_AT_THE_VASCULAR_WALL	18/252	194/11065	4.3503e-07	4.57265e-06	3.34795e-06	APOB/CAV1/CD44/CD74/COL1A1/COL1A2/F2/FCER1G/FN1/ITGA3/ITGA5/ITGA6/ITGAM/ITGAV/ITGAX/ITGB1/ITGB2/PECAM1	18	Reactome	1
REACTOME_INTRINSIC_PATHWAY_OF_FIBRIN_CLOT_FORMATION	REACTOME_INTRINSIC_PATHWAY_OF_FIBRIN_CLOT_FORMATION	7/252	23/11065	5.24951e-07	5.28302e-06	3.86806e-06	A2M/F12/F2/KLKB1/SERPINC1/SERPIND1/SERPING1	7	Reactome	1
REACTOME_NEPHRIN_FAMILY_INTERACTIONS	REACTOME_NEPHRIN_FAMILY_INTERACTIONS	7/252	23/11065	5.24951e-07	5.28302e-06	3.86806e-06	ACTN1/ACTN2/ACTN3/ACTN4/CD2AP/IQGAP1/SPTAN1	7	Reactome	1
REACTOME_GRB2_SOS_PROVIDES_LINKAGE_TO_MAPK_SIGNALING_FOR_INTEGRINS	REACTOME_GRB2_SOS_PROVIDES_LINKAGE_TO_MAPK_SIGNALING_FOR_INTEGRINS	6/252	15/11065	5.53991e-07	5.34771e-06	3.91543e-06	APBB1IP/FGB/FGG/FN1/PTK2/TLN1	6	Reactome	1
REACTOME_PLATELET_ADHESION_TO_EXPOSED_COLLAGEN	REACTOME_PLATELET_ADHESION_TO_EXPOSED_COLLAGEN	6/252	15/11065	5.53991e-07	5.34771e-06	3.91543e-06	COL1A1/COL1A2/FCER1G/ITGA1/ITGA2/ITGB1	6	Reactome	1
REACTOME_PLASMA_LIPOPROTEIN_REMODELING	REACTOME_PLASMA_LIPOPROTEIN_REMODELING	8/252	34/11065	7.04338e-07	6.66304e-06	4.87847e-06	ALB/APOA1/APOA2/APOA4/APOB/APOE/LPA/PLTP	8	Reactome	1
REACTOME_PLASMA_LIPOPROTEIN_ASSEMBLY_REMODELING_AND_CLEARANCE	REACTOME_PLASMA_LIPOPROTEIN_ASSEMBLY_REMODELING_AND_CLEARANCE	11/252	75/11065	9.29226e-07	8.61812e-06	6.30992e-06	A2M/ALB/APOA1/APOA2/APOA4/APOB/APOC1/APOE/LPA/PLTP/SCARB1	11	Reactome	1
REACTOME_CHYLOMICRON_ASSEMBLY	REACTOME_CHYLOMICRON_ASSEMBLY	5/252	10/11065	1.35191e-06	1.20651e-05	8.83371e-06	APOA1/APOA2/APOA4/APOB/APOE	5	Reactome	1
REACTOME_CHYLOMICRON_REMODELING	REACTOME_CHYLOMICRON_REMODELING	5/252	10/11065	1.35191e-06	1.20651e-05	8.83371e-06	APOA1/APOA2/APOA4/APOB/APOE	5	Reactome	1
REACTOME_MAP2K_AND_MAPK_ACTIVATION	REACTOME_MAP2K_AND_MAPK_ACTIVATION	8/252	40/11065	2.65068e-06	2.3218e-05	1.69995e-05	APBB1IP/CSK/FGB/FGG/FN1/IQGAP1/TLN1/VCL	8	Reactome	1
REACTOME_RHO_GTPASES_ACTIVATE_CIT	REACTOME_RHO_GTPASES_ACTIVATE_CIT	6/252	19/11065	2.78136e-06	2.39197e-05	1.75132e-05	MYH10/MYH11/MYH9/MYL12B/MYL6/MYL9	6	Reactome	1
REACTOME_EPHA_MEDIATED_GROWTH_CONE_COLLAPSE	REACTOME_EPHA_MEDIATED_GROWTH_CONE_COLLAPSE	7/252	29/11065	2.97329e-06	2.51137e-05	1.83874e-05	MYH10/MYH11/MYH9/MYL12B/MYL6/MYL9/ROCK1	7	Reactome	1
REACTOME_RHO_GTPASE_CYCLE	REACTOME_RHO_GTPASE_CYCLE	27/252	450/11065	3.99527e-06	3.31537e-05	2.42741e-05	ACTN1/ARHGDIB/CAV1/CSK/CYBA/CYBB/DOCK7/DSP/EMD/FERMT2/FMNL1/IQGAP1/IQGAP2/ITGB1/LBR/LEMD3/LMNB1/PKN2/RAC2/ROCK1/SPTAN1/STOM/TMOD3/TMPO/TPM3/TPM4/VIM	27	Reactome	1
REACTOME_DISSOLUTION_OF_FIBRIN_CLOT	REACTOME_DISSOLUTION_OF_FIBRIN_CLOT	5/252	13/11065	6.52707e-06	5.32294e-05	3.89729e-05	ANXA2/PLAUR/PLG/S100A10/SERPINF2	5	Reactome	1
REACTOME_SIGNALING_BY_MODERATE_KINASE_ACTIVITY_BRAF_MUTANTS	REACTOME_SIGNALING_BY_MODERATE_KINASE_ACTIVITY_BRAF_MUTANTS	8/252	45/11065	6.73307e-06	5.39787e-05	3.95215e-05	APBB1IP/CSK/FGB/FGG/FN1/IQGAP1/TLN1/VCL	8	Reactome	1
REACTOME_INTERLEUKIN_4_AND_INTERLEUKIN_13_SIGNALING	REACTOME_INTERLEUKIN_4_AND_INTERLEUKIN_13_SIGNALING	12/252	111/11065	8.01695e-06	6.32003e-05	4.62733e-05	ANXA1/COL1A2/FN1/HGF/ICAM1/ITGAM/ITGAX/ITGB1/ITGB2/LAMA5/LBP/VIM	12	Reactome	1
REACTOME_DEPOLYMERISATION_OF_THE_NUCLEAR_LAMINA	REACTOME_DEPOLYMERISATION_OF_THE_NUCLEAR_LAMINA	5/252	15/11065	1.46705e-05	0.000113756	8.32888e-05	EMD/LEMD3/LMNA/LMNB1/TMPO	5	Reactome	1
REACTOME_SIGNALING_BY_BRAF_AND_RAF1_FUSIONS	REACTOME_SIGNALING_BY_BRAF_AND_RAF1_FUSIONS	9/252	65/11065	1.50077e-05	0.000114494	8.3829e-05	APBB1IP/CSK/FGB/FGG/FN1/IQGAP1/LMNA/TLN1/VCL	9	Reactome	1
REACTOME_L1CAM_INTERACTIONS	REACTOME_L1CAM_INTERACTIONS	12/252	121/11065	1.94549e-05	0.00014499	0.000106157	EZR/ITGA1/ITGA2/ITGA5/ITGA9/ITGAV/ITGB1/LAMA1/LAMB1/LAMC1/MSN/SPTAN1	12	Reactome	1
REACTOME_RAC1_GTPASE_CYCLE	REACTOME_RAC1_GTPASE_CYCLE	15/252	184/11065	1.96181e-05	0.00014499	0.000106157	ARHGDIB/CAV1/CYBA/CYBB/DOCK7/EMD/FERMT2/FMNL1/IQGAP1/IQGAP2/ITGB1/LBR/LEMD3/PKN2/TMPO	15	Reactome	1
REACTOME_APOPTOTIC_CLEAVAGE_OF_CELLULAR_PROTEINS	REACTOME_APOPTOTIC_CLEAVAGE_OF_CELLULAR_PROTEINS	7/252	38/11065	2.01811e-05	0.000146856	0.000107524	DSP/LMNA/LMNB1/PTK2/ROCK1/SPTAN1/VIM	7	Reactome	1
REACTOME_RAC2_GTPASE_CYCLE	REACTOME_RAC2_GTPASE_CYCLE	10/252	88/11065	2.97847e-05	0.000213457	0.000156286	CAV1/CYBA/CYBB/EMD/IQGAP1/ITGB1/LBR/LEMD3/RAC2/TMPO	10	Reactome	1
REACTOME_CROSSLINKING_OF_COLLAGEN_FIBRILS	REACTOME_CROSSLINKING_OF_COLLAGEN_FIBRILS	5/252	18/11065	3.95751e-05	0.000279388	0.000204559	COL1A1/COL1A2/COL4A1/COL4A2/PCOLCE	5	Reactome	1
REACTOME_HDL_REMODELING	REACTOME_HDL_REMODELING	4/252	10/11065	4.95201e-05	0.000344456	0.0002522	ALB/APOA1/APOE/PLTP	4	Reactome	1
REACTOME_RAC3_GTPASE_CYCLE	REACTOME_RAC3_GTPASE_CYCLE	10/252	94/11065	5.29398e-05	0.000362906	0.000265709	ARHGDIB/CAV1/CYBA/CYBB/EMD/FERMT2/ITGB1/LBR/LEMD3/TMPO	10	Reactome	1
REACTOME_REGULATION_OF_TLR_BY_ENDOGENOUS_LIGAND	REACTOME_REGULATION_OF_TLR_BY_ENDOGENOUS_LIGAND	5/252	21/11065	8.88741e-05	0.000600535	0.000439693	APOB/CD14/FGB/FGG/LBP	5	Reactome	1
REACTOME_METABOLISM_OF_FAT_SOLUBLE_VITAMINS	REACTOME_METABOLISM_OF_FAT_SOLUBLE_VITAMINS	7/252	48/11065	9.69801e-05	0.000645606	0.000472692	AGRN/APOA1/APOA2/APOA4/APOB/APOE/HSPG2	7	Reactome	1
REACTOME_ONCOGENIC_MAPK_SIGNALING	REACTOME_ONCOGENIC_MAPK_SIGNALING	9/252	82/11065	9.8274e-05	0.000645606	0.000472692	APBB1IP/CSK/FGB/FGG/FN1/IQGAP1/LMNA/TLN1/VCL	9	Reactome	1
REACTOME_COMMON_PATHWAY_OF_FIBRIN_CLOT_FORMATION	REACTOME_COMMON_PATHWAY_OF_FIBRIN_CLOT_FORMATION	5/252	22/11065	0.00011289	0.000731463	0.000535554	F2/FGB/FGG/SERPINC1/SERPIND1	5	Reactome	1
REACTOME_APOPTOTIC_EXECUTION_PHASE	REACTOME_APOPTOTIC_EXECUTION_PHASE	7/252	52/11065	0.000163083	0.00104241	0.000763221	DSP/LMNA/LMNB1/PTK2/ROCK1/SPTAN1/VIM	7	Reactome	1
REACTOME_NUCLEAR_ENVELOPE_BREAKDOWN	REACTOME_NUCLEAR_ENVELOPE_BREAKDOWN	7/252	53/11065	0.000184301	0.00114703	0.000839818	BANF1/EMD/LEMD3/LMNA/LMNB1/NEK7/TMPO	7	Reactome	1
REACTOME_RHOD_GTPASE_CYCLE	REACTOME_RHOD_GTPASE_CYCLE	7/252	53/11065	0.000184301	0.00114703	0.000839818	ACTN1/CAV1/EMD/LBR/LEMD3/LMNB1/TMPO	7	Reactome	1
REACTOME_SIGNALING_BY_ALK_IN_CANCER	REACTOME_SIGNALING_BY_ALK_IN_CANCER	7/252	55/11065	0.000233426	0.0014339	0.00104986	FN1/MSN/MYH9/PPFIBP1/TPM3/TPM4/VCL	7	Reactome	1
REACTOME_RHOG_GTPASE_CYCLE	REACTOME_RHOG_GTPASE_CYCLE	8/252	74/11065	0.000266561	0.00161645	0.00118352	ARHGDIB/CAV1/EMD/IQGAP2/ITGB1/LBR/LEMD3/TMPO	8	Reactome	1
REACTOME_ANCHORING_FIBRIL_FORMATION	REACTOME_ANCHORING_FIBRIL_FORMATION	4/252	15/11065	0.00029418	0.00176136	0.00128961	COL1A1/COL1A2/COL4A1/COL4A2	4	Reactome	1
REACTOME_DEFECTS_OF_CONTACT_ACTIVATION_SYSTEM_CAS_AND_KALLIKREIN_KININ_SYSTEM_KKS	REACTOME_DEFECTS_OF_CONTACT_ACTIVATION_SYSTEM_CAS_AND_KALLIKREIN_KININ_SYSTEM_KKS	4/252	16/11065	0.000385259	0.00227784	0.00166776	F12/F2/KLKB1/SERPING1	4	Reactome	1
REACTOME_RHO_GTPASE_EFFECTORS	REACTOME_RHO_GTPASE_EFFECTORS	18/252	324/11065	0.000441667	0.00257912	0.00188835	CYBA/CYBB/FLNA/FMNL1/IQGAP1/IQGAP2/ITGB1/MYH10/MYH11/MYH9/MYL12B/MYL6/MYL9/MYLK/PKN2/PTK2/RAC2/ROCK1	18	Reactome	1
REACTOME_INITIAL_TRIGGERING_OF_COMPLEMENT	REACTOME_INITIAL_TRIGGERING_OF_COMPLEMENT	8/252	80/11065	0.000455986	0.00263026	0.00192579	C1QA/C1QC/C1S/C3/C4A/C4B/CFD/CRP	8	Reactome	1
REACTOME_SIGNALING_BY_VEGF	REACTOME_SIGNALING_BY_VEGF	9/252	106/11065	0.000686073	0.00390979	0.00286263	BCAR1/CAV1/CYBA/CYBB/ITGAV/ITPR2/PTK2/PXN/ROCK1	9	Reactome	1
REACTOME_SCAVENGING_OF_HEME_FROM_PLASMA	REACTOME_SCAVENGING_OF_HEME_FROM_PLASMA	7/252	69/11065	0.000947355	0.00531223	0.00388945	ALB/APOA1/APOL1/HBB/HP/HPR/HPX	7	Reactome	1
REACTOME_DEFECTIVE_B4GALT7_CAUSES_EDS_PROGEROID_TYPE	REACTOME_DEFECTIVE_B4GALT7_CAUSES_EDS_PROGEROID_TYPE	4/252	20/11065	0.00095463	0.00531223	0.00388945	AGRN/BGN/DCN/HSPG2	4	Reactome	1
REACTOME_GPVI_MEDIATED_ACTIVATION_CASCADE	REACTOME_GPVI_MEDIATED_ACTIVATION_CASCADE	5/252	35/11065	0.00109314	0.00601225	0.00440198	COL1A1/COL1A2/FCER1G/RAC2/SYK	5	Reactome	1
REACTOME_SIGNAL_TRANSDUCTION_BY_L1	REACTOME_SIGNAL_TRANSDUCTION_BY_L1	4/252	21/11065	0.00115834	0.00622883	0.00456055	ITGA5/ITGA9/ITGAV/ITGB1	4	Reactome	1
REACTOME_EPH_EPHRIN_SIGNALING	REACTOME_EPH_EPHRIN_SIGNALING	8/252	92/11065	0.00115885	0.00622883	0.00456055	MYH10/MYH11/MYH9/MYL12B/MYL6/MYL9/PTK2/ROCK1	8	Reactome	1
REACTOME_PLASMA_LIPOPROTEIN_CLEARANCE	REACTOME_PLASMA_LIPOPROTEIN_CLEARANCE	5/252	37/11065	0.00141449	0.00743394	0.0054429	APOA1/APOB/APOC1/APOE/SCARB1	5	Reactome	1
REACTOME_RHOH_GTPASE_CYCLE	REACTOME_RHOH_GTPASE_CYCLE	5/252	37/11065	0.00141449	0.00743394	0.0054429	ARHGDIB/CAV1/CSK/ROCK1/STOM	5	Reactome	1
REACTOME_RHOC_GTPASE_CYCLE	REACTOME_RHOC_GTPASE_CYCLE	7/252	74/11065	0.00143531	0.00746046	0.00546232	CAV1/IQGAP1/LBR/PKN2/ROCK1/STOM/TMPO	7	Reactome	1
REACTOME_GENE_AND_PROTEIN_EXPRESSION_BY_JAK_STAT_SIGNALING_AFTER_INTERLEUKIN_12_STIMULATION	REACTOME_GENE_AND_PROTEIN_EXPRESSION_BY_JAK_STAT_SIGNALING_AFTER_INTERLEUKIN_12_STIMULATION	5/252	38/11065	0.00159898	0.00822085	0.00601905	ANXA2/CNN2/LCP1/LMNB1/MSN	5	Reactome	1
REACTOME_NUCLEAR_ENVELOPE_NE_REASSEMBLY	REACTOME_NUCLEAR_ENVELOPE_NE_REASSEMBLY	7/252	76/11065	0.00167795	0.00846381	0.00619693	BANF1/EMD/LBR/LEMD3/LMNA/LMNB1/TMPO	7	Reactome	1
REACTOME_TYPE_I_HEMIDESMOSOME_ASSEMBLY	REACTOME_TYPE_I_HEMIDESMOSOME_ASSEMBLY	3/252	11/11065	0.00168203	0.00846381	0.00619693	CD151/ITGA6/ITGB4	3	Reactome	1
REACTOME_GP1B_IX_V_ACTIVATION_SIGNALLING	REACTOME_GP1B_IX_V_ACTIVATION_SIGNALLING	3/252	12/11065	0.00220517	0.0109794	0.00803879	COL1A1/COL1A2/FLNA	3	Reactome	1
REACTOME_DISEASES_ASSOCIATED_WITH_GLYCOSAMINOGLYCAN_METABOLISM	REACTOME_DISEASES_ASSOCIATED_WITH_GLYCOSAMINOGLYCAN_METABOLISM	5/252	41/11065	0.00225865	0.0111155	0.0081384	AGRN/BGN/DCN/HSPG2/LUM	5	Reactome	1
REACTOME_BASIGIN_INTERACTIONS	REACTOME_BASIGIN_INTERACTIONS	4/252	25/11065	0.00227949	0.0111155	0.0081384	CAV1/ITGA3/ITGA6/ITGB1	4	Reactome	1
REACTOME_RND3_GTPASE_CYCLE	REACTOME_RND3_GTPASE_CYCLE	5/252	42/11065	0.00251703	0.0121485	0.00889475	CAV1/DSP/LEMD3/ROCK1/TMOD3	5	Reactome	1
REACTOME_A_TETRASACCHARIDE_LINKER_SEQUENCE_IS_REQUIRED_FOR_GAG_SYNTHESIS	REACTOME_A_TETRASACCHARIDE_LINKER_SEQUENCE_IS_REQUIRED_FOR_GAG_SYNTHESIS	4/252	26/11065	0.00264636	0.0125173	0.00916475	AGRN/BGN/DCN/HSPG2	4	Reactome	1
REACTOME_PURINERGIC_SIGNALING_IN_LEISHMANIASIS_INFECTION	REACTOME_PURINERGIC_SIGNALING_IN_LEISHMANIASIS_INFECTION	4/252	26/11065	0.00264636	0.0125173	0.00916475	C3/CASP1/ENTPD1/PYCARD	4	Reactome	1
REACTOME_SIGNALING_BY_INTERLEUKINS	REACTOME_SIGNALING_BY_INTERLEUKINS	21/252	474/11065	0.0027365	0.0128155	0.0093831	ANXA1/ANXA2/CASP1/CNN2/COL1A2/FN1/HGF/ICAM1/ITGAM/ITGAX/ITGB1/ITGB2/LAMA5/LBP/LCP1/LGALS9/LMNB1/MSN/PTPN12/SYK/VIM	21	Reactome	1
REACTOME_ANTIGEN_PROCESSING_CROSS_PRESENTATION	REACTOME_ANTIGEN_PROCESSING_CROSS_PRESENTATION	8/252	106/11065	0.00286071	0.0132658	0.00971284	CD14/CYBA/CYBB/FCGR1A/FGB/FGG/ITGAV/ITGB5	8	Reactome	1
REACTOME_TGF_BETA_RECEPTOR_SIGNALING_ACTIVATES_SMADS	REACTOME_TGF_BETA_RECEPTOR_SIGNALING_ACTIVATES_SMADS	5/252	46/11065	0.00376789	0.017303	0.0126687	FBN1/ITGAV/ITGB1/ITGB5/ITGB8	5	Reactome	1
REACTOME_INTERLEUKIN_12_SIGNALING	REACTOME_INTERLEUKIN_12_SIGNALING	5/252	47/11065	0.00413962	0.0188273	0.0137848	ANXA2/CNN2/LCP1/LMNB1/MSN	5	Reactome	1
REACTOME_RHO_GTPASES_ACTIVATE_PKNS	REACTOME_RHO_GTPASES_ACTIVATE_PKNS	7/252	94/11065	0.00556645	0.0250755	0.0183595	MYH10/MYH11/MYH9/MYL12B/MYL6/MYL9/PKN2	7	Reactome	1
REACTOME_ACTIVATION_OF_MATRIX_METALLOPROTEINASES	REACTOME_ACTIVATION_OF_MATRIX_METALLOPROTEINASES	4/252	33/11065	0.00639626	0.0285418	0.0208974	COL18A1/ELANE/KLKB1/PLG	4	Reactome	1
REACTOME_IRAK4_DEFICIENCY_TLR2_4	REACTOME_IRAK4_DEFICIENCY_TLR2_4	3/252	18/11065	0.00739449	0.0326878	0.023933	CD14/FGB/FGG	3	Reactome	1
REACTOME_RHOBTB_GTPASE_CYCLE	REACTOME_RHOBTB_GTPASE_CYCLE	4/252	35/11065	0.00789973	0.0345979	0.0253315	ACTN1/ROCK1/TMOD3/VIM	4	Reactome	1
REACTOME_VISUAL_PHOTOTRANSDUCTION	REACTOME_VISUAL_PHOTOTRANSDUCTION	7/252	101/11065	0.00818542	0.0355202	0.0260068	AGRN/APOA1/APOA2/APOA4/APOB/APOE/HSPG2	7	Reactome	1
REACTOME_OTHER_SEMAPHORIN_INTERACTIONS	REACTOME_OTHER_SEMAPHORIN_INTERACTIONS	3/252	19/11065	0.00863517	0.0371312	0.0271863	ITGA1/ITGB1/PTPRC	3	Reactome	1
REACTOME_CDC42_GTPASE_CYCLE	REACTOME_CDC42_GTPASE_CYCLE	9/252	155/11065	0.00899815	0.0383435	0.0280739	ARHGDIB/CAV1/DOCK7/FMNL1/IQGAP1/IQGAP2/LBR/STOM/TMPO	9	Reactome	1
REACTOME_MEIOTIC_SYNAPSIS	REACTOME_MEIOTIC_SYNAPSIS	6/252	79/11065	0.00914222	0.0386095	0.0282687	LMNA/LMNB1/SUN1/SUN2/SYNE1/SYNE2	6	Reactome	1
REACTOME_INTERLEUKIN_12_FAMILY_SIGNALING	REACTOME_INTERLEUKIN_12_FAMILY_SIGNALING	5/252	57/11065	0.00940733	0.0393776	0.028831	ANXA2/CNN2/LCP1/LMNB1/MSN	5	Reactome	1
REACTOME_DETOXIFICATION_OF_REACTIVE_OXYGEN_SPECIES	REACTOME_DETOXIFICATION_OF_REACTIVE_OXYGEN_SPECIES	4/252	37/11065	0.00961832	0.0395606	0.028965	CAT/CYBA/CYBB/SOD3	4	Reactome	1
REACTOME_RHOV_GTPASE_CYCLE	REACTOME_RHOV_GTPASE_CYCLE	4/252	37/11065	0.00961832	0.0395606	0.028965	IQGAP1/SPTAN1/TPM3/TPM4	4	Reactome	1
REACTOME_LEISHMANIA_INFECTION	REACTOME_LEISHMANIA_INFECTION	11/252	219/11065	0.0116249	0.0474013	0.0347058	C3/CASP1/CYBA/ENTPD1/FCGR1A/FCGR2A/ITPR2/MYH9/PTK2/PYCARD/SYK	11	Reactome	1
REACTOME_RHOF_GTPASE_CYCLE	REACTOME_RHOF_GTPASE_CYCLE	4/252	42/11065	0.0149257	0.0603405	0.0441794	ACTN1/CAV1/LMNB1/TMPO	4	Reactome	1
REACTOME_RHO_GTPASES_ACTIVATE_NADPH_OXIDASES	REACTOME_RHO_GTPASES_ACTIVATE_NADPH_OXIDASES	3/252	24/11065	0.0165933	0.0665138	0.0486993	CYBA/CYBB/RAC2	3	Reactome	1
REACTOME_DEFECTIVE_INTRINSIC_PATHWAY_FOR_APOPTOSIS	REACTOME_DEFECTIVE_INTRINSIC_PATHWAY_FOR_APOPTOSIS	3/252	25/11065	0.0185452	0.0737132	0.0539705	CAPN1/LMNA/LMNB1	3	Reactome	1
REACTOME_SIGNALING_BY_TGF_BETA_RECEPTOR_COMPLEX	REACTOME_SIGNALING_BY_TGF_BETA_RECEPTOR_COMPLEX	6/252	93/11065	0.0193122	0.0761224	0.0557344	COL1A2/FBN1/ITGAV/ITGB1/ITGB5/ITGB8	6	Reactome	1
REACTOME_DISEASES_OF_SIGNAL_TRANSDUCTION_BY_GROWTH_FACTOR_RECEPTORS_AND_SECOND_MESSENGERS	REACTOME_DISEASES_OF_SIGNAL_TRANSDUCTION_BY_GROWTH_FACTOR_RECEPTORS_AND_SECOND_MESSENGERS	17/252	432/11065	0.0200688	0.0784506	0.0574391	APBB1IP/CSK/FGB/FGG/FN1/HGF/IQGAP1/LMNA/MSN/MYH9/PPFIBP1/PTPN12/RAC2/TLN1/TPM3/TPM4/VCL	17	Reactome	1
REACTOME_PREDNISONE_ADME	REACTOME_PREDNISONE_ADME	2/252	10/11065	0.0206076	0.0793061	0.0580655	ALB/SERPINA6	2	Reactome	1
REACTOME_RHOA_GTPASE_CYCLE	REACTOME_RHOA_GTPASE_CYCLE	8/252	149/11065	0.0206229	0.0793061	0.0580655	ARHGDIB/CAV1/IQGAP1/LBR/PKN2/ROCK1/STOM/TMPO	8	Reactome	1
REACTOME_PROGRAMMED_CELL_DEATH	REACTOME_PROGRAMMED_CELL_DEATH	10/252	211/11065	0.0226495	0.0863969	0.0632571	CASP1/CD14/DSP/ELANE/LMNA/LMNB1/PTK2/ROCK1/SPTAN1/VIM	10	Reactome	1
REACTOME_DERMATAN_SULFATE_BIOSYNTHESIS	REACTOME_DERMATAN_SULFATE_BIOSYNTHESIS	2/252	11/11065	0.0248133	0.091693	0.0671348	BGN/DCN	2	Reactome	1
REACTOME_MET_ACTIVATES_RAP1_AND_RAC1	REACTOME_MET_ACTIVATES_RAP1_AND_RAC1	2/252	11/11065	0.0248133	0.091693	0.0671348	DOCK7/HGF	2	Reactome	1
REACTOME_MITOCHONDRIAL_FATTY_ACID_BETA_OXIDATION_OF_SATURATED_FATTY_ACIDS	REACTOME_MITOCHONDRIAL_FATTY_ACID_BETA_OXIDATION_OF_SATURATED_FATTY_ACIDS	2/252	11/11065	0.0248133	0.091693	0.0671348	HADHA/HADHB	2	Reactome	1
REACTOME_PURINE_RIBONUCLEOSIDE_MONOPHOSPHATE_BIOSYNTHESIS	REACTOME_PURINE_RIBONUCLEOSIDE_MONOPHOSPHATE_BIOSYNTHESIS	2/252	11/11065	0.0248133	0.091693	0.0671348	ADSL/IMPDH2	2	Reactome	1
REACTOME_CHONDROITIN_SULFATE_DERMATAN_SULFATE_METABOLISM	REACTOME_CHONDROITIN_SULFATE_DERMATAN_SULFATE_METABOLISM	4/252	50/11065	0.026692	0.0978708	0.071658	AGRN/BGN/DCN/HSPG2	4	Reactome	1
REACTOME_EGR2_AND_SOX10_MEDIATED_INITIATION_OF_SCHWANN_CELL_MYELINATION	REACTOME_EGR2_AND_SOX10_MEDIATED_INITIATION_OF_SCHWANN_CELL_MYELINATION	3/252	29/11065	0.027573	0.100323	0.0734535	LAMA2/LAMB1/LAMC1	3	Reactome	1
REACTOME_CASPASE_MEDIATED_CLEAVAGE_OF_CYTOSKELETAL_PROTEINS	REACTOME_CASPASE_MEDIATED_CLEAVAGE_OF_CYTOSKELETAL_PROTEINS	2/252	12/11065	0.029335	0.105117	0.0769634	SPTAN1/VIM	2	Reactome	1
REACTOME_PECAM1_INTERACTIONS	REACTOME_PECAM1_INTERACTIONS	2/252	12/11065	0.029335	0.105117	0.0769634	ITGAV/PECAM1	2	Reactome	1
REACTOME_IMMUNOREGULATORY_INTERACTIONS_BETWEEN_A_LYMPHOID_AND_A_NON_LYMPHOID_CELL	REACTOME_IMMUNOREGULATORY_INTERACTIONS_BETWEEN_A_LYMPHOID_AND_A_NON_LYMPHOID_CELL	9/252	191/11065	0.0307349	0.109305	0.0800299	C3/COL1A1/COL1A2/COL2A1/COL3A1/FCGR1A/ICAM1/ITGB1/ITGB2	9	Reactome	1
REACTOME_DISEASES_OF_IMMUNE_SYSTEM	REACTOME_DISEASES_OF_IMMUNE_SYSTEM	3/252	31/11065	0.0328174	0.11584	0.0848148	CD14/FGB/FGG	3	Reactome	1
REACTOME_HEPARAN_SULFATE_HEPARIN_HS_GAG_METABOLISM	REACTOME_HEPARAN_SULFATE_HEPARIN_HS_GAG_METABOLISM	4/252	55/11065	0.0362298	0.126005	0.0922569	AGRN/BGN/DCN/HSPG2	4	Reactome	1
REACTOME_SENSORY_PROCESSING_OF_SOUND_BY_OUTER_HAIR_CELLS_OF_THE_COCHLEA	REACTOME_SENSORY_PROCESSING_OF_SOUND_BY_OUTER_HAIR_CELLS_OF_THE_COCHLEA	4/252	55/11065	0.0362298	0.126005	0.0922569	EZR/MSN/MYH9/SPTAN1	4	Reactome	1
REACTOME_CS_DS_DEGRADATION	REACTOME_CS_DS_DEGRADATION	2/252	14/11065	0.0392608	0.131705	0.0964301	BGN/DCN	2	Reactome	1
REACTOME_DEFECTIVE_EXT2_CAUSES_EXOSTOSES_2	REACTOME_DEFECTIVE_EXT2_CAUSES_EXOSTOSES_2	2/252	14/11065	0.0392608	0.131705	0.0964301	AGRN/HSPG2	2	Reactome	1
REACTOME_NUCLEOTIDE_BIOSYNTHESIS	REACTOME_NUCLEOTIDE_BIOSYNTHESIS	2/252	14/11065	0.0392608	0.131705	0.0964301	ADSL/IMPDH2	2	Reactome	1
REACTOME_PTK6_REGULATES_RHO_GTPASES_RAS_GTPASE_AND_MAP_KINASES	REACTOME_PTK6_REGULATES_RHO_GTPASES_RAS_GTPASE_AND_MAP_KINASES	2/252	14/11065	0.0392608	0.131705	0.0964301	BCAR1/PXN	2	Reactome	1
REACTOME_SEMA3A_PLEXIN_REPULSION_SIGNALING_BY_INHIBITING_INTEGRIN_ADHESION	REACTOME_SEMA3A_PLEXIN_REPULSION_SIGNALING_BY_INHIBITING_INTEGRIN_ADHESION	2/252	14/11065	0.0392608	0.131705	0.0964301	RRAS/TLN1	2	Reactome	1
REACTOME_AMYLOID_FIBER_FORMATION	REACTOME_AMYLOID_FIBER_FORMATION	6/252	110/11065	0.0396282	0.132001	0.096647	APCS/APOA1/APOA4/APOE/HSPG2/TGFBI	6	Reactome	1
REACTOME_MITOTIC_PROPHASE	REACTOME_MITOTIC_PROPHASE	7/252	143/11065	0.0450288	0.148942	0.10905	BANF1/EMD/LEMD3/LMNA/LMNB1/NEK7/TMPO	7	Reactome	1
REACTOME_ROS_AND_RNS_PRODUCTION_IN_PHAGOCYTES	REACTOME_ROS_AND_RNS_PRODUCTION_IN_PHAGOCYTES	3/252	36/11065	0.0480151	0.157716	0.115475	CYBA/CYBB/RAC2	3	Reactome	1
REACTOME_THE_NLRP3_INFLAMMASOME	REACTOME_THE_NLRP3_INFLAMMASOME	2/252	16/11065	0.0502605	0.163953	0.120041	CASP1/PYCARD	2	Reactome	1
REACTOME_MITOCHONDRIAL_FATTY_ACID_BETA_OXIDATION	REACTOME_MITOCHONDRIAL_FATTY_ACID_BETA_OXIDATION	3/252	37/11065	0.051403	0.165399	0.1211	DBI/HADHA/HADHB	3	Reactome	1
REACTOME_NR1H3_NR1H2_REGULATE_GENE_EXPRESSION_LINKED_TO_CHOLESTEROL_TRANSPORT_AND_EFFLUX	REACTOME_NR1H3_NR1H2_REGULATE_GENE_EXPRESSION_LINKED_TO_CHOLESTEROL_TRANSPORT_AND_EFFLUX	3/252	37/11065	0.051403	0.165399	0.1211	APOC1/APOE/PLTP	3	Reactome	1
REACTOME_APOPTOSIS	REACTOME_APOPTOSIS	8/252	179/11065	0.052236	0.166944	0.122231	CD14/DSP/LMNA/LMNB1/PTK2/ROCK1/SPTAN1/VIM	8	Reactome	1
REACTOME_MEIOSIS	REACTOME_MEIOSIS	6/252	119/11065	0.0544244	0.17277	0.126497	LMNA/LMNB1/SUN1/SUN2/SYNE1/SYNE2	6	Reactome	1
REACTOME_GAB1_SIGNALOSOME	REACTOME_GAB1_SIGNALOSOME	2/252	17/11065	0.0561264	0.175813	0.128725	CSK/PXN	2	Reactome	1
REACTOME_PLATELET_SENSITIZATION_BY_LDL	REACTOME_PLATELET_SENSITIZATION_BY_LDL	2/252	17/11065	0.0561264	0.175813	0.128725	APOB/PECAM1	2	Reactome	1
REACTOME_SIGNALING_BY_TGFB_FAMILY_MEMBERS	REACTOME_SIGNALING_BY_TGFB_FAMILY_MEMBERS	6/252	122/11065	0.0600095	0.18674	0.136725	COL1A2/FBN1/ITGAV/ITGB1/ITGB5/ITGB8	6	Reactome	1
REACTOME_GLYCOSAMINOGLYCAN_METABOLISM	REACTOME_GLYCOSAMINOGLYCAN_METABOLISM	6/252	124/11065	0.063916	0.197596	0.144674	AGRN/BGN/CD44/DCN/HSPG2/LUM	6	Reactome	1
REACTOME_SARS_COV_1_ACTIVATES_MODULATES_INNATE_IMMUNE_RESPONSES	REACTOME_SARS_COV_1_ACTIVATES_MODULATES_INNATE_IMMUNE_RESPONSES	3/252	41/11065	0.0660647	0.202913	0.148567	BST2/CASP1/PYCARD	3	Reactome	1
REACTOME_ATTACHMENT_AND_ENTRY	REACTOME_ATTACHMENT_AND_ENTRY	2/252	19/11065	0.0685217	0.209102	0.153098	AGRN/HSPG2	2	Reactome	1
REACTOME_RND1_GTPASE_CYCLE	REACTOME_RND1_GTPASE_CYCLE	3/252	42/11065	0.0699985	0.212239	0.155395	CAV1/DSP/LEMD3	3	Reactome	1
REACTOME_MAPK_FAMILY_SIGNALING_CASCADES	REACTOME_MAPK_FAMILY_SIGNALING_CASCADES	12/252	327/11065	0.0708501	0.213453	0.156284	ACTN2/APBB1IP/CSK/FGB/FGG/FN1/HGF/IQGAP1/PTK2/SPTAN1/TLN1/VCL	12	Reactome	1
REACTOME_CHONDROITIN_SULFATE_BIOSYNTHESIS	REACTOME_CHONDROITIN_SULFATE_BIOSYNTHESIS	2/252	20/11065	0.0750252	0.223624	0.163731	BGN/DCN	2	Reactome	1
REACTOME_RHOB_GTPASE_CYCLE	REACTOME_RHOB_GTPASE_CYCLE	4/252	70/11065	0.0751717	0.223624	0.163731	CAV1/PKN2/ROCK1/STOM	4	Reactome	1
REACTOME_CREATION_OF_C4_AND_C2_ACTIVATORS	REACTOME_CREATION_OF_C4_AND_C2_ACTIVATORS	4/252	71/11065	0.0783059	0.231492	0.169491	C1QA/C1QC/C1S/CRP	4	Reactome	1
REACTOME_INFLAMMASOMES	REACTOME_INFLAMMASOMES	2/252	21/11065	0.081716	0.23859	0.174688	CASP1/PYCARD	2	Reactome	1
REACTOME_INTERLEUKIN_37_SIGNALING	REACTOME_INTERLEUKIN_37_SIGNALING	2/252	21/11065	0.081716	0.23859	0.174688	CASP1/PTPN12	2	Reactome	1
REACTOME_GPER1_SIGNALING	REACTOME_GPER1_SIGNALING	3/252	45/11065	0.0824117	0.239146	0.175095	FN1/ITGA5/ITGB1	3	Reactome	1
REACTOME_TOLL_LIKE_RECEPTOR_CASCADES	REACTOME_TOLL_LIKE_RECEPTOR_CASCADES	7/252	166/11065	0.0851628	0.245622	0.179837	APOB/CD14/FGB/FGG/ITGAM/ITGB2/LBP	7	Reactome	1
REACTOME_CHAPERONE_MEDIATED_AUTOPHAGY	REACTOME_CHAPERONE_MEDIATED_AUTOPHAGY	2/252	22/11065	0.0885823	0.252406	0.184804	HBB/VIM	2	Reactome	1
REACTOME_HS_GAG_DEGRADATION	REACTOME_HS_GAG_DEGRADATION	2/252	22/11065	0.0885823	0.252406	0.184804	AGRN/HSPG2	2	Reactome	1
REACTOME_NR1H2_AND_NR1H3_MEDIATED_SIGNALING	REACTOME_NR1H2_AND_NR1H3_MEDIATED_SIGNALING	3/252	47/11065	0.0911752	0.258239	0.189074	APOC1/APOE/PLTP	3	Reactome	1
REACTOME_INTERFERON_SIGNALING	REACTOME_INTERFERON_SIGNALING	8/252	204/11065	0.094724	0.264705	0.193808	BST2/CD44/FCGR1A/FLNA/FLNB/HLA-DRA/ICAM1/UBA7	8	Reactome	1
REACTOME_RHOBTB1_GTPASE_CYCLE	REACTOME_RHOBTB1_GTPASE_CYCLE	2/252	23/11065	0.0956127	0.264705	0.193808	ROCK1/VIM	2	Reactome	1
REACTOME_RHOBTB2_GTPASE_CYCLE	REACTOME_RHOBTB2_GTPASE_CYCLE	2/252	23/11065	0.0956127	0.264705	0.193808	ACTN1/TMOD3	2	Reactome	1
REACTOME_HEME_SIGNALING	REACTOME_HEME_SIGNALING	3/252	48/11065	0.0956966	0.264705	0.193808	APOA1/APOB/HBB	3	Reactome	1
REACTOME_SENSORY_PROCESSING_OF_SOUND	REACTOME_SENSORY_PROCESSING_OF_SOUND	4/252	77/11065	0.0984393	0.270708	0.198204	EZR/MSN/MYH9/SPTAN1	4	Reactome	1
REACTOME_SIGNALING_BY_EGFR	REACTOME_SIGNALING_BY_EGFR	3/252	50/11065	0.105007	0.287099	0.210205	CSK/PTPN12/PXN	3	Reactome	1
REACTOME_DISEASES_OF_GLYCOSYLATION	REACTOME_DISEASES_OF_GLYCOSYLATION	6/252	143/11065	0.108261	0.292615	0.214243	AGRN/BGN/DCN/HSPG2/LUM/THBS1	6	Reactome	1
REACTOME_FCGAMMA_RECEPTOR_FCGR_DEPENDENT_PHAGOCYTOSIS	REACTOME_FCGAMMA_RECEPTOR_FCGR_DEPENDENT_PHAGOCYTOSIS	6/252	143/11065	0.108261	0.292615	0.214243	FCGR1A/FCGR2A/ITPR2/MYH9/PTK2/SYK	6	Reactome	1
REACTOME_REPRODUCTION	REACTOME_REPRODUCTION	6/252	145/11065	0.11367	0.305488	0.223668	LMNA/LMNB1/SUN1/SUN2/SYNE1/SYNE2	6	Reactome	1
REACTOME_ROLE_OF_PHOSPHOLIPIDS_IN_PHAGOCYTOSIS	REACTOME_ROLE_OF_PHOSPHOLIPIDS_IN_PHAGOCYTOSIS	4/252	82/11065	0.116869	0.312312	0.228665	FCGR1A/FCGR2A/ITPR2/SYK	4	Reactome	1
REACTOME_DECTIN_2_FAMILY	REACTOME_DECTIN_2_FAMILY	2/252	26/11065	0.117581	0.312449	0.228765	FCER1G/SYK	2	Reactome	1
REACTOME_SIGNALING_BY_PTK6	REACTOME_SIGNALING_BY_PTK6	3/252	54/11065	0.124629	0.328899	0.240809	BCAR1/GPNMB/PXN	3	Reactome	1
REACTOME_PYROPTOSIS	REACTOME_PYROPTOSIS	2/252	27/11065	0.125162	0.328899	0.240809	CASP1/ELANE	2	Reactome	1
REACTOME_RHOJ_GTPASE_CYCLE	REACTOME_RHOJ_GTPASE_CYCLE	3/252	55/11065	0.129729	0.339016	0.248217	CAV1/STOM/TMPO	3	Reactome	1
REACTOME_PD_1_SIGNALING	REACTOME_PD_1_SIGNALING	2/252	28/11065	0.132857	0.345282	0.252805	CSK/HLA-DRA	2	Reactome	1
REACTOME_METABOLISM_OF_VITAMINS_AND_COFACTORS	REACTOME_METABOLISM_OF_VITAMINS_AND_COFACTORS	7/252	189/11065	0.140616	0.363451	0.266108	AGRN/APOA1/APOA2/APOA4/APOB/APOE/HSPG2	7	Reactome	1
REACTOME_RHOQ_GTPASE_CYCLE	REACTOME_RHOQ_GTPASE_CYCLE	3/252	59/11065	0.150832	0.387735	0.283888	CAV1/IQGAP1/STOM	3	Reactome	1
REACTOME_HS_GAG_BIOSYNTHESIS	REACTOME_HS_GAG_BIOSYNTHESIS	2/252	31/11065	0.156532	0.400213	0.293024	AGRN/HSPG2	2	Reactome	1
REACTOME_RHO_GTPASES_ACTIVATE_IQGAPS	REACTOME_RHO_GTPASES_ACTIVATE_IQGAPS	2/252	32/11065	0.164592	0.41856	0.306457	IQGAP1/IQGAP2	2	Reactome	1
REACTOME_INTERFERON_GAMMA_SIGNALING	REACTOME_INTERFERON_GAMMA_SIGNALING	4/252	94/11065	0.166485	0.421109	0.308323	CD44/FCGR1A/HLA-DRA/ICAM1	4	Reactome	1
REACTOME_FCGR3A_MEDIATED_IL10_SYNTHESIS	REACTOME_FCGR3A_MEDIATED_IL10_SYNTHESIS	4/252	95/11065	0.170921	0.43003	0.314854	FCGR1A/FCGR2A/ITPR2/SYK	4	Reactome	1
REACTOME_LATE_ENDOSOMAL_MICROAUTOPHAGY	REACTOME_LATE_ENDOSOMAL_MICROAUTOPHAGY	2/252	34/11065	0.180921	0.452781	0.331512	HBB/VIM	2	Reactome	1
REACTOME_SARS_COV_1_HOST_INTERACTIONS	REACTOME_SARS_COV_1_HOST_INTERACTIONS	4/252	98/11065	0.184471	0.459236	0.336238	BST2/CASP1/CAV1/PYCARD	4	Reactome	1
REACTOME_METABOLISM_OF_STEROID_HORMONES	REACTOME_METABOLISM_OF_STEROID_HORMONES	2/252	35/11065	0.189174	0.468479	0.343005	SERPINA6/TSPO	2	Reactome	1
REACTOME_ANTI_INFLAMMATORY_RESPONSE_FAVOURING_LEISHMANIA_PARASITE_INFECTION	REACTOME_ANTI_INFLAMMATORY_RESPONSE_FAVOURING_LEISHMANIA_PARASITE_INFECTION	5/252	134/11065	0.190607	0.469568	0.343803	FCGR1A/FCGR2A/ITPR2/MYH9/SYK	5	Reactome	1
REACTOME_EARLY_SARS_COV_2_INFECTION_EVENTS	REACTOME_EARLY_SARS_COV_2_INFECTION_EVENTS	2/252	37/11065	0.205825	0.496752	0.363707	AGRN/HSPG2	2	Reactome	1
REACTOME_GLUCOCORTICOID_BIOSYNTHESIS	REACTOME_GLUCOCORTICOID_BIOSYNTHESIS	1/252	10/11065	0.205842	0.496752	0.363707	SERPINA6	1	Reactome	1
REACTOME_MET_RECEPTOR_RECYCLING	REACTOME_MET_RECEPTOR_RECYCLING	1/252	10/11065	0.205842	0.496752	0.363707	HGF	1	Reactome	1
REACTOME_REMOVAL_OF_AMINOTERMINAL_PROPEPTIDES_FROM_GAMMA_CARBOXYLATED_PROTEINS	REACTOME_REMOVAL_OF_AMINOTERMINAL_PROPEPTIDES_FROM_GAMMA_CARBOXYLATED_PROTEINS	1/252	10/11065	0.205842	0.496752	0.363707	F2	1	Reactome	1
REACTOME_FCGR_ACTIVATION	REACTOME_FCGR_ACTIVATION	3/252	69/11065	0.207634	0.498533	0.36501	FCGR1A/FCGR2A/SYK	3	Reactome	1
REACTOME_FLT3_SIGNALING	REACTOME_FLT3_SIGNALING	2/252	38/11065	0.214209	0.511723	0.374667	CSK/SYK	2	Reactome	1
REACTOME_GENERATION_OF_SECOND_MESSENGER_MOLECULES	REACTOME_GENERATION_OF_SECOND_MESSENGER_MOLECULES	2/252	39/11065	0.222625	0.516713	0.378321	HLA-DRA/VASP	2	Reactome	1
REACTOME_APOPTOTIC_CLEAVAGE_OF_CELL_ADHESION_PROTEINS	REACTOME_APOPTOTIC_CLEAVAGE_OF_CELL_ADHESION_PROTEINS	1/252	11/11065	0.223945	0.516713	0.378321	DSP	1	Reactome	1
REACTOME_CLEC7A_DECTIN_1_INDUCES_NFAT_ACTIVATION	REACTOME_CLEC7A_DECTIN_1_INDUCES_NFAT_ACTIVATION	1/252	11/11065	0.223945	0.516713	0.378321	ITPR2	1	Reactome	1
REACTOME_CONSTITUTIVE_SIGNALING_BY_OVEREXPRESSED_ERBB2	REACTOME_CONSTITUTIVE_SIGNALING_BY_OVEREXPRESSED_ERBB2	1/252	11/11065	0.223945	0.516713	0.378321	PTPN12	1	Reactome	1
REACTOME_ENOS_ACTIVATION	REACTOME_ENOS_ACTIVATION	1/252	11/11065	0.223945	0.516713	0.378321	CAV1	1	Reactome	1
REACTOME_GAMMA_CARBOXYLATION_TRANSPORT_AND_AMINO_TERMINAL_CLEAVAGE_OF_PROTEINS	REACTOME_GAMMA_CARBOXYLATION_TRANSPORT_AND_AMINO_TERMINAL_CLEAVAGE_OF_PROTEINS	1/252	11/11065	0.223945	0.516713	0.378321	F2	1	Reactome	1
REACTOME_MET_ACTIVATES_RAS_SIGNALING	REACTOME_MET_ACTIVATES_RAS_SIGNALING	1/252	11/11065	0.223945	0.516713	0.378321	HGF	1	Reactome	1
REACTOME_RHOU_GTPASE_CYCLE	REACTOME_RHOU_GTPASE_CYCLE	2/252	40/11065	0.231067	0.530556	0.388457	IQGAP1/SPTAN1	2	Reactome	1
REACTOME_DRUG_ADME	REACTOME_DRUG_ADME	4/252	109/11065	0.236807	0.534086	0.391041	ALB/IMPDH2/PON1/SERPINA6	4	Reactome	1
REACTOME_ALK_MUTANTS_BIND_TKIS	REACTOME_ALK_MUTANTS_BIND_TKIS	1/252	12/11065	0.241637	0.534086	0.391041	FN1	1	Reactome	1
REACTOME_HYALURONAN_UPTAKE_AND_DEGRADATION	REACTOME_HYALURONAN_UPTAKE_AND_DEGRADATION	1/252	12/11065	0.241637	0.534086	0.391041	CD44	1	Reactome	1
REACTOME_INTERLEUKIN_2_SIGNALING	REACTOME_INTERLEUKIN_2_SIGNALING	1/252	12/11065	0.241637	0.534086	0.391041	SYK	1	Reactome	1
REACTOME_KILLING_MECHANISMS	REACTOME_KILLING_MECHANISMS	1/252	12/11065	0.241637	0.534086	0.391041	CYBA	1	Reactome	1
REACTOME_PREGNENOLONE_BIOSYNTHESIS	REACTOME_PREGNENOLONE_BIOSYNTHESIS	1/252	12/11065	0.241637	0.534086	0.391041	TSPO	1	Reactome	1
REACTOME_SARS_COV_2_TARGETS_HOST_INTRACELLULAR_SIGNALLING_AND_REGULATORY_PATHWAYS	REACTOME_SARS_COV_2_TARGETS_HOST_INTRACELLULAR_SIGNALLING_AND_REGULATORY_PATHWAYS	1/252	12/11065	0.241637	0.534086	0.391041	CAV1	1	Reactome	1
REACTOME_TP53_REGULATES_TRANSCRIPTION_OF_CASPASE_ACTIVATORS_AND_CASPASES	REACTOME_TP53_REGULATES_TRANSCRIPTION_OF_CASPASE_ACTIVATORS_AND_CASPASES	1/252	12/11065	0.241637	0.534086	0.391041	CASP1	1	Reactome	1
REACTOME_EXTRA_NUCLEAR_ESTROGEN_SIGNALING	REACTOME_EXTRA_NUCLEAR_ESTROGEN_SIGNALING	3/252	75/11065	0.243719	0.536181	0.392575	CAV1/CAV2/PTK2	3	Reactome	1
REACTOME_EPHB_MEDIATED_FORWARD_SIGNALING	REACTOME_EPHB_MEDIATED_FORWARD_SIGNALING	2/252	42/11065	0.248005	0.540582	0.395797	PTK2/ROCK1	2	Reactome	1
REACTOME_GLUCAGON_LIKE_PEPTIDE_1_GLP1_REGULATES_INSULIN_SECRETION	REACTOME_GLUCAGON_LIKE_PEPTIDE_1_GLP1_REGULATES_INSULIN_SECRETION	2/252	42/11065	0.248005	0.540582	0.395797	IQGAP1/ITPR2	2	Reactome	1
REACTOME_RND2_GTPASE_CYCLE	REACTOME_RND2_GTPASE_CYCLE	2/252	43/11065	0.256491	0.546753	0.400315	CAV1/LEMD3	2	Reactome	1
REACTOME_ADVANCED_GLYCOSYLATION_ENDPRODUCT_RECEPTOR_SIGNALING	REACTOME_ADVANCED_GLYCOSYLATION_ENDPRODUCT_RECEPTOR_SIGNALING	1/252	13/11065	0.258927	0.546753	0.400315	LGALS3	1	Reactome	1
REACTOME_ALPHA_LINOLENIC_OMEGA3_AND_LINOLEIC_OMEGA6_ACID_METABOLISM	REACTOME_ALPHA_LINOLENIC_OMEGA3_AND_LINOLEIC_OMEGA6_ACID_METABOLISM	1/252	13/11065	0.258927	0.546753	0.400315	ACSL1	1	Reactome	1
REACTOME_ERYTHROCYTES_TAKE_UP_CARBON_DIOXIDE_AND_RELEASE_OXYGEN	REACTOME_ERYTHROCYTES_TAKE_UP_CARBON_DIOXIDE_AND_RELEASE_OXYGEN	1/252	13/11065	0.258927	0.546753	0.400315	HBB	1	Reactome	1
REACTOME_IRF3_MEDIATED_INDUCTION_OF_TYPE_I_IFN	REACTOME_IRF3_MEDIATED_INDUCTION_OF_TYPE_I_IFN	1/252	13/11065	0.258927	0.546753	0.400315	IFI16	1	Reactome	1
REACTOME_KERATAN_SULFATE_DEGRADATION	REACTOME_KERATAN_SULFATE_DEGRADATION	1/252	13/11065	0.258927	0.546753	0.400315	LUM	1	Reactome	1
REACTOME_SYNTHESIS_SECRETION_AND_INACTIVATION_OF_GLUCOSE_DEPENDENT_INSULINOTROPIC_POLYPEPTIDE_GIP	REACTOME_SYNTHESIS_SECRETION_AND_INACTIVATION_OF_GLUCOSE_DEPENDENT_INSULINOTROPIC_POLYPEPTIDE_GIP	1/252	13/11065	0.258927	0.546753	0.400315	SEC11A	1	Reactome	1
REACTOME_INTERLEUKIN_2_FAMILY_SIGNALING	REACTOME_INTERLEUKIN_2_FAMILY_SIGNALING	2/252	44/11065	0.264983	0.557052	0.407856	LGALS9/SYK	2	Reactome	1
REACTOME_DCC_MEDIATED_ATTRACTIVE_SIGNALING	REACTOME_DCC_MEDIATED_ATTRACTIVE_SIGNALING	1/252	14/11065	0.275825	0.572215	0.418958	PTK2	1	Reactome	1
REACTOME_EARLY_PHASE_OF_HIV_LIFE_CYCLE	REACTOME_EARLY_PHASE_OF_HIV_LIFE_CYCLE	1/252	14/11065	0.275825	0.572215	0.418958	BANF1	1	Reactome	1
REACTOME_HEME_BIOSYNTHESIS	REACTOME_HEME_BIOSYNTHESIS	1/252	14/11065	0.275825	0.572215	0.418958	ALB	1	Reactome	1
REACTOME_REGULATION_OF_LIPID_METABOLISM_BY_PPARALPHA	REACTOME_REGULATION_OF_LIPID_METABOLISM_BY_PPARALPHA	4/252	118/11065	0.281919	0.582304	0.426345	ACSL1/AGT/APOA1/APOA2	4	Reactome	1
REACTOME_ANTIVIRAL_MECHANISM_BY_IFN_STIMULATED_GENES	REACTOME_ANTIVIRAL_MECHANISM_BY_IFN_STIMULATED_GENES	3/252	82/11065	0.286931	0.588409	0.430814	FLNA/FLNB/UBA7	3	Reactome	1
REACTOME_MITOTIC_METAPHASE_AND_ANAPHASE	REACTOME_MITOTIC_METAPHASE_AND_ANAPHASE	7/252	236/11065	0.292176	0.588409	0.430814	BANF1/EMD/LBR/LEMD3/LMNA/LMNB1/TMPO	7	Reactome	1
REACTOME_HEME_DEGRADATION	REACTOME_HEME_DEGRADATION	1/252	15/11065	0.292338	0.588409	0.430814	ALB	1	Reactome	1
REACTOME_METABOLISM_OF_NITRIC_OXIDE_NOS3_ACTIVATION_AND_REGULATION	REACTOME_METABOLISM_OF_NITRIC_OXIDE_NOS3_ACTIVATION_AND_REGULATION	1/252	15/11065	0.292338	0.588409	0.430814	CAV1	1	Reactome	1
REACTOME_NEGATIVE_REGULATION_OF_FLT3	REACTOME_NEGATIVE_REGULATION_OF_FLT3	1/252	15/11065	0.292338	0.588409	0.430814	CSK	1	Reactome	1
REACTOME_PENTOSE_PHOSPHATE_PATHWAY	REACTOME_PENTOSE_PHOSPHATE_PATHWAY	1/252	15/11065	0.292338	0.588409	0.430814	PGM2	1	Reactome	1
REACTOME_CELLULAR_RESPONSE_TO_CHEMICAL_STRESS	REACTOME_CELLULAR_RESPONSE_TO_CHEMICAL_STRESS	6/252	199/11065	0.300851	0.600451	0.439631	ALB/CAT/CYBA/CYBB/HBB/SOD3	6	Reactome	1
REACTOME_RECYCLING_PATHWAY_OF_L1	REACTOME_RECYCLING_PATHWAY_OF_L1	2/252	49/11065	0.30736	0.600451	0.439631	EZR/MSN	2	Reactome	1
REACTOME_CASPASE_ACTIVATION_VIA_DEATH_RECEPTORS_IN_THE_PRESENCE_OF_LIGAND	REACTOME_CASPASE_ACTIVATION_VIA_DEATH_RECEPTORS_IN_THE_PRESENCE_OF_LIGAND	1/252	16/11065	0.308477	0.600451	0.439631	CD14	1	Reactome	1
REACTOME_ELEVATION_OF_CYTOSOLIC_CA2_LEVELS	REACTOME_ELEVATION_OF_CYTOSOLIC_CA2_LEVELS	1/252	16/11065	0.308477	0.600451	0.439631	ITPR2	1	Reactome	1
REACTOME_SARS_COV_1_TARGETS_HOST_INTRACELLULAR_SIGNALLING_AND_REGULATORY_PATHWAYS	REACTOME_SARS_COV_1_TARGETS_HOST_INTRACELLULAR_SIGNALLING_AND_REGULATORY_PATHWAYS	1/252	16/11065	0.308477	0.600451	0.439631	CAV1	1	Reactome	1
REACTOME_SIGNAL_REGULATORY_PROTEIN_FAMILY_INTERACTIONS	REACTOME_SIGNAL_REGULATORY_PROTEIN_FAMILY_INTERACTIONS	1/252	16/11065	0.308477	0.600451	0.439631	PTK2	1	Reactome	1
REACTOME_STING_MEDIATED_INDUCTION_OF_HOST_IMMUNE_RESPONSES	REACTOME_STING_MEDIATED_INDUCTION_OF_HOST_IMMUNE_RESPONSES	1/252	16/11065	0.308477	0.600451	0.439631	IFI16	1	Reactome	1
REACTOME_TRAF6_MEDIATED_INDUCTION_OF_TAK1_COMPLEX_WITHIN_TLR4_COMPLEX	REACTOME_TRAF6_MEDIATED_INDUCTION_OF_TAK1_COMPLEX_WITHIN_TLR4_COMPLEX	1/252	16/11065	0.308477	0.600451	0.439631	CD14	1	Reactome	1
REACTOME_FCERI_MEDIATED_CA_2_MOBILIZATION	REACTOME_FCERI_MEDIATED_CA_2_MOBILIZATION	3/252	86/11065	0.31191	0.601239	0.440209	FCER1G/ITPR2/SYK	3	Reactome	1
REACTOME_PLATELET_HOMEOSTASIS	REACTOME_PLATELET_HOMEOSTASIS	3/252	86/11065	0.31191	0.601239	0.440209	APOB/ITPR2/PECAM1	3	Reactome	1
REACTOME_TCR_SIGNALING	REACTOME_TCR_SIGNALING	4/252	124/11065	0.312695	0.601239	0.440209	CSK/HLA-DRA/PTPRC/VASP	4	Reactome	1
REACTOME_IRE1ALPHA_ACTIVATES_CHAPERONES	REACTOME_IRE1ALPHA_ACTIVATES_CHAPERONES	2/252	50/11065	0.315791	0.602295	0.440981	LMNA/TLN1	2	Reactome	1
REACTOME_NETRIN_1_SIGNALING	REACTOME_NETRIN_1_SIGNALING	2/252	50/11065	0.315791	0.602295	0.440981	EZR/PTK2	2	Reactome	1
REACTOME_ACTIVATION_OF_IRF3_IRF7_MEDIATED_BY_TBK1_IKK_EPSILON	REACTOME_ACTIVATION_OF_IRF3_IRF7_MEDIATED_BY_TBK1_IKK_EPSILON	1/252	17/11065	0.324249	0.60861	0.445605	CD14	1	Reactome	1
REACTOME_FORMATION_OF_SENESCENCE_ASSOCIATED_HETEROCHROMATIN_FOCI_SAHF	REACTOME_FORMATION_OF_SENESCENCE_ASSOCIATED_HETEROCHROMATIN_FOCI_SAHF	1/252	17/11065	0.324249	0.60861	0.445605	LMNB1	1	Reactome	1
REACTOME_FOXO_MEDIATED_TRANSCRIPTION_OF_CELL_CYCLE_GENES	REACTOME_FOXO_MEDIATED_TRANSCRIPTION_OF_CELL_CYCLE_GENES	1/252	17/11065	0.324249	0.60861	0.445605	CAV1	1	Reactome	1
REACTOME_HYALURONAN_METABOLISM	REACTOME_HYALURONAN_METABOLISM	1/252	17/11065	0.324249	0.60861	0.445605	CD44	1	Reactome	1
REACTOME_ABC_TRANSPORTERS_IN_LIPID_HOMEOSTASIS	REACTOME_ABC_TRANSPORTERS_IN_LIPID_HOMEOSTASIS	1/252	18/11065	0.339662	0.63004	0.461296	APOA1	1	Reactome	1
REACTOME_METABOLISM_OF_ANGIOTENSINOGEN_TO_ANGIOTENSINS	REACTOME_METABOLISM_OF_ANGIOTENSINOGEN_TO_ANGIOTENSINS	1/252	18/11065	0.339662	0.63004	0.461296	AGT	1	Reactome	1
REACTOME_RECYCLING_OF_BILE_ACIDS_AND_SALTS	REACTOME_RECYCLING_OF_BILE_ACIDS_AND_SALTS	1/252	18/11065	0.339662	0.63004	0.461296	ALB	1	Reactome	1
REACTOME_FACTORS_INVOLVED_IN_MEGAKARYOCYTE_DEVELOPMENT_AND_PLATELET_PRODUCTION	REACTOME_FACTORS_INVOLVED_IN_MEGAKARYOCYTE_DEVELOPMENT_AND_PLATELET_PRODUCTION	5/252	170/11065	0.345574	0.638503	0.467492	DOCK7/EHD2/HBB/KIF13B/MICAL1	5	Reactome	1
REACTOME_ION_HOMEOSTASIS	REACTOME_ION_HOMEOSTASIS	2/252	54/11065	0.349252	0.640402	0.468882	CLIC2/ITPR2	2	Reactome	1
REACTOME_ASSEMBLY_OF_ACTIVE_LPL_AND_LIPC_LIPASE_COMPLEXES	REACTOME_ASSEMBLY_OF_ACTIVE_LPL_AND_LIPC_LIPASE_COMPLEXES	1/252	19/11065	0.354726	0.640402	0.468882	APOA4	1	Reactome	1
REACTOME_LDL_CLEARANCE	REACTOME_LDL_CLEARANCE	1/252	19/11065	0.354726	0.640402	0.468882	APOB	1	Reactome	1
REACTOME_NUCLEAR_EVENTS_STIMULATED_BY_ALK_SIGNALING_IN_CANCER	REACTOME_NUCLEAR_EVENTS_STIMULATED_BY_ALK_SIGNALING_IN_CANCER	1/252	19/11065	0.354726	0.640402	0.468882	FN1	1	Reactome	1
REACTOME_SYNTHESIS_SECRETION_AND_DEACYLATION_OF_GHRELIN	REACTOME_SYNTHESIS_SECRETION_AND_DEACYLATION_OF_GHRELIN	1/252	19/11065	0.354726	0.640402	0.468882	SEC11A	1	Reactome	1
REACTOME_VEGFR2_MEDIATED_CELL_PROLIFERATION	REACTOME_VEGFR2_MEDIATED_CELL_PROLIFERATION	1/252	19/11065	0.354726	0.640402	0.468882	ITPR2	1	Reactome	1
REACTOME_NUCLEOTIDE_BINDING_DOMAIN_LEUCINE_RICH_REPEAT_CONTAINING_RECEPTOR_NLR_SIGNALING_PATHWAYS	REACTOME_NUCLEOTIDE_BINDING_DOMAIN_LEUCINE_RICH_REPEAT_CONTAINING_RECEPTOR_NLR_SIGNALING_PATHWAYS	2/252	56/11065	0.365782	0.654488	0.479196	CASP1/PYCARD	2	Reactome	1
REACTOME_CLASS_I_MHC_MEDIATED_ANTIGEN_PROCESSING_PRESENTATION	REACTOME_CLASS_I_MHC_MEDIATED_ANTIGEN_PROCESSING_PRESENTATION	10/252	381/11065	0.368812	0.654488	0.479196	CD14/CYBA/CYBB/FCGR1A/FGB/FGG/ITGAV/ITGB5/RBCK1/UBA7	10	Reactome	1
REACTOME_RAS_ACTIVATION_UPON_CA2_INFLUX_THROUGH_NMDA_RECEPTOR	REACTOME_RAS_ACTIVATION_UPON_CA2_INFLUX_THROUGH_NMDA_RECEPTOR	1/252	20/11065	0.369447	0.654488	0.479196	ACTN2	1	Reactome	1
REACTOME_RECEPTOR_TYPE_TYROSINE_PROTEIN_PHOSPHATASES	REACTOME_RECEPTOR_TYPE_TYROSINE_PROTEIN_PHOSPHATASES	1/252	20/11065	0.369447	0.654488	0.479196	PPFIBP1	1	Reactome	1
REACTOME_SIGNALING_BY_HIPPO	REACTOME_SIGNALING_BY_HIPPO	1/252	20/11065	0.369447	0.654488	0.479196	STK4	1	Reactome	1
REACTOME_FATTY_ACID_METABOLISM	REACTOME_FATTY_ACID_METABOLISM	5/252	177/11065	0.377308	0.662603	0.485137	ACSL1/DBI/HADHA/HADHB/PON1	5	Reactome	1
REACTOME_METABOLISM_OF_NUCLEOTIDES	REACTOME_METABOLISM_OF_NUCLEOTIDES	3/252	97/11065	0.380593	0.662603	0.485137	ADSL/ENTPD1/IMPDH2	3	Reactome	1
REACTOME_IRON_UPTAKE_AND_TRANSPORT	REACTOME_IRON_UPTAKE_AND_TRANSPORT	2/252	58/11065	0.382149	0.662603	0.485137	CP/TF	2	Reactome	1
REACTOME_NEGATIVE_REGULATION_OF_MET_ACTIVITY	REACTOME_NEGATIVE_REGULATION_OF_MET_ACTIVITY	1/252	21/11065	0.383833	0.662603	0.485137	HGF	1	Reactome	1
REACTOME_NEGATIVE_REGULATION_OF_NMDA_RECEPTOR_MEDIATED_NEURONAL_TRANSMISSION	REACTOME_NEGATIVE_REGULATION_OF_NMDA_RECEPTOR_MEDIATED_NEURONAL_TRANSMISSION	1/252	21/11065	0.383833	0.662603	0.485137	ACTN2	1	Reactome	1
REACTOME_SYNTHESIS_SECRETION_AND_INACTIVATION_OF_GLUCAGON_LIKE_PEPTIDE_1_GLP_1	REACTOME_SYNTHESIS_SECRETION_AND_INACTIVATION_OF_GLUCAGON_LIKE_PEPTIDE_1_GLP_1	1/252	21/11065	0.383833	0.662603	0.485137	SEC11A	1	Reactome	1
REACTOME_UNBLOCKING_OF_NMDA_RECEPTORS_GLUTAMATE_BINDING_AND_ACTIVATION	REACTOME_UNBLOCKING_OF_NMDA_RECEPTORS_GLUTAMATE_BINDING_AND_ACTIVATION	1/252	21/11065	0.383833	0.662603	0.485137	ACTN2	1	Reactome	1
REACTOME_REGULATED_NECROSIS	REACTOME_REGULATED_NECROSIS	2/252	59/11065	0.390265	0.671256	0.491472	CASP1/ELANE	2	Reactome	1
REACTOME_C_TYPE_LECTIN_RECEPTORS_CLRS	REACTOME_C_TYPE_LECTIN_RECEPTORS_CLRS	4/252	140/11065	0.395617	0.674241	0.493658	FCER1G/ITPR2/PYCARD/SYK	4	Reactome	1
REACTOME_INSERTION_OF_TAIL_ANCHORED_PROTEINS_INTO_THE_ENDOPLASMIC_RETICULUM_MEMBRANE	REACTOME_INSERTION_OF_TAIL_ANCHORED_PROTEINS_INTO_THE_ENDOPLASMIC_RETICULUM_MEMBRANE	1/252	22/11065	0.397893	0.674241	0.493658	EMD	1	Reactome	1
REACTOME_REGULATION_OF_SIGNALING_BY_CBL	REACTOME_REGULATION_OF_SIGNALING_BY_CBL	1/252	22/11065	0.397893	0.674241	0.493658	SYK	1	Reactome	1
REACTOME_SHC1_EVENTS_IN_ERBB2_SIGNALING	REACTOME_SHC1_EVENTS_IN_ERBB2_SIGNALING	1/252	22/11065	0.397893	0.674241	0.493658	PTPN12	1	Reactome	1
REACTOME_CLEC7A_DECTIN_1_SIGNALING	REACTOME_CLEC7A_DECTIN_1_SIGNALING	3/252	100/11065	0.399128	0.674241	0.493658	ITPR2/PYCARD/SYK	3	Reactome	1
REACTOME_SARS_COV_1_INFECTION	REACTOME_SARS_COV_1_INFECTION	4/252	143/11065	0.411081	0.685572	0.501954	BST2/CASP1/CAV1/PYCARD	4	Reactome	1
REACTOME_AZATHIOPRINE_ADME	REACTOME_AZATHIOPRINE_ADME	1/252	23/11065	0.411633	0.685572	0.501954	IMPDH2	1	Reactome	1
REACTOME_IKK_COMPLEX_RECRUITMENT_MEDIATED_BY_RIP1	REACTOME_IKK_COMPLEX_RECRUITMENT_MEDIATED_BY_RIP1	1/252	23/11065	0.411633	0.685572	0.501954	CD14	1	Reactome	1
REACTOME_LONG_TERM_POTENTIATION	REACTOME_LONG_TERM_POTENTIATION	1/252	23/11065	0.411633	0.685572	0.501954	ACTN2	1	Reactome	1
REACTOME_ESTROGEN_DEPENDENT_NUCLEAR_EVENTS_DOWNSTREAM_OF_ESR_MEMBRANE_SIGNALING	REACTOME_ESTROGEN_DEPENDENT_NUCLEAR_EVENTS_DOWNSTREAM_OF_ESR_MEMBRANE_SIGNALING	1/252	24/11065	0.425061	0.690906	0.50586	PTK2	1	Reactome	1
REACTOME_INCRETIN_SYNTHESIS_SECRETION_AND_INACTIVATION	REACTOME_INCRETIN_SYNTHESIS_SECRETION_AND_INACTIVATION	1/252	24/11065	0.425061	0.690906	0.50586	SEC11A	1	Reactome	1
REACTOME_METAL_ION_SLC_TRANSPORTERS	REACTOME_METAL_ION_SLC_TRANSPORTERS	1/252	24/11065	0.425061	0.690906	0.50586	CP	1	Reactome	1
REACTOME_RUNX2_REGULATES_OSTEOBLAST_DIFFERENTIATION	REACTOME_RUNX2_REGULATES_OSTEOBLAST_DIFFERENTIATION	1/252	24/11065	0.425061	0.690906	0.50586	COL1A1	1	Reactome	1
REACTOME_SYNTHESIS_OF_VERY_LONG_CHAIN_FATTY_ACYL_COAS	REACTOME_SYNTHESIS_OF_VERY_LONG_CHAIN_FATTY_ACYL_COAS	1/252	24/11065	0.425061	0.690906	0.50586	ACSL1	1	Reactome	1
REACTOME_TNFR1_INDUCED_PROAPOPTOTIC_SIGNALING	REACTOME_TNFR1_INDUCED_PROAPOPTOTIC_SIGNALING	1/252	24/11065	0.425061	0.690906	0.50586	RBCK1	1	Reactome	1
REACTOME_TRIGLYCERIDE_CATABOLISM	REACTOME_TRIGLYCERIDE_CATABOLISM	1/252	24/11065	0.425061	0.690906	0.50586	CAV1	1	Reactome	1
REACTOME_DISEASES_OF_PROGRAMMED_CELL_DEATH	REACTOME_DISEASES_OF_PROGRAMMED_CELL_DEATH	3/252	105/11065	0.429664	0.694315	0.508356	CAPN1/LMNA/LMNB1	3	Reactome	1
REACTOME_CYTOPROTECTION_BY_HMOX1	REACTOME_CYTOPROTECTION_BY_HMOX1	2/252	64/11065	0.430094	0.694315	0.508356	ALB/HBB	2	Reactome	1
REACTOME_INACTIVATION_OF_CSF3_G_CSF_SIGNALING	REACTOME_INACTIVATION_OF_CSF3_G_CSF_SIGNALING	1/252	25/11065	0.438183	0.704968	0.516156	SYK	1	Reactome	1
REACTOME_FOXO_MEDIATED_TRANSCRIPTION	REACTOME_FOXO_MEDIATED_TRANSCRIPTION	2/252	66/11065	0.44564	0.714535	0.52316	CAT/CAV1	2	Reactome	1
REACTOME_CASPASE_ACTIVATION_VIA_EXTRINSIC_APOPTOTIC_SIGNALLING_PATHWAY	REACTOME_CASPASE_ACTIVATION_VIA_EXTRINSIC_APOPTOTIC_SIGNALLING_PATHWAY	1/252	26/11065	0.451007	0.718271	0.525895	CD14	1	Reactome	1
REACTOME_SIGNALING_BY_ERBB2_IN_CANCER	REACTOME_SIGNALING_BY_ERBB2_IN_CANCER	1/252	26/11065	0.451007	0.718271	0.525895	PTPN12	1	Reactome	1
REACTOME_CHOLESTEROL_BIOSYNTHESIS	REACTOME_CHOLESTEROL_BIOSYNTHESIS	1/252	27/11065	0.46354	0.726008	0.53156	LBR	1	Reactome	1
REACTOME_EFFECTS_OF_PIP2_HYDROLYSIS	REACTOME_EFFECTS_OF_PIP2_HYDROLYSIS	1/252	27/11065	0.46354	0.726008	0.53156	ITPR2	1	Reactome	1
REACTOME_METABOLISM_OF_PORPHYRINS	REACTOME_METABOLISM_OF_PORPHYRINS	1/252	27/11065	0.46354	0.726008	0.53156	ALB	1	Reactome	1
REACTOME_SIGNALING_BY_ALK	REACTOME_SIGNALING_BY_ALK	1/252	27/11065	0.46354	0.726008	0.53156	PTN	1	Reactome	1
REACTOME_VEGFR2_MEDIATED_VASCULAR_PERMEABILITY	REACTOME_VEGFR2_MEDIATED_VASCULAR_PERMEABILITY	1/252	27/11065	0.46354	0.726008	0.53156	CAV1	1	Reactome	1
REACTOME_METABOLISM_OF_STEROIDS	REACTOME_METABOLISM_OF_STEROIDS	4/252	154/11065	0.466935	0.726513	0.53193	ALB/LBR/SERPINA6/TSPO	4	Reactome	1
REACTOME_POTENTIAL_THERAPEUTICS_FOR_SARS	REACTOME_POTENTIAL_THERAPEUTICS_FOR_SARS	4/252	154/11065	0.466935	0.726513	0.53193	IMPDH2/ITGB1/ROCK1/SYK	4	Reactome	1
REACTOME_PEPTIDE_LIGAND_BINDING_RECEPTORS	REACTOME_PEPTIDE_LIGAND_BINDING_RECEPTORS	5/252	198/11065	0.471624	0.728309	0.533245	AGT/ANXA1/C3/C5/F2	5	Reactome	1
REACTOME_ATTENUATION_PHASE	REACTOME_ATTENUATION_PHASE	1/252	28/11065	0.475787	0.728309	0.533245	SERPINH1	1	Reactome	1
REACTOME_CREB1_PHOSPHORYLATION_THROUGH_NMDA_RECEPTOR_MEDIATED_ACTIVATION_OF_RAS_SIGNALING	REACTOME_CREB1_PHOSPHORYLATION_THROUGH_NMDA_RECEPTOR_MEDIATED_ACTIVATION_OF_RAS_SIGNALING	1/252	28/11065	0.475787	0.728309	0.533245	ACTN2	1	Reactome	1
REACTOME_KERATAN_SULFATE_BIOSYNTHESIS	REACTOME_KERATAN_SULFATE_BIOSYNTHESIS	1/252	28/11065	0.475787	0.728309	0.533245	LUM	1	Reactome	1
REACTOME_PLATELET_CALCIUM_HOMEOSTASIS	REACTOME_PLATELET_CALCIUM_HOMEOSTASIS	1/252	28/11065	0.475787	0.728309	0.533245	ITPR2	1	Reactome	1
REACTOME_ROLE_OF_LAT2_NTAL_LAB_ON_CALCIUM_MOBILIZATION	REACTOME_ROLE_OF_LAT2_NTAL_LAB_ON_CALCIUM_MOBILIZATION	2/252	71/11065	0.483443	0.73649	0.539235	FCER1G/SYK	2	Reactome	1
REACTOME_DAP12_SIGNALING	REACTOME_DAP12_SIGNALING	1/252	29/11065	0.487756	0.73649	0.539235	SYK	1	Reactome	1
REACTOME_DOWNREGULATION_OF_ERBB2_SIGNALING	REACTOME_DOWNREGULATION_OF_ERBB2_SIGNALING	1/252	29/11065	0.487756	0.73649	0.539235	PTPN12	1	Reactome	1
REACTOME_DOWNSTREAM_SIGNAL_TRANSDUCTION	REACTOME_DOWNSTREAM_SIGNAL_TRANSDUCTION	1/252	29/11065	0.487756	0.73649	0.539235	BCAR1	1	Reactome	1
REACTOME_TOLL_LIKE_RECEPTOR_TLR1_TLR2_CASCADE	REACTOME_TOLL_LIKE_RECEPTOR_TLR1_TLR2_CASCADE	3/252	115/11065	0.488917	0.73649	0.539235	CD14/FGB/FGG	3	Reactome	1
REACTOME_PARASITE_INFECTION	REACTOME_PARASITE_INFECTION	3/252	116/11065	0.494682	0.741251	0.542721	MYH9/PTK2/SYK	3	Reactome	1
REACTOME_FOXO_MEDIATED_TRANSCRIPTION_OF_OXIDATIVE_STRESS_METABOLIC_AND_NEURONAL_GENES	REACTOME_FOXO_MEDIATED_TRANSCRIPTION_OF_OXIDATIVE_STRESS_METABOLIC_AND_NEURONAL_GENES	1/252	30/11065	0.499453	0.741251	0.542721	CAT	1	Reactome	1
REACTOME_SIGNALING_BY_CSF3_G_CSF	REACTOME_SIGNALING_BY_CSF3_G_CSF	1/252	30/11065	0.499453	0.741251	0.542721	SYK	1	Reactome	1
REACTOME_METABOLISM_OF_CARBOHYDRATES	REACTOME_METABOLISM_OF_CARBOHYDRATES	7/252	293/11065	0.503083	0.741251	0.542721	AGRN/BGN/CD44/DCN/HSPG2/LUM/PGM2	7	Reactome	1
REACTOME_COSTIMULATION_BY_THE_CD28_FAMILY	REACTOME_COSTIMULATION_BY_THE_CD28_FAMILY	2/252	74/11065	0.50535	0.741251	0.542721	CSK/HLA-DRA	2	Reactome	1
REACTOME_DISEASES_OF_METABOLISM	REACTOME_DISEASES_OF_METABOLISM	6/252	250/11065	0.50659	0.741251	0.542721	AGRN/BGN/DCN/HSPG2/LUM/THBS1	6	Reactome	1
REACTOME_DISASSEMBLY_OF_THE_DESTRUCTION_COMPLEX_AND_RECRUITMENT_OF_AXIN_TO_THE_MEMBRANE	REACTOME_DISASSEMBLY_OF_THE_DESTRUCTION_COMPLEX_AND_RECRUITMENT_OF_AXIN_TO_THE_MEMBRANE	1/252	31/11065	0.510884	0.741251	0.542721	CAV1	1	Reactome	1
REACTOME_EGFR_DOWNREGULATION	REACTOME_EGFR_DOWNREGULATION	1/252	31/11065	0.510884	0.741251	0.542721	PTPN12	1	Reactome	1
REACTOME_HSF1_ACTIVATION	REACTOME_HSF1_ACTIVATION	1/252	31/11065	0.510884	0.741251	0.542721	SERPINH1	1	Reactome	1
REACTOME_INTERACTION_BETWEEN_L1_AND_ANKYRINS	REACTOME_INTERACTION_BETWEEN_L1_AND_ANKYRINS	1/252	31/11065	0.510884	0.741251	0.542721	SPTAN1	1	Reactome	1
REACTOME_RUNX2_REGULATES_BONE_DEVELOPMENT	REACTOME_RUNX2_REGULATES_BONE_DEVELOPMENT	1/252	31/11065	0.510884	0.741251	0.542721	COL1A1	1	Reactome	1
REACTOME_TRANSFERRIN_ENDOCYTOSIS_AND_RECYCLING	REACTOME_TRANSFERRIN_ENDOCYTOSIS_AND_RECYCLING	1/252	31/11065	0.510884	0.741251	0.542721	TF	1	Reactome	1
REACTOME_TRANSCRIPTIONAL_REGULATION_BY_RUNX2	REACTOME_TRANSCRIPTIONAL_REGULATION_BY_RUNX2	3/252	120/11065	0.517413	0.746017	0.54621	COL1A1/ITGA5/LGALS3	3	Reactome	1
REACTOME_NUCLEAR_SIGNALING_BY_ERBB4	REACTOME_NUCLEAR_SIGNALING_BY_ERBB4	1/252	32/11065	0.522054	0.746017	0.54621	APOE	1	Reactome	1
REACTOME_REGULATION_OF_MECP2_EXPRESSION_AND_ACTIVITY	REACTOME_REGULATION_OF_MECP2_EXPRESSION_AND_ACTIVITY	1/252	32/11065	0.522054	0.746017	0.54621	LBR	1	Reactome	1
REACTOME_TERMINATION_OF_TRANSLESION_DNA_SYNTHESIS	REACTOME_TERMINATION_OF_TRANSLESION_DNA_SYNTHESIS	1/252	32/11065	0.522054	0.746017	0.54621	UBA7	1	Reactome	1
REACTOME_THROMBIN_SIGNALLING_THROUGH_PROTEINASE_ACTIVATED_RECEPTORS_PARS	REACTOME_THROMBIN_SIGNALLING_THROUGH_PROTEINASE_ACTIVATED_RECEPTORS_PARS	1/252	32/11065	0.522054	0.746017	0.54621	F2	1	Reactome	1
REACTOME_CARGO_CONCENTRATION_IN_THE_ER	REACTOME_CARGO_CONCENTRATION_IN_THE_ER	1/252	33/11065	0.532971	0.753424	0.551634	SERPINA1	1	Reactome	1
REACTOME_TNFR1_INDUCED_NFKAPPAB_SIGNALING_PATHWAY	REACTOME_TNFR1_INDUCED_NFKAPPAB_SIGNALING_PATHWAY	1/252	33/11065	0.532971	0.753424	0.551634	RBCK1	1	Reactome	1
REACTOME_CONSTITUTIVE_SIGNALING_BY_ABERRANT_PI3K_IN_CANCER	REACTOME_CONSTITUTIVE_SIGNALING_BY_ABERRANT_PI3K_IN_CANCER	2/252	78/11065	0.533609	0.753424	0.551634	HGF/RAC2	2	Reactome	1
REACTOME_REGULATION_OF_INSULIN_SECRETION	REACTOME_REGULATION_OF_INSULIN_SECRETION	2/252	78/11065	0.533609	0.753424	0.551634	IQGAP1/ITPR2	2	Reactome	1
REACTOME_KERATAN_SULFATE_KERATIN_METABOLISM	REACTOME_KERATAN_SULFATE_KERATIN_METABOLISM	1/252	34/11065	0.543639	0.765301	0.56033	LUM	1	Reactome	1
REACTOME_NEGATIVE_REGULATORS_OF_DDX58_IFIH1_SIGNALING	REACTOME_NEGATIVE_REGULATORS_OF_DDX58_IFIH1_SIGNALING	1/252	35/11065	0.554064	0.773599	0.566405	UBA7	1	Reactome	1
REACTOME_NUCLEOTIDE_CATABOLISM	REACTOME_NUCLEOTIDE_CATABOLISM	1/252	35/11065	0.554064	0.773599	0.566405	ENTPD1	1	Reactome	1
REACTOME_REGULATION_OF_HSF1_MEDIATED_HEAT_SHOCK_RESPONSE	REACTOME_REGULATION_OF_HSF1_MEDIATED_HEAT_SHOCK_RESPONSE	2/252	82/11065	0.560749	0.773599	0.566405	HSPA12B/SERPINH1	2	Reactome	1
REACTOME_GLYCEROPHOSPHOLIPID_BIOSYNTHESIS	REACTOME_GLYCEROPHOSPHOLIPID_BIOSYNTHESIS	3/252	128/11065	0.56117	0.773599	0.566405	CPNE3/HADHA/HADHB	3	Reactome	1
REACTOME_INTERLEUKIN_7_SIGNALING	REACTOME_INTERLEUKIN_7_SIGNALING	1/252	36/11065	0.564253	0.773599	0.566405	HGF	1	Reactome	1
REACTOME_NOD1_2_SIGNALING_PATHWAY	REACTOME_NOD1_2_SIGNALING_PATHWAY	1/252	36/11065	0.564253	0.773599	0.566405	CASP1	1	Reactome	1
REACTOME_NUCLEAR_PORE_COMPLEX_NPC_DISASSEMBLY	REACTOME_NUCLEAR_PORE_COMPLEX_NPC_DISASSEMBLY	1/252	36/11065	0.564253	0.773599	0.566405	NEK7	1	Reactome	1
REACTOME_RHO_GTPASES_ACTIVATE_WASPS_AND_WAVES	REACTOME_RHO_GTPASES_ACTIVATE_WASPS_AND_WAVES	1/252	36/11065	0.564253	0.773599	0.566405	PTK2	1	Reactome	1
REACTOME_SMAD2_SMAD3_SMAD4_HETEROTRIMER_REGULATES_TRANSCRIPTION	REACTOME_SMAD2_SMAD3_SMAD4_HETEROTRIMER_REGULATES_TRANSCRIPTION	1/252	36/11065	0.564253	0.773599	0.566405	COL1A2	1	Reactome	1
REACTOME_FORMATION_OF_THE_CORNIFIED_ENVELOPE	REACTOME_FORMATION_OF_THE_CORNIFIED_ENVELOPE	3/252	129/11065	0.56647	0.774394	0.566987	CAPN1/DSP/PKP2	3	Reactome	1
REACTOME_INTERACTIONS_OF_VPR_WITH_HOST_CELLULAR_PROTEINS	REACTOME_INTERACTIONS_OF_VPR_WITH_HOST_CELLULAR_PROTEINS	1/252	37/11065	0.574209	0.782711	0.573077	BANF1	1	Reactome	1
REACTOME_FATTY_ACYL_COA_BIOSYNTHESIS	REACTOME_FATTY_ACYL_COA_BIOSYNTHESIS	1/252	38/11065	0.583939	0.786903	0.576146	ACSL1	1	Reactome	1
REACTOME_HSF1_DEPENDENT_TRANSACTIVATION	REACTOME_HSF1_DEPENDENT_TRANSACTIVATION	1/252	38/11065	0.583939	0.786903	0.576146	SERPINH1	1	Reactome	1
REACTOME_TRANSCRIPTIONAL_REGULATION_BY_THE_AP_2_TFAP2_FAMILY_OF_TRANSCRIPTION_FACTORS	REACTOME_TRANSCRIPTIONAL_REGULATION_BY_THE_AP_2_TFAP2_FAMILY_OF_TRANSCRIPTION_FACTORS	1/252	38/11065	0.583939	0.786903	0.576146	APOE	1	Reactome	1
REACTOME_TRIGLYCERIDE_METABOLISM	REACTOME_TRIGLYCERIDE_METABOLISM	1/252	38/11065	0.583939	0.786903	0.576146	CAV1	1	Reactome	1
REACTOME_ANTIGEN_ACTIVATES_B_CELL_RECEPTOR_BCR_LEADING_TO_GENERATION_OF_SECOND_MESSENGERS	REACTOME_ANTIGEN_ACTIVATES_B_CELL_RECEPTOR_BCR_LEADING_TO_GENERATION_OF_SECOND_MESSENGERS	2/252	86/11065	0.586746	0.78844	0.577271	ITPR2/SYK	2	Reactome	1
REACTOME_FCERI_MEDIATED_MAPK_ACTIVATION	REACTOME_FCERI_MEDIATED_MAPK_ACTIVATION	2/252	87/11065	0.593066	0.790705	0.57893	FCER1G/SYK	2	Reactome	1
REACTOME_O_GLYCOSYLATION_OF_TSR_DOMAIN_CONTAINING_PROTEINS	REACTOME_O_GLYCOSYLATION_OF_TSR_DOMAIN_CONTAINING_PROTEINS	1/252	39/11065	0.593447	0.790705	0.57893	THBS1	1	Reactome	1
REACTOME_TRANSLESION_SYNTHESIS_BY_Y_FAMILY_DNA_POLYMERASES_BYPASSES_LESIONS_ON_DNA_TEMPLATE	REACTOME_TRANSLESION_SYNTHESIS_BY_Y_FAMILY_DNA_POLYMERASES_BYPASSES_LESIONS_ON_DNA_TEMPLATE	1/252	39/11065	0.593447	0.790705	0.57893	UBA7	1	Reactome	1
REACTOME_RET_SIGNALING	REACTOME_RET_SIGNALING	1/252	40/11065	0.602739	0.80083	0.586343	PDLIM7	1	Reactome	1
REACTOME_PEPTIDE_HORMONE_METABOLISM	REACTOME_PEPTIDE_HORMONE_METABOLISM	2/252	89/11065	0.605488	0.80223	0.587367	AGT/SEC11A	2	Reactome	1
REACTOME_RAB_GEFS_EXCHANGE_GTP_FOR_GDP_ON_RABS	REACTOME_RAB_GEFS_EXCHANGE_GTP_FOR_GDP_ON_RABS	2/252	90/11065	0.611591	0.806101	0.590202	RAB32/SBF2	2	Reactome	1
REACTOME_DAG_AND_IP3_SIGNALING	REACTOME_DAG_AND_IP3_SIGNALING	1/252	41/11065	0.611819	0.806101	0.590202	ITPR2	1	Reactome	1
REACTOME_GAMMA_CARBOXYLATION_HYPUSINE_FORMATION_AND_ARYLSULFATASE_ACTIVATION	REACTOME_GAMMA_CARBOXYLATION_HYPUSINE_FORMATION_AND_ARYLSULFATASE_ACTIVATION	1/252	42/11065	0.620693	0.815521	0.597099	F2	1	Reactome	1
REACTOME_UNFOLDED_PROTEIN_RESPONSE_UPR	REACTOME_UNFOLDED_PROTEIN_RESPONSE_UPR	2/252	92/11065	0.623582	0.817048	0.598217	LMNA/TLN1	2	Reactome	1
REACTOME_SARS_COV_INFECTIONS	REACTOME_SARS_COV_INFECTIONS	10/252	471/11065	0.635661	0.822064	0.601889	AGRN/BST2/CASP1/CAV1/HSPG2/IMPDH2/ITGB1/PYCARD/ROCK1/SYK	10	Reactome	1
REACTOME_AGGREPHAGY	REACTOME_AGGREPHAGY	1/252	44/11065	0.637838	0.822064	0.601889	VIM	1	Reactome	1
REACTOME_ASPIRIN_ADME	REACTOME_ASPIRIN_ADME	1/252	44/11065	0.637838	0.822064	0.601889	ALB	1	Reactome	1
REACTOME_ASSEMBLY_AND_CELL_SURFACE_PRESENTATION_OF_NMDA_RECEPTORS	REACTOME_ASSEMBLY_AND_CELL_SURFACE_PRESENTATION_OF_NMDA_RECEPTORS	1/252	44/11065	0.637838	0.822064	0.601889	ACTN2	1	Reactome	1
REACTOME_DAP12_INTERACTIONS	REACTOME_DAP12_INTERACTIONS	1/252	44/11065	0.637838	0.822064	0.601889	SYK	1	Reactome	1
REACTOME_TP53_REGULATES_TRANSCRIPTION_OF_CELL_DEATH_GENES	REACTOME_TP53_REGULATES_TRANSCRIPTION_OF_CELL_DEATH_GENES	1/252	44/11065	0.637838	0.822064	0.601889	CASP1	1	Reactome	1
REACTOME_BILE_ACID_AND_BILE_SALT_METABOLISM	REACTOME_BILE_ACID_AND_BILE_SALT_METABOLISM	1/252	45/11065	0.646119	0.830474	0.608047	ALB	1	Reactome	1
REACTOME_INTERLEUKIN_10_SIGNALING	REACTOME_INTERLEUKIN_10_SIGNALING	1/252	46/11065	0.654211	0.838596	0.613994	ICAM1	1	Reactome	1
REACTOME_ANTIMICROBIAL_PEPTIDES	REACTOME_ANTIMICROBIAL_PEPTIDES	2/252	98/11065	0.657837	0.838698	0.614068	CLU/ELANE	2	Reactome	1
REACTOME_RUNX1_REGULATES_GENES_INVOLVED_IN_MEGAKARYOCYTE_DIFFERENTIATION_AND_PLATELET_FUNCTION	REACTOME_RUNX1_REGULATES_GENES_INVOLVED_IN_MEGAKARYOCYTE_DIFFERENTIATION_AND_PLATELET_FUNCTION	2/252	98/11065	0.657837	0.838698	0.614068	MYL9/THBS1	2	Reactome	1
REACTOME_DNA_DAMAGE_BYPASS	REACTOME_DNA_DAMAGE_BYPASS	1/252	48/11065	0.669847	0.849431	0.621927	UBA7	1	Reactome	1
REACTOME_INTERLEUKIN_3_INTERLEUKIN_5_AND_GM_CSF_SIGNALING	REACTOME_INTERLEUKIN_3_INTERLEUKIN_5_AND_GM_CSF_SIGNALING	1/252	48/11065	0.669847	0.849431	0.621927	SYK	1	Reactome	1
REACTOME_CELLULAR_RESPONSE_TO_HEAT_STRESS	REACTOME_CELLULAR_RESPONSE_TO_HEAT_STRESS	2/252	101/11065	0.674011	0.850363	0.622609	HSPA12B/SERPINH1	2	Reactome	1
REACTOME_SIGNALING_BY_NUCLEAR_RECEPTORS	REACTOME_SIGNALING_BY_NUCLEAR_RECEPTORS	6/252	297/11065	0.674178	0.850363	0.622609	APOC1/APOE/CAV1/CAV2/PLTP/PTK2	6	Reactome	1
REACTOME_CROSS_PRESENTATION_OF_SOLUBLE_EXOGENOUS_ANTIGENS_ENDOSOMES	REACTOME_CROSS_PRESENTATION_OF_SOLUBLE_EXOGENOUS_ANTIGENS_ENDOSOMES	1/252	50/11065	0.684779	0.859152	0.629044	FCGR1A	1	Reactome	1
REACTOME_SIGNALING_BY_ERBB2	REACTOME_SIGNALING_BY_ERBB2	1/252	50/11065	0.684779	0.859152	0.629044	PTPN12	1	Reactome	1
REACTOME_TRANSCRIPTIONAL_ACTIVITY_OF_SMAD2_SMAD3_SMAD4_HETEROTRIMER	REACTOME_TRANSCRIPTIONAL_ACTIVITY_OF_SMAD2_SMAD3_SMAD4_HETEROTRIMER	1/252	51/11065	0.69199	0.864604	0.633036	COL1A2	1	Reactome	1
REACTOME_CARGO_RECOGNITION_FOR_CLATHRIN_MEDIATED_ENDOCYTOSIS	REACTOME_CARGO_RECOGNITION_FOR_CLATHRIN_MEDIATED_ENDOCYTOSIS	2/252	105/11065	0.694608	0.864604	0.633036	APOB/TF	2	Reactome	1
REACTOME_PI3K_AKT_SIGNALING_IN_CANCER	REACTOME_PI3K_AKT_SIGNALING_IN_CANCER	2/252	105/11065	0.694608	0.864604	0.633036	HGF/RAC2	2	Reactome	1
REACTOME_G_ALPHA_S_SIGNALLING_EVENTS	REACTOME_G_ALPHA_S_SIGNALLING_EVENTS	3/252	157/11065	0.698159	0.866242	0.634235	FN1/ITGA5/ITGB1	3	Reactome	1
REACTOME_STIMULI_SENSING_CHANNELS	REACTOME_STIMULI_SENSING_CHANNELS	2/252	106/11065	0.699587	0.866242	0.634235	CLIC2/STOM	2	Reactome	1
REACTOME_SYNTHESIS_OF_PIPS_AT_THE_PLASMA_MEMBRANE	REACTOME_SYNTHESIS_OF_PIPS_AT_THE_PLASMA_MEMBRANE	1/252	53/11065	0.705924	0.871807	0.63831	SBF2	1	Reactome	1
REACTOME_INTEGRATION_OF_ENERGY_METABOLISM	REACTOME_INTEGRATION_OF_ENERGY_METABOLISM	2/252	108/11065	0.709343	0.873278	0.639387	IQGAP1/ITPR2	2	Reactome	1
REACTOME_PHOSPHOLIPID_METABOLISM	REACTOME_PHOSPHOLIPID_METABOLISM	4/252	211/11065	0.712358	0.873278	0.639387	CPNE3/HADHA/HADHB/SBF2	4	Reactome	1
REACTOME_G_PROTEIN_MEDIATED_EVENTS	REACTOME_G_PROTEIN_MEDIATED_EVENTS	1/252	54/11065	0.712654	0.873278	0.639387	ITPR2	1	Reactome	1
REACTOME_TNF_SIGNALING	REACTOME_TNF_SIGNALING	1/252	57/11065	0.731936	0.890927	0.652309	RBCK1	1	Reactome	1
REACTOME_NEGATIVE_REGULATION_OF_THE_PI3K_AKT_NETWORK	REACTOME_NEGATIVE_REGULATION_OF_THE_PI3K_AKT_NETWORK	2/252	113/11065	0.732583	0.890927	0.652309	HGF/RAC2	2	Reactome	1
REACTOME_G_ALPHA_Q_SIGNALLING_EVENTS	REACTOME_G_ALPHA_Q_SIGNALLING_EVENTS	4/252	217/11065	0.732707	0.890927	0.652309	AGT/ANXA1/F2/ITPR2	4	Reactome	1
REACTOME_SIGNALING_BY_ERBB4	REACTOME_SIGNALING_BY_ERBB4	1/252	58/11065	0.738073	0.893957	0.654527	APOE	1	Reactome	1
REACTOME_M_PHASE	REACTOME_M_PHASE	8/252	417/11065	0.738979	0.893957	0.654527	BANF1/EMD/LBR/LEMD3/LMNA/LMNB1/NEK7/TMPO	8	Reactome	1
REACTOME_ARACHIDONIC_ACID_METABOLISM	REACTOME_ARACHIDONIC_ACID_METABOLISM	1/252	59/11065	0.74407	0.897819	0.657355	PON1	1	Reactome	1
REACTOME_KINESINS	REACTOME_KINESINS	1/252	61/11065	0.755656	0.909479	0.665892	KIF13B	1	Reactome	1
REACTOME_CA2_PATHWAY	REACTOME_CA2_PATHWAY	1/252	62/11065	0.761252	0.913888	0.66912	ITPR2	1	Reactome	1
REACTOME_PEROXISOMAL_PROTEIN_IMPORT	REACTOME_PEROXISOMAL_PROTEIN_IMPORT	1/252	63/11065	0.76672	0.915804	0.670523	CAT	1	Reactome	1
REACTOME_TRANSCRIPTIONAL_REGULATION_BY_MECP2	REACTOME_TRANSCRIPTIONAL_REGULATION_BY_MECP2	1/252	63/11065	0.76672	0.915804	0.670523	LBR	1	Reactome	1
REACTOME_RAB_REGULATION_OF_TRAFFICKING	REACTOME_RAB_REGULATION_OF_TRAFFICKING	2/252	122/11065	0.770448	0.917552	0.671803	RAB32/SBF2	2	Reactome	1
REACTOME_CYTOSOLIC_SENSORS_OF_PATHOGEN_ASSOCIATED_DNA	REACTOME_CYTOSOLIC_SENSORS_OF_PATHOGEN_ASSOCIATED_DNA	1/252	64/11065	0.772063	0.917552	0.671803	IFI16	1	Reactome	1
REACTOME_RAB_GERANYLGERANYLATION	REACTOME_RAB_GERANYLGERANYLATION	1/252	65/11065	0.777284	0.921442	0.674651	RAB32	1	Reactome	1
REACTOME_MHC_CLASS_II_ANTIGEN_PRESENTATION	REACTOME_MHC_CLASS_II_ANTIGEN_PRESENTATION	2/252	126/11065	0.785729	0.929125	0.680276	CD74/HLA-DRA	2	Reactome	1
REACTOME_COPII_MEDIATED_VESICLE_TRANSPORT	REACTOME_COPII_MEDIATED_VESICLE_TRANSPORT	1/252	68/11065	0.792244	0.932168	0.682504	SERPINA1	1	Reactome	1
REACTOME_DISEASES_ASSOCIATED_WITH_O_GLYCOSYLATION_OF_PROTEINS	REACTOME_DISEASES_ASSOCIATED_WITH_O_GLYCOSYLATION_OF_PROTEINS	1/252	68/11065	0.792244	0.932168	0.682504	THBS1	1	Reactome	1
REACTOME_CARDIAC_CONDUCTION	REACTOME_CARDIAC_CONDUCTION	2/252	130/11065	0.800112	0.936936	0.685995	CLIC2/ITPR2	2	Reactome	1
REACTOME_FC_EPSILON_RECEPTOR_FCERI_SIGNALING	REACTOME_FC_EPSILON_RECEPTOR_FCERI_SIGNALING	3/252	186/11065	0.800259	0.936936	0.685995	FCER1G/ITPR2/SYK	3	Reactome	1
REACTOME_TRANSLOCATION_OF_SLC2A4_GLUT4_TO_THE_PLASMA_MEMBRANE	REACTOME_TRANSLOCATION_OF_SLC2A4_GLUT4_TO_THE_PLASMA_MEMBRANE	1/252	72/11065	0.810645	0.946754	0.693183	MYH9	1	Reactome	1
REACTOME_INTERFERON_ALPHA_BETA_SIGNALING	REACTOME_INTERFERON_ALPHA_BETA_SIGNALING	1/252	73/11065	0.814986	0.949479	0.695179	BST2	1	Reactome	1
REACTOME_RHO_GTPASES_ACTIVATE_FORMINS	REACTOME_RHO_GTPASES_ACTIVATE_FORMINS	2/252	140/11065	0.832394	0.967377	0.708283	FMNL1/ITGB1	2	Reactome	1
REACTOME_ABC_TRANSPORTER_DISORDERS	REACTOME_ABC_TRANSPORTER_DISORDERS	1/252	78/11065	0.835247	0.968313	0.708969	APOA1	1	Reactome	1
REACTOME_DNA_DAMAGE_TELOMERE_STRESS_INDUCED_SENESCENCE	REACTOME_DNA_DAMAGE_TELOMERE_STRESS_INDUCED_SENESCENCE	1/252	80/11065	0.842718	0.968627	0.709198	LMNB1	1	Reactome	1
REACTOME_G_ALPHA_12_13_SIGNALLING_EVENTS	REACTOME_G_ALPHA_12_13_SIGNALLING_EVENTS	1/252	80/11065	0.842718	0.968627	0.709198	ROCK1	1	Reactome	1
REACTOME_CLATHRIN_MEDIATED_ENDOCYTOSIS	REACTOME_CLATHRIN_MEDIATED_ENDOCYTOSIS	2/252	145/11065	0.846711	0.968627	0.709198	APOB/TF	2	Reactome	1
REACTOME_G_ALPHA_I_SIGNALLING_EVENTS	REACTOME_G_ALPHA_I_SIGNALLING_EVENTS	5/252	314/11065	0.847279	0.968627	0.709198	AGT/ANXA1/C3/C5/ITPR2	5	Reactome	1
REACTOME_BETA_CATENIN_INDEPENDENT_WNT_SIGNALING	REACTOME_BETA_CATENIN_INDEPENDENT_WNT_SIGNALING	2/252	146/11065	0.849438	0.968627	0.709198	ITPR2/RAC2	2	Reactome	1
REACTOME_DDX58_IFIH1_MEDIATED_INDUCTION_OF_INTERFERON_ALPHA_BETA	REACTOME_DDX58_IFIH1_MEDIATED_INDUCTION_OF_INTERFERON_ALPHA_BETA	1/252	82/11065	0.849852	0.968627	0.709198	UBA7	1	Reactome	1
REACTOME_SELECTIVE_AUTOPHAGY	REACTOME_SELECTIVE_AUTOPHAGY	1/252	82/11065	0.849852	0.968627	0.709198	VIM	1	Reactome	1
REACTOME_PI_METABOLISM	REACTOME_PI_METABOLISM	1/252	84/11065	0.856663	0.971707	0.711453	SBF2	1	Reactome	1
REACTOME_TRANSPORT_OF_BILE_SALTS_AND_ORGANIC_ACIDS_METAL_IONS_AND_AMINE_COMPOUNDS	REACTOME_TRANSPORT_OF_BILE_SALTS_AND_ORGANIC_ACIDS_METAL_IONS_AND_AMINE_COMPOUNDS	1/252	84/11065	0.856663	0.971707	0.711453	CP	1	Reactome	1
REACTOME_AUTOPHAGY	REACTOME_AUTOPHAGY	2/252	151/11065	0.862425	0.975628	0.714324	HBB/VIM	2	Reactome	1
REACTOME_INTERLEUKIN_1_FAMILY_SIGNALING	REACTOME_INTERLEUKIN_1_FAMILY_SIGNALING	2/252	152/11065	0.864896	0.975628	0.714324	CASP1/PTPN12	2	Reactome	1
REACTOME_PROTEIN_PROTEIN_INTERACTIONS_AT_SYNAPSES	REACTOME_PROTEIN_PROTEIN_INTERACTIONS_AT_SYNAPSES	1/252	87/11065	0.866308	0.975628	0.714324	PPFIBP1	1	Reactome	1
REACTOME_ER_TO_GOLGI_ANTEROGRADE_TRANSPORT	REACTOME_ER_TO_GOLGI_ANTEROGRADE_TRANSPORT	2/252	155/11065	0.872069	0.978799	0.716646	SERPINA1/SPTAN1	2	Reactome	1
REACTOME_OPIOID_SIGNALLING	REACTOME_OPIOID_SIGNALLING	1/252	90/11065	0.875306	0.978799	0.716646	ITPR2	1	Reactome	1
REACTOME_KERATINIZATION	REACTOME_KERATINIZATION	3/252	217/11065	0.875823	0.978799	0.716646	CAPN1/DSP/PKP2	3	Reactome	1
REACTOME_CLASS_A_1_RHODOPSIN_LIKE_RECEPTORS	REACTOME_CLASS_A_1_RHODOPSIN_LIKE_RECEPTORS	5/252	331/11065	0.877401	0.978799	0.716646	AGT/ANXA1/C3/C5/F2	5	Reactome	1
REACTOME_PCP_CE_PATHWAY	REACTOME_PCP_CE_PATHWAY	1/252	92/11065	0.880966	0.9789	0.71672	RAC2	1	Reactome	1
REACTOME_ESR_MEDIATED_SIGNALING	REACTOME_ESR_MEDIATED_SIGNALING	3/252	221/11065	0.883466	0.9789	0.71672	CAV1/CAV2/PTK2	3	Reactome	1
REACTOME_POST_TRANSLATIONAL_MODIFICATION_SYNTHESIS_OF_GPI_ANCHORED_PROTEINS	REACTOME_POST_TRANSLATIONAL_MODIFICATION_SYNTHESIS_OF_GPI_ANCHORED_PROTEINS	1/252	93/11065	0.8837	0.9789	0.71672	PLAUR	1	Reactome	1
REACTOME_ACTIVATION_OF_NMDA_RECEPTORS_AND_POSTSYNAPTIC_EVENTS	REACTOME_ACTIVATION_OF_NMDA_RECEPTORS_AND_POSTSYNAPTIC_EVENTS	1/252	94/11065	0.886371	0.979564	0.717206	ACTN2	1	Reactome	1
REACTOME_TRANSCRIPTIONAL_REGULATION_BY_RUNX3	REACTOME_TRANSCRIPTIONAL_REGULATION_BY_RUNX3	1/252	96/11065	0.891531	0.980695	0.718034	SPP1	1	Reactome	1
REACTOME_PROTEIN_LOCALIZATION	REACTOME_PROTEIN_LOCALIZATION	2/252	164/11065	0.891541	0.980695	0.718034	CAT/EMD	2	Reactome	1
REACTOME_SIGNALING_BY_THE_B_CELL_RECEPTOR_BCR	REACTOME_SIGNALING_BY_THE_B_CELL_RECEPTOR_BCR	2/252	166/11065	0.895479	0.982741	0.719532	ITPR2/SYK	2	Reactome	1
REACTOME_SLC_TRANSPORTER_DISORDERS	REACTOME_SLC_TRANSPORTER_DISORDERS	1/252	99/11065	0.898837	0.984144	0.720559	CP	1	Reactome	1
REACTOME_COPI_DEPENDENT_GOLGI_TO_ER_RETROGRADE_TRAFFIC	REACTOME_COPI_DEPENDENT_GOLGI_TO_ER_RETROGRADE_TRAFFIC	1/252	100/11065	0.901162	0.98441	0.720755	KIF13B	1	Reactome	1
REACTOME_COPI_MEDIATED_ANTEROGRADE_TRANSPORT	REACTOME_COPI_MEDIATED_ANTEROGRADE_TRANSPORT	1/252	102/11065	0.905653	0.985718	0.721712	SPTAN1	1	Reactome	1
REACTOME_ABC_FAMILY_PROTEINS_MEDIATED_TRANSPORT	REACTOME_ABC_FAMILY_PROTEINS_MEDIATED_TRANSPORT	1/252	103/11065	0.907822	0.985718	0.721712	APOA1	1	Reactome	1
REACTOME_PHASE_I_FUNCTIONALIZATION_OF_COMPOUNDS	REACTOME_PHASE_I_FUNCTIONALIZATION_OF_COMPOUNDS	1/252	104/11065	0.909941	0.985718	0.721712	AOC3	1	Reactome	1
REACTOME_TRANSCRIPTIONAL_REGULATION_BY_RUNX1	REACTOME_TRANSCRIPTIONAL_REGULATION_BY_RUNX1	3/252	239/11065	0.912922	0.985718	0.721712	LGALS3/MYL9/THBS1	3	Reactome	1
REACTOME_TOLL_LIKE_RECEPTOR_9_TLR9_CASCADE	REACTOME_TOLL_LIKE_RECEPTOR_9_TLR9_CASCADE	1/252	106/11065	0.914035	0.985718	0.721712	CD14	1	Reactome	1
REACTOME_DISORDERS_OF_TRANSMEMBRANE_TRANSPORTERS	REACTOME_DISORDERS_OF_TRANSMEMBRANE_TRANSPORTERS	2/252	177/11065	0.914863	0.985718	0.721712	APOA1/CP	2	Reactome	1
REACTOME_MYD88_INDEPENDENT_TLR4_CASCADE	REACTOME_MYD88_INDEPENDENT_TLR4_CASCADE	1/252	108/11065	0.917943	0.986789	0.722496	CD14	1	Reactome	1
REACTOME_O_LINKED_GLYCOSYLATION	REACTOME_O_LINKED_GLYCOSYLATION	1/252	111/11065	0.923476	0.988769	0.723945	THBS1	1	Reactome	1
REACTOME_ION_CHANNEL_TRANSPORT	REACTOME_ION_CHANNEL_TRANSPORT	2/252	183/11065	0.923966	0.988769	0.723945	CLIC2/STOM	2	Reactome	1
REACTOME_SRP_DEPENDENT_COTRANSLATIONAL_PROTEIN_TARGETING_TO_MEMBRANE	REACTOME_SRP_DEPENDENT_COTRANSLATIONAL_PROTEIN_TARGETING_TO_MEMBRANE	1/252	113/11065	0.926956	0.98879	0.723961	SEC11A	1	Reactome	1
REACTOME_TRANSPORT_TO_THE_GOLGI_AND_SUBSEQUENT_MODIFICATION	REACTOME_TRANSPORT_TO_THE_GOLGI_AND_SUBSEQUENT_MODIFICATION	2/252	186/11065	0.928166	0.98879	0.723961	SERPINA1/SPTAN1	2	Reactome	1
REACTOME_HOST_INTERACTIONS_OF_HIV_FACTORS	REACTOME_HOST_INTERACTIONS_OF_HIV_FACTORS	1/252	131/11065	0.951975	0.999797	0.73202	BANF1	1	Reactome	1
REACTOME_GOLGI_TO_ER_RETROGRADE_TRANSPORT	REACTOME_GOLGI_TO_ER_RETROGRADE_TRANSPORT	1/252	134/11065	0.95522	0.999797	0.73202	KIF13B	1	Reactome	1
REACTOME_SIGNALING_BY_NTRKS	REACTOME_SIGNALING_BY_NTRKS	1/252	134/11065	0.95522	0.999797	0.73202	MAP2K5	1	Reactome	1
REACTOME_FCERI_MEDIATED_NF_KB_ACTIVATION	REACTOME_FCERI_MEDIATED_NF_KB_ACTIVATION	1/252	136/11065	0.957261	0.999797	0.73202	FCER1G	1	Reactome	1
REACTOME_HCMV_EARLY_EVENTS	REACTOME_HCMV_EARLY_EVENTS	1/252	138/11065	0.959209	0.999797	0.73202	ITGB1	1	Reactome	1
REACTOME_HIV_LIFE_CYCLE	REACTOME_HIV_LIFE_CYCLE	1/252	149/11065	0.968447	0.999797	0.73202	BANF1	1	Reactome	1
REACTOME_SARS_COV_2_INFECTION	REACTOME_SARS_COV_2_INFECTION	3/252	299/11065	0.968817	0.999797	0.73202	AGRN/CAV1/HSPG2	3	Reactome	1
REACTOME_DEATH_RECEPTOR_SIGNALING	REACTOME_DEATH_RECEPTOR_SIGNALING	1/252	154/11065	0.971925	0.999797	0.73202	RBCK1	1	Reactome	1
REACTOME_INTRACELLULAR_SIGNALING_BY_SECOND_MESSENGERS	REACTOME_INTRACELLULAR_SIGNALING_BY_SECOND_MESSENGERS	3/252	307/11065	0.972957	0.999797	0.73202	HGF/ITPR2/RAC2	3	Reactome	1
REACTOME_HCMV_INFECTION	REACTOME_HCMV_INFECTION	1/252	162/11065	0.976713	0.999797	0.73202	ITGB1	1	Reactome	1
REACTOME_SIGNALING_BY_WNT	REACTOME_SIGNALING_BY_WNT	3/252	331/11065	0.982479	0.999797	0.73202	CAV1/ITPR2/RAC2	3	Reactome	1
REACTOME_GPCR_LIGAND_BINDING	REACTOME_GPCR_LIGAND_BINDING	5/252	464/11065	0.982576	0.999797	0.73202	AGT/ANXA1/C3/C5/F2	5	Reactome	1
REACTOME_CELLULAR_SENESCENCE	REACTOME_CELLULAR_SENESCENCE	1/252	198/11065	0.989979	0.999797	0.73202	LMNB1	1	Reactome	1
REACTOME_INTRA_GOLGI_AND_RETROGRADE_GOLGI_TO_ER_TRAFFIC	REACTOME_INTRA_GOLGI_AND_RETROGRADE_GOLGI_TO_ER_TRAFFIC	1/252	203/11065	0.991088	0.999797	0.73202	KIF13B	1	Reactome	1
REACTOME_MITOTIC_PROMETAPHASE	REACTOME_MITOTIC_PROMETAPHASE	1/252	203/11065	0.991088	0.999797	0.73202	NEK7	1	Reactome	1
REACTOME_SARS_COV_2_HOST_INTERACTIONS	REACTOME_SARS_COV_2_HOST_INTERACTIONS	1/252	204/11065	0.991295	0.999797	0.73202	CAV1	1	Reactome	1
REACTOME_NEUROTRANSMITTER_RECEPTORS_AND_POSTSYNAPTIC_SIGNAL_TRANSMISSION	REACTOME_NEUROTRANSMITTER_RECEPTORS_AND_POSTSYNAPTIC_SIGNAL_TRANSMISSION	1/252	205/11065	0.991497	0.999797	0.73202	ACTN2	1	Reactome	1
REACTOME_ASPARAGINE_N_LINKED_GLYCOSYLATION	REACTOME_ASPARAGINE_N_LINKED_GLYCOSYLATION	2/252	305/11065	0.993317	0.999797	0.73202	SERPINA1/SPTAN1	2	Reactome	1
REACTOME_ANTIGEN_PROCESSING_UBIQUITINATION_PROTEASOME_DEGRADATION	REACTOME_ANTIGEN_PROCESSING_UBIQUITINATION_PROTEASOME_DEGRADATION	2/252	308/11065	0.99372	0.999797	0.73202	RBCK1/UBA7	2	Reactome	1
REACTOME_SIGNALING_BY_ROBO_RECEPTORS	REACTOME_SIGNALING_BY_ROBO_RECEPTORS	1/252	218/11065	0.993735	0.999797	0.73202	VASP	1	Reactome	1
REACTOME_BIOLOGICAL_OXIDATIONS	REACTOME_BIOLOGICAL_OXIDATIONS	1/252	220/11065	0.994023	0.999797	0.73202	AOC3	1	Reactome	1
REACTOME_HIV_INFECTION	REACTOME_HIV_INFECTION	1/252	231/11065	0.995385	0.999797	0.73202	BANF1	1	Reactome	1
REACTOME_TCF_DEPENDENT_SIGNALING_IN_RESPONSE_TO_WNT	REACTOME_TCF_DEPENDENT_SIGNALING_IN_RESPONSE_TO_WNT	1/252	234/11065	0.9957	0.999797	0.73202	CAV1	1	Reactome	1
REACTOME_SLC_MEDIATED_TRANSMEMBRANE_TRANSPORT	REACTOME_SLC_MEDIATED_TRANSMEMBRANE_TRANSPORT	1/252	247/11065	0.996834	0.999797	0.73202	CP	1	Reactome	1
REACTOME_TRANSMISSION_ACROSS_CHEMICAL_SYNAPSES	REACTOME_TRANSMISSION_ACROSS_CHEMICAL_SYNAPSES	1/252	270/11065	0.99816	0.999797	0.73202	ACTN2	1	Reactome	1
REACTOME_TRANSLATION	REACTOME_TRANSLATION	1/252	295/11065	0.998981	0.999797	0.73202	SEC11A	1	Reactome	1
REACTOME_NEURONAL_SYSTEM	REACTOME_NEURONAL_SYSTEM	2/252	411/11065	0.999295	0.999797	0.73202	ACTN2/PPFIBP1	2	Reactome	1
REACTOME_DNA_REPAIR	REACTOME_DNA_REPAIR	1/252	333/11065	0.999586	0.999797	0.73202	UBA7	1	Reactome	1
REACTOME_TRANSCRIPTIONAL_REGULATION_BY_TP53	REACTOME_TRANSCRIPTIONAL_REGULATION_BY_TP53	1/252	363/11065	0.999797	0.999797	0.73202	CASP1	1	Reactome	1
GOBP_CELL_SUBSTRATE_ADHESION	GOBP_CELL_SUBSTRATE_ADHESION	58/283	359/17890	8.47141e-42	2.47281e-38	1.65505e-38	ACTN1/ACTN2/ACTN3/ACTN4/APOA1/CD44/COL1A1/COL3A1/FBLN1/FBLN2/FBLN5/FERMT2/FERMT3/FGB/FGG/FLNA/FN1/ILK/ITGA1/ITGA2/ITGA3/ITGA5/ITGA6/ITGA7/ITGA9/ITGAM/ITGAV/ITGAX/ITGB1/ITGB2/ITGB4/ITGB5/ITGB8/LAMA5/LAMB1/LAMC1/LIMS1/NID1/NID2/PARVA/PARVB/PKP2/PLG/PTK2/PXN/RAC2/ROCK1/RRAS/RSU1/S100A10/SORBS1/STK4/THBS1/TLN1/TRIP6/VCL/VTN/ZYX	58	GObp	1
GOBP_INTEGRIN_MEDIATED_SIGNALING_PATHWAY	GOBP_INTEGRIN_MEDIATED_SIGNALING_PATHWAY	38/283	114/17890	2.6439e-40	3.85878e-37	2.58268e-37	APOA1/BCAR1/COL3A1/FBLN1/FERMT2/FERMT3/FLNA/FN1/ILK/ITGA1/ITGA2/ITGA3/ITGA5/ITGA6/ITGA7/ITGA9/ITGAM/ITGAV/ITGAX/ITGB1/ITGB2/ITGB4/ITGB5/ITGB8/LAMA1/LAMA2/LAMA5/LAMB1/LAMB2/LAMC1/LIMS1/MYH9/NID1/PTK2/PTN/SYK/TLN1/ZYX	38	GObp	1
GOBP_WOUND_HEALING	GOBP_WOUND_HEALING	53/283	441/17890	1.87576e-31	1.82512e-28	1.22155e-28	ACTN1/AHNAK/ANXA1/ANXA2/ANXA5/APCS/APOE/APOH/CAV1/CD151/CD44/CNN2/COL1A1/COL3A1/DSP/ENTPD1/F12/F2/FBLN1/FCER1G/FERMT2/FERMT3/FGB/FGG/FLNA/HBB/ILK/ITGA2/ITGA5/ITGB1/KLKB1/LCP1/LRG1/MYH9/MYL9/MYLK/MYOF/PLAUR/PLG/PTK2/S100A10/SCARB1/SERPINA1/SERPINC1/SERPIND1/SERPINF2/SERPING1/SYK/THBS1/TLN1/TPM1/VCL/VTN	53	GObp	1
GOBP_CELL_MATRIX_ADHESION	GOBP_CELL_MATRIX_ADHESION	41/283	239/17890	1.31735e-30	9.61333e-28	6.43419e-28	ACTN1/ACTN2/ACTN3/CD44/COL3A1/FBLN5/FERMT2/FERMT3/FGB/FGG/FN1/ILK/ITGA1/ITGA2/ITGA3/ITGA5/ITGA6/ITGA7/ITGA9/ITGAM/ITGAV/ITGAX/ITGB1/ITGB2/ITGB4/ITGB5/ITGB8/LIMS1/NID1/NID2/PTK2/ROCK1/RRAS/S100A10/SORBS1/THBS1/TLN1/TRIP6/VCL/VTN/ZYX	41	GObp	1
GOBP_COMPLEMENT_ACTIVATION	GOBP_COMPLEMENT_ACTIVATION	21/283	59/17890	2.18728e-23	1.27693e-20	8.54649e-21	A2M/C1QA/C1QC/C1S/C3/C4A/C4B/C4BPA/C5/C6/C7/C8A/C8B/C9/CFD/CFH/CFHR1/CFI/CLU/SERPING1/VSIG4	21	GObp	1
GOBP_HEMOSTASIS	GOBP_HEMOSTASIS	34/283	231/17890	3.15953e-23	1.53711e-20	1.02879e-20	ACTN1/ANXA2/ANXA5/APOE/APOH/CAV1/COL3A1/ENTPD1/F12/F2/FBLN1/FCER1G/FERMT3/FGB/FGG/FLNA/HBB/ILK/ITGA2/KLKB1/MYH9/MYL9/PLAUR/PLG/SERPINA1/SERPINC1/SERPIND1/SERPINF2/SERPING1/SYK/THBS1/TLN1/VCL/VTN	34	GObp	1
GOBP_HUMORAL_IMMUNE_RESPONSE_MEDIATED_BY_CIRCULATING_IMMUNOGLOBULIN	GOBP_HUMORAL_IMMUNE_RESPONSE_MEDIATED_BY_CIRCULATING_IMMUNOGLOBULIN	18/283	46/17890	4.23763e-21	1.76709e-18	1.18271e-18	C1QA/C1QC/C1S/C3/C4A/C4B/C4BPA/C5/C6/C7/C8A/C8B/C9/CFI/CLU/HPX/PTPRC/SERPING1	18	GObp	1
GOBP_COMPLEMENT_ACTIVATION_CLASSICAL_PATHWAY	GOBP_COMPLEMENT_ACTIVATION_CLASSICAL_PATHWAY	16/283	33/17890	9.21681e-21	3.36298e-18	2.25084e-18	C1QA/C1QC/C1S/C3/C4A/C4B/C4BPA/C5/C6/C7/C8A/C8B/C9/CFI/CLU/SERPING1	16	GObp	1
GOBP_PHAGOCYTOSIS	GOBP_PHAGOCYTOSIS	31/283	237/17890	1.04606e-19	3.39272e-17	2.27074e-17	ANXA1/ANXA11/APOA1/APOA2/C3/C4A/C4B/C4BPA/CD14/CNN2/CRP/CSK/CYBA/ELANE/FCER1G/FCGR1A/ITGA2/ITGAM/ITGAV/ITGB1/ITGB2/LBP/MYH9/PECAM1/PTK2/PTPRC/PYCARD/SCARB1/SYK/TGM2/THBS1	31	GObp	1
GOBP_POSITIVE_REGULATION_OF_CELL_ADHESION	GOBP_POSITIVE_REGULATION_OF_CELL_ADHESION	42/283	482/17890	1.48906e-19	4.34657e-17	2.90915e-17	ANXA1/APBB1IP/APOA1/CAV1/CD44/CD74/CSK/ELANE/FBLN2/FERMT2/FGB/FGG/FLNA/FN1/HLA-DRA/ILK/ITGA2/ITGA3/ITGA5/ITGAV/ITGB2/LAMA1/LAMA2/LAMB1/LAMB2/LAMC1/LGALS9/LIMS1/NID1/PLAUR/PTPRC/PYCARD/ROCK1/RRAS/RSU1/S100A10/SERPINF2/STK4/SYK/TGM2/TPM1/VTN	42	GObp	1
GOBP_REGULATION_OF_RESPONSE_TO_WOUNDING	GOBP_REGULATION_OF_RESPONSE_TO_WOUNDING	26/283	170/17890	2.03384e-18	5.39707e-16	3.61225e-16	ANXA1/ANXA2/APCS/APOE/APOH/CAV1/F12/F2/FERMT2/FGB/FGG/FLNA/GRN/ITGB1/KLKB1/MYLK/PLAUR/PLG/PTK2/PTN/SERPINC1/SERPINF2/SERPING1/SPP1/THBS1/VTN	26	GObp	1
GOBP_CELL_ADHESION_MEDIATED_BY_INTEGRIN	GOBP_CELL_ADHESION_MEDIATED_BY_INTEGRIN	20/283	87/17890	4.5119e-18	1.0833e-15	7.25053e-16	FBN1/FERMT3/ITGA1/ITGA2/ITGA3/ITGA5/ITGA6/ITGA7/ITGA9/ITGAM/ITGAV/ITGAX/ITGB1/ITGB2/ITGB4/ITGB5/ITGB8/PTK2/SYK/VTN	20	GObp	1
GOBP_SUBSTRATE_ADHESION_DEPENDENT_CELL_SPREADING	GOBP_SUBSTRATE_ADHESION_DEPENDENT_CELL_SPREADING	21/283	100/17890	4.82457e-18	1.0833e-15	7.25053e-16	ACTN4/APOA1/FBLN1/FERMT2/FERMT3/FGB/FGG/FLNA/FN1/ILK/ITGAV/LAMA5/LAMB1/LAMC1/LIMS1/PARVA/PARVB/PKP2/PTK2/PXN/S100A10	21	GObp	1
GOBP_REGULATION_OF_BODY_FLUID_LEVELS	GOBP_REGULATION_OF_BODY_FLUID_LEVELS	35/283	364/17890	9.27565e-18	1.93397e-15	1.29441e-15	ACTN1/ANXA2/ANXA5/APOE/APOH/CAV1/COL3A1/CYBA/ENTPD1/F12/F2/FBLN1/FCER1G/FERMT3/FGB/FGG/FLNA/HBB/ILK/ITGA2/KLKB1/MYH9/MYL9/PLAUR/PLG/SERPINA1/SERPINC1/SERPIND1/SERPINF2/SERPING1/SYK/THBS1/TLN1/VCL/VTN	35	GObp	1
GOBP_REGULATION_OF_CELL_SUBSTRATE_ADHESION	GOBP_REGULATION_OF_CELL_SUBSTRATE_ADHESION	28/283	222/17890	1.79641e-17	3.49582e-15	2.33975e-15	ACTN4/APOA1/COL1A1/FBLN1/FBLN2/FERMT2/FGB/FGG/FLNA/FN1/ILK/ITGA3/ITGA5/LIMS1/NID1/PKP2/PLG/PTK2/RAC2/ROCK1/RRAS/RSU1/S100A10/STK4/THBS1/TLN1/VCL/VTN	28	GObp	1
GOBP_FIBRINOLYSIS	GOBP_FIBRINOLYSIS	13/283	27/17890	4.85416e-17	8.8558e-15	5.92718e-15	ANXA2/APOH/F12/F2/FGB/FGG/KLKB1/PLAUR/PLG/SERPINF2/SERPING1/THBS1/VTN	13	GObp	1
GOBP_EXTERNAL_ENCAPSULATING_STRUCTURE_ORGANIZATION	GOBP_EXTERNAL_ENCAPSULATING_STRUCTURE_ORGANIZATION	32/283	319/17890	7.52551e-17	1.29217e-14	8.64851e-15	AGT/ANXA2/CAV1/CAV2/COL11A1/COL18A1/COL1A1/COL1A2/COL2A1/COL3A1/COL4A1/COL4A2/COL5A2/ELANE/FBLN1/FBLN5/ITGB1/LAMA1/LAMA2/LAMB1/LAMB2/LAMC1/LCP1/LUM/MYH11/NID1/NID2/PLG/SERPINF2/SERPINH1/TGFBI/VTN	32	GObp	1
GOBP_REGULATION_OF_WOUND_HEALING	GOBP_REGULATION_OF_WOUND_HEALING	22/283	137/17890	3.18471e-16	5.16454e-14	3.45662e-14	ANXA1/ANXA2/APCS/APOE/APOH/CAV1/F12/F2/FERMT2/FGB/FGG/ITGB1/KLKB1/MYLK/PLAUR/PLG/PTK2/SERPINC1/SERPINF2/SERPING1/THBS1/VTN	22	GObp	1
GOBP_ACTIVATION_OF_IMMUNE_RESPONSE	GOBP_ACTIVATION_OF_IMMUNE_RESPONSE	38/283	499/17890	8.20273e-16	1.2602e-13	8.4345e-14	A2M/BCAR1/C1QA/C1QC/C1S/C3/C4A/C4B/C4BPA/C5/C6/C7/C8A/C8B/C9/CASP1/CAV1/CD14/CFD/CFH/CFHR1/CFI/CLU/CSK/CYBA/EZR/FCER1G/IFI16/LBP/LGALS3/LGALS9/PTK2/PTPRC/PYCARD/RBCK1/SERPING1/SYK/VSIG4	38	GObp	1
GOBP_B_CELL_MEDIATED_IMMUNITY	GOBP_B_CELL_MEDIATED_IMMUNITY	22/283	148/17890	1.71464e-15	2.50251e-13	1.67493e-13	C1QA/C1QC/C1S/C3/C4A/C4B/C4BPA/C5/C6/C7/C8A/C8B/C9/CD74/CFI/CLU/FCER1G/FCGR1A/HLA-DRA/HPX/PTPRC/SERPING1	22	GObp	1
GOBP_REGULATION_OF_COAGULATION	GOBP_REGULATION_OF_COAGULATION	17/283	75/17890	1.95946e-15	2.72365e-13	1.82294e-13	ANXA2/ANXA5/APOE/APOH/CAV1/F12/F2/FGB/FGG/KLKB1/PLAUR/PLG/SERPINC1/SERPINF2/SERPING1/THBS1/VTN	17	GObp	1
GOBP_CELL_SUBSTRATE_JUNCTION_ORGANIZATION	GOBP_CELL_SUBSTRATE_JUNCTION_ORGANIZATION	19/283	103/17890	2.48033e-15	3.29094e-13	2.20262e-13	ACTN1/ACTN2/ACTN3/FERMT2/FN1/ITGA2/ITGA5/ITGA6/ITGB4/LAMC1/LIMS1/PTK2/ROCK1/S100A10/SORBS1/THBS1/TLN1/TRIP6/VCL	19	GObp	1
GOBP_NEGATIVE_REGULATION_OF_COAGULATION	GOBP_NEGATIVE_REGULATION_OF_COAGULATION	15/283	54/17890	3.33983e-15	4.23869e-13	2.83695e-13	ANXA2/ANXA5/APOE/APOH/F12/F2/FGB/FGG/KLKB1/PLAUR/PLG/SERPINF2/SERPING1/THBS1/VTN	15	GObp	1
GOBP_ACTIN_FILAMENT_ORGANIZATION	GOBP_ACTIN_FILAMENT_ORGANIZATION	35/283	442/17890	3.83477e-15	4.66404e-13	3.12164e-13	ACTN1/ACTN2/APOA1/BCAR1/CD2AP/EZR/FERMT2/FLNA/GMFG/IQGAP2/ITGB1/ITGB5/LCP1/LMOD1/MICAL1/PDLIM1/PXN/PYCARD/RAC2/ROCK1/S100A10/SERPINF2/SORBS1/SORBS3/SPTAN1/SYNPO2/TF/TMOD3/TMSB4X/TPM1/TPM2/TPM3/TPM4/VASP/ZYX	35	GObp	1
GOBP_HUMORAL_IMMUNE_RESPONSE	GOBP_HUMORAL_IMMUNE_RESPONSE	27/283	252/17890	4.3488e-15	5.07766e-13	3.39847e-13	A2M/C1QA/C1QC/C1S/C3/C4A/C4B/C4BPA/C5/C6/C7/C8A/C8B/C9/CFD/CFH/CFHR1/CFI/CLU/ELANE/F2/FGB/HPX/PTPRC/SERPING1/TF/VSIG4	27	GObp	1
GOBP_ACTOMYOSIN_STRUCTURE_ORGANIZATION	GOBP_ACTOMYOSIN_STRUCTURE_ORGANIZATION	24/283	203/17890	1.7033e-14	1.91228e-12	1.27989e-12	ACTN2/APOA1/CNN2/FERMT2/FLNC/ITGB1/ITGB5/LDB3/LMOD1/MYH10/MYH11/MYH9/MYL9/PDLIM1/PGM5/PXN/ROCK1/S100A10/SERPINF2/SORBS1/SORBS3/TMOD3/TPM1/ZYX	24	GObp	1
GOBP_HETEROTYPIC_CELL_CELL_ADHESION	GOBP_HETEROTYPIC_CELL_CELL_ADHESION	15/283	62/17890	3.20664e-14	3.46673e-12	2.32028e-12	APOA1/CD44/DSP/FGB/FGG/ITGA5/ITGA7/ITGAV/ITGAX/ITGB1/ITGB2/MAP2K5/PARVA/PKP2/PTPRC	15	GObp	1
GOBP_BASEMENT_MEMBRANE_ORGANIZATION	GOBP_BASEMENT_MEMBRANE_ORGANIZATION	12/283	33/17890	5.1353e-14	5.35355e-12	3.58313e-12	CAV1/CAV2/COL3A1/COL4A1/ITGB1/LAMA1/LAMA2/LAMB1/LAMB2/LAMC1/NID1/NID2	12	GObp	1
GOBP_ACUTE_INFLAMMATORY_RESPONSE	GOBP_ACUTE_INFLAMMATORY_RESPONSE	18/283	114/17890	2.29976e-13	2.31482e-11	1.54931e-11	A2M/APCS/APOA2/C3/CRP/ELANE/F12/F2/FCGR1A/FN1/HP/HPR/ITIH4/KLKB1/LBP/SERPINA1/SERPINA3/SERPINF2	18	GObp	1
GOBP_LEUKOCYTE_MEDIATED_IMMUNITY	GOBP_LEUKOCYTE_MEDIATED_IMMUNITY	31/283	402/17890	3.24733e-13	3.15965e-11	2.11475e-11	BST2/C1QA/C1QC/C1S/C3/C4A/C4B/C4BPA/C5/C6/C7/C8A/C8B/C9/CD74/CFI/CLU/ELANE/F2/FCER1G/FCGR1A/HLA-DRA/HPX/ICAM1/ITGAM/ITGB2/LGALS9/PTPRC/RAC2/SERPING1/SYK	31	GObp	1
GOBP_REGULATION_OF_PHAGOCYTOSIS	GOBP_REGULATION_OF_PHAGOCYTOSIS	17/283	102/17890	4.3227e-13	4.07031e-11	2.72425e-11	APOA1/APOA2/C3/C4A/C4B/CNN2/CSK/CYBA/FCER1G/FCGR1A/ITGA2/ITGAV/PTPRC/PYCARD/SCARB1/SYK/TGM2	17	GObp	1
GOBP_POSITIVE_REGULATION_OF_RESPONSE_TO_WOUNDING	GOBP_POSITIVE_REGULATION_OF_RESPONSE_TO_WOUNDING	15/283	76/17890	8.02973e-13	7.32462e-11	4.90236e-11	ANXA1/APOH/F12/F2/FERMT2/FLNA/GRN/ITGB1/MYLK/PLG/PTK2/PTN/SERPINF2/THBS1/VTN	15	GObp	1
GOBP_POSITIVE_REGULATION_OF_CELL_SUBSTRATE_ADHESION	GOBP_POSITIVE_REGULATION_OF_CELL_SUBSTRATE_ADHESION	18/283	125/17890	1.17776e-12	1.03043e-10	6.89666e-11	APOA1/FBLN2/FERMT2/FGB/FGG/FLNA/FN1/ILK/ITGA3/ITGA5/LIMS1/NID1/ROCK1/RRAS/RSU1/S100A10/STK4/VTN	18	GObp	1
GOBP_NEGATIVE_REGULATION_OF_WOUND_HEALING	GOBP_NEGATIVE_REGULATION_OF_WOUND_HEALING	15/283	78/17890	1.20023e-12	1.03043e-10	6.89666e-11	ANXA2/APCS/APOE/APOH/F12/F2/FGB/FGG/KLKB1/PLAUR/PLG/SERPINF2/SERPING1/THBS1/VTN	15	GObp	1
GOBP_REGULATION_OF_LIPID_LOCALIZATION	GOBP_REGULATION_OF_LIPID_LOCALIZATION	21/283	182/17890	1.26556e-12	1.04294e-10	6.98036e-11	ACSL1/AGT/ANXA2/APOA1/APOA2/APOA4/APOB/APOC1/APOE/C3/CAV1/CRP/DBI/ITGAV/PLTP/PON1/SCARB1/SPP1/SYK/THBS1/TSPO	21	GObp	1
GOBP_NEGATIVE_REGULATION_OF_RESPONSE_TO_WOUNDING	GOBP_NEGATIVE_REGULATION_OF_RESPONSE_TO_WOUNDING	16/283	93/17890	1.28625e-12	1.04294e-10	6.98036e-11	ANXA2/APCS/APOE/APOH/F12/F2/FGB/FGG/KLKB1/PLAUR/PLG/SERPINF2/SERPING1/SPP1/THBS1/VTN	16	GObp	1
GOBP_COMPLEMENT_ACTIVATION_ALTERNATIVE_PATHWAY	GOBP_COMPLEMENT_ACTIVATION_ALTERNATIVE_PATHWAY	9/283	18/17890	2.34534e-12	1.80159e-10	1.2058e-10	C3/C5/C7/C8A/C8B/C9/CFD/CFH/VSIG4	9	GObp	1
GOBP_REGULATION_OF_FIBRINOLYSIS	GOBP_REGULATION_OF_FIBRINOLYSIS	9/283	18/17890	2.34534e-12	1.80159e-10	1.2058e-10	APOH/F12/F2/KLKB1/PLAUR/PLG/SERPINF2/THBS1/VTN	9	GObp	1
GOBP_PLASMINOGEN_ACTIVATION	GOBP_PLASMINOGEN_ACTIVATION	10/283	26/17890	3.5577e-12	2.6628e-10	1.78221e-10	ANXA2/APOH/F12/FGB/FGG/KLKB1/PLAUR/S100A10/SERPINF2/THBS1	10	GObp	1
GOBP_AMEBOIDAL_TYPE_CELL_MIGRATION	GOBP_AMEBOIDAL_TYPE_CELL_MIGRATION	33/283	499/17890	3.7644e-12	2.74707e-10	1.83861e-10	AGT/ANXA1/APOA1/APOE/APOH/ARHGDIB/BCAR1/DCN/FN1/GRN/ILK/IQGAP1/ITGA2/ITGA3/ITGB1/ITGB4/KANK2/LAMA5/LRG1/MAP2K5/MMRN2/MYH9/PDLIM1/PKN2/PTK2/PTN/PXN/ROCK1/RRAS/SCARB1/THBS1/TMSB4X/TNS1	33	GObp	1
GOBP_REGULATION_OF_ACTIN_FILAMENT_BASED_PROCESS	GOBP_REGULATION_OF_ACTIN_FILAMENT_BASED_PROCESS	29/283	387/17890	4.02051e-12	2.86241e-10	1.91581e-10	ACTN2/APOA1/ARHGDIB/BST2/CAV1/CD2AP/CNN2/DSP/EZR/FERMT2/FLNA/GMFG/IQGAP1/IQGAP2/LMOD1/MYH9/PKP2/PXN/PYCARD/ROCK1/S100A10/SERPINF2/SORBS3/SPTAN1/SYNPO2/TMOD3/TMSB4X/TPM1/VASP	29	GObp	1
GOBP_POSITIVE_REGULATION_OF_INTEGRIN_MEDIATED_SIGNALING_PATHWAY	GOBP_POSITIVE_REGULATION_OF_INTEGRIN_MEDIATED_SIGNALING_PATHWAY	8/283	13/17890	4.27004e-12	2.96768e-10	1.98627e-10	FLNA/LAMA1/LAMA2/LAMB1/LAMB2/LAMC1/LIMS1/NID1	8	GObp	1
GOBP_ENDODERMAL_CELL_DIFFERENTIATION	GOBP_ENDODERMAL_CELL_DIFFERENTIATION	12/283	48/17890	8.16381e-12	5.5419e-10	3.70919e-10	COL11A1/COL4A2/COL5A2/COL6A1/FN1/ITGA5/ITGA7/ITGAV/ITGB2/ITGB5/LAMB1/VTN	12	GObp	1
GOBP_ACTIN_FILAMENT_BUNDLE_ORGANIZATION	GOBP_ACTIN_FILAMENT_BUNDLE_ORGANIZATION	19/283	167/17890	1.97314e-11	1.309e-09	8.76112e-10	ACTN1/APOA1/EZR/FERMT2/FLNA/ITGB1/ITGB5/LCP1/MICAL1/PDLIM1/PXN/ROCK1/S100A10/SERPINF2/SORBS1/SORBS3/SYNPO2/TPM1/ZYX	19	GObp	1
GOBP_LEUKOCYTE_MIGRATION	GOBP_LEUKOCYTE_MIGRATION	28/283	394/17890	3.37869e-11	2.19164e-09	1.46686e-09	ANXA1/C5/CD74/CNN2/ELANE/FCER1G/ICAM1/ITGA1/ITGA2/ITGA3/ITGA6/ITGA7/ITGA9/ITGB1/ITGB2/LBP/LGALS3/LGALS9/MSN/MYH9/PECAM1/PTK2/PTN/PYCARD/RAC2/ROCK1/SYK/THBS1	28	GObp	1
GOBP_HOMOTYPIC_CELL_CELL_ADHESION	GOBP_HOMOTYPIC_CELL_CELL_ADHESION	15/283	98/17890	3.78321e-11	2.40069e-09	1.60678e-09	ACTN1/DSP/FERMT3/FGB/FGG/FLNA/HBB/ILK/MYH9/MYL9/PKP2/PLAUR/SYK/TLN1/VCL	15	GObp	1
GOBP_NEGATIVE_REGULATION_OF_HYDROLASE_ACTIVITY	GOBP_NEGATIVE_REGULATION_OF_HYDROLASE_ACTIVITY	26/283	343/17890	4.28026e-11	2.65832e-09	1.77921e-09	A2M/ANXA1/APCS/APOA1/APOA2/APOC1/CD44/COL6A3/HGF/IFI16/ITIH4/LGALS3/MAP2K5/MICAL1/PLAUR/ROCK1/SERPINA1/SERPINA3/SERPINA6/SERPIND1/SERPINF2/SERPING1/SERPINH1/THBS1/TIMP3/VTN	26	GObp	1
GOBP_REGULATION_OF_EXTRINSIC_APOPTOTIC_SIGNALING_PATHWAY	GOBP_REGULATION_OF_EXTRINSIC_APOPTOTIC_SIGNALING_PATHWAY	18/283	156/17890	5.34172e-11	3.24844e-09	2.17418e-09	AGT/CAV1/COL2A1/FGB/FGG/HGF/ICAM1/ITGA6/ITGAV/LGALS3/LMNA/MAP2K5/PTPRC/PYCARD/RBCK1/STK4/THBS1/TIMP3	18	GObp	1
GOBP_PROTEIN_CONTAINING_COMPLEX_REMODELING	GOBP_PROTEIN_CONTAINING_COMPLEX_REMODELING	10/283	33/17890	5.62243e-11	3.34936e-09	2.24172e-09	AGT/APOA1/APOA2/APOA4/APOB/APOC1/APOE/PLTP/PON1/SCARB1	10	GObp	1
GOBP_ENDODERM_FORMATION	GOBP_ENDODERM_FORMATION	12/283	57/17890	7.3022e-11	4.18067e-09	2.79812e-09	COL11A1/COL4A2/COL5A2/COL6A1/FN1/ITGA5/ITGA7/ITGAV/ITGB2/ITGB5/LAMB1/VTN	12	GObp	1
GOBP_FOCAL_ADHESION_ASSEMBLY	GOBP_FOCAL_ADHESION_ASSEMBLY	14/283	86/17890	7.30435e-11	4.18067e-09	2.79812e-09	ACTN1/ACTN2/ACTN3/FERMT2/ITGA2/LIMS1/PTK2/ROCK1/S100A10/SORBS1/THBS1/TLN1/TRIP6/VCL	14	GObp	1
GOBP_REGULATION_OF_SUBSTRATE_ADHESION_DEPENDENT_CELL_SPREADING	GOBP_REGULATION_OF_SUBSTRATE_ADHESION_DEPENDENT_CELL_SPREADING	12/283	61/17890	1.70014e-10	9.2939e-09	6.2204e-09	ACTN4/APOA1/FBLN1/FERMT2/FGB/FGG/FLNA/ILK/LIMS1/PKP2/PTK2/S100A10	12	GObp	1
GOBP_FORMATION_OF_PRIMARY_GERM_LAYER	GOBP_FORMATION_OF_PRIMARY_GERM_LAYER	16/283	127/17890	1.70469e-10	9.2939e-09	6.2204e-09	COL11A1/COL4A2/COL5A2/COL6A1/FN1/ITGA2/ITGA3/ITGA5/ITGA7/ITGAV/ITGB1/ITGB2/ITGB4/ITGB5/LAMB1/VTN	16	GObp	1
GOBP_ACUTE_PHASE_RESPONSE	GOBP_ACUTE_PHASE_RESPONSE	11/283	48/17890	1.71932e-10	9.2939e-09	6.2204e-09	A2M/APCS/CRP/F2/FN1/HP/ITIH4/LBP/SERPINA1/SERPINA3/SERPINF2	11	GObp	1
GOBP_RECEPTOR_MEDIATED_ENDOCYTOSIS	GOBP_RECEPTOR_MEDIATED_ENDOCYTOSIS	22/283	261/17890	1.90076e-10	1.00879e-08	6.75181e-09	ANXA2/APOC1/APOE/C3/CAV1/CAV2/CD14/CD2AP/CLU/EZR/FCER1G/FCGR1A/HSPG2/ITGAM/ITGAV/ITGB1/ITGB2/PDLIM7/STAB1/SYK/TF/VTN	22	GObp	1
GOBP_POSITIVE_REGULATION_OF_WOUND_HEALING	GOBP_POSITIVE_REGULATION_OF_WOUND_HEALING	12/283	62/17890	2.07873e-10	1.08354e-08	7.25211e-09	ANXA1/APOH/F12/F2/FERMT2/ITGB1/MYLK/PLG/PTK2/SERPINF2/THBS1/VTN	12	GObp	1
GOBP_ZYMOGEN_ACTIVATION	GOBP_ZYMOGEN_ACTIVATION	12/283	64/17890	3.07276e-10	1.57358e-08	1.05319e-08	ANXA2/APOH/F12/FGB/FGG/IFI16/KLKB1/PLAUR/PYCARD/S100A10/SERPINF2/THBS1	12	GObp	1
GOBP_REGULATION_OF_LIPID_TRANSPORT	GOBP_REGULATION_OF_LIPID_TRANSPORT	17/283	153/17890	3.37263e-10	1.68675e-08	1.12894e-08	ACSL1/AGT/ANXA2/APOA1/APOA2/APOA4/APOC1/APOE/CAV1/DBI/ITGAV/PLTP/PON1/SPP1/SYK/THBS1/TSPO	17	GObp	1
GOBP_MUSCLE_CONTRACTION	GOBP_MUSCLE_CONTRACTION	25/283	349/17890	3.40932e-10	1.68675e-08	1.12894e-08	ACTN3/AGT/CAV1/CLIC2/DES/DSP/EMD/FLNA/ITGA2/LMOD1/MYH1/MYH11/MYL6/MYL6B/MYL9/MYLK/MYOF/PKP2/ROCK1/SYNM/TMOD3/TPM1/TPM2/TPM3/TPM4	25	GObp	1
GOBP_PLATELET_ACTIVATION	GOBP_PLATELET_ACTIVATION	16/283	134/17890	3.84352e-10	1.86987e-08	1.2515e-08	ACTN1/APOE/COL3A1/F2/FCER1G/FERMT3/FGB/FGG/FLNA/HBB/ILK/MYH9/MYL9/SYK/TLN1/VCL	16	GObp	1
GOBP_LYMPHOCYTE_MEDIATED_IMMUNITY	GOBP_LYMPHOCYTE_MEDIATED_IMMUNITY	23/283	299/17890	4.463e-10	2.13566e-08	1.42939e-08	C1QA/C1QC/C1S/C3/C4A/C4B/C4BPA/C5/C6/C7/C8A/C8B/C9/CD74/CFI/CLU/FCER1G/FCGR1A/HLA-DRA/HPX/LGALS9/PTPRC/SERPING1	23	GObp	1
GOBP_ENDODERM_DEVELOPMENT	GOBP_ENDODERM_DEVELOPMENT	13/283	83/17890	5.80885e-10	2.72459e-08	1.82357e-08	COL11A1/COL4A2/COL5A2/COL6A1/FN1/ITGA5/ITGA7/ITGAV/ITGB2/ITGB5/LAMB1/LAMC1/VTN	13	GObp	1
GOBP_NEGATIVE_REGULATION_OF_RESPONSE_TO_EXTERNAL_STIMULUS	GOBP_NEGATIVE_REGULATION_OF_RESPONSE_TO_EXTERNAL_STIMULUS	28/283	446/17890	5.88041e-10	2.72459e-08	1.82357e-08	A2M/ANXA2/APCS/APOA1/APOE/APOH/BANF1/C5/ELANE/F12/F2/FGB/FGG/GRN/HGF/IFI16/KLKB1/LGALS9/PLAUR/PLG/PTPRC/SERPINF2/SERPING1/SPP1/SYK/THBS1/VSIG4/VTN	28	GObp	1
GOBP_REGULATION_OF_CELL_SHAPE	GOBP_REGULATION_OF_CELL_SHAPE	16/283	138/17890	5.98049e-10	2.72766e-08	1.82562e-08	ANXA1/EZR/F2/FERMT2/FMNL1/FN1/ITGA7/ITGB2/MSN/MYH10/MYH9/MYL12B/PARVA/PARVB/PTK2/TPM1	16	GObp	1
GOBP_NEGATIVE_REGULATION_OF_ENDOPEPTIDASE_ACTIVITY	GOBP_NEGATIVE_REGULATION_OF_ENDOPEPTIDASE_ACTIVITY	17/283	160/17890	6.81362e-10	3.05984e-08	2.04795e-08	A2M/CD44/HGF/IFI16/MAP2K5/MICAL1/PLAUR/SERPINA1/SERPINA3/SERPINA6/SERPIND1/SERPINF2/SERPING1/SERPINH1/THBS1/TIMP3/VTN	17	GObp	1
GOBP_MUSCLE_SYSTEM_PROCESS	GOBP_MUSCLE_SYSTEM_PROCESS	28/283	452/17890	7.94916e-10	3.5157e-08	2.35305e-08	ACTN3/AGT/CAV1/CLIC2/CYBA/DES/DSP/EMD/FLNA/ITGA2/LMNA/LMOD1/MYH1/MYH11/MYL6/MYL6B/MYL9/MYLK/MYOF/PKP2/ROCK1/SORBS2/SYNM/TMOD3/TPM1/TPM2/TPM3/TPM4	28	GObp	1
GOBP_REGULATION_OF_INTEGRIN_MEDIATED_SIGNALING_PATHWAY	GOBP_REGULATION_OF_INTEGRIN_MEDIATED_SIGNALING_PATHWAY	8/283	22/17890	9.37461e-10	4.07483e-08	2.72728e-08	FLNA/LAMA1/LAMA2/LAMB1/LAMB2/LAMC1/LIMS1/NID1	8	GObp	1
GOBP_RESPONSE_TO_TRANSFORMING_GROWTH_FACTOR_BETA	GOBP_RESPONSE_TO_TRANSFORMING_GROWTH_FACTOR_BETA	22/283	284/17890	9.49258e-10	4.07483e-08	2.72728e-08	APOA1/CAV1/CAV2/COL1A1/COL1A2/COL3A1/COL4A2/FBN1/FERMT2/ITGA3/ITGB1/ITGB5/ITGB8/LEMD3/LIMS1/LRG1/PTK2/PXN/ROCK1/TGFB1I1/THBS1/ZYX	22	GObp	1
GOBP_ADAPTIVE_IMMUNE_RESPONSE_BASED_ON_SOMATIC_RECOMBINATION_OF_IMMUNE_RECEPTORS_BUILT_FROM_IMMUNOGLOBULIN_SUPERFAMILY_DOMAINS	GOBP_ADAPTIVE_IMMUNE_RESPONSE_BASED_ON_SOMATIC_RECOMBINATION_OF_IMMUNE_RECEPTORS_BUILT_FROM_IMMUNOGLOBULIN_SUPERFAMILY_DOMAINS	23/283	311/17890	9.63607e-10	4.07647e-08	2.72838e-08	ANXA1/C1QA/C1QC/C1S/C3/C4A/C4B/C4BPA/C5/C6/C7/C8A/C8B/C9/CD74/CFI/CLU/FCER1G/FCGR1A/HLA-DRA/HPX/PTPRC/SERPING1	23	GObp	1
GOBP_PLATELET_AGGREGATION	GOBP_PLATELET_AGGREGATION	12/283	74/17890	1.78381e-09	7.43847e-08	4.97856e-08	ACTN1/FERMT3/FGB/FGG/FLNA/HBB/ILK/MYH9/MYL9/SYK/TLN1/VCL	12	GObp	1
GOBP_TISSUE_MIGRATION	GOBP_TISSUE_MIGRATION	25/283	381/17890	2.09778e-09	8.62452e-08	5.77238e-08	AGT/ANXA1/APOA1/APOE/APOH/BCAR1/DCN/GRN/ITGA2/ITGA3/ITGB1/KANK2/LRG1/MAP2K5/MMRN2/MYH9/PKN2/PTK2/PTN/PXN/ROCK1/RRAS/SCARB1/THBS1/TMSB4X	25	GObp	1
GOBP_MUSCLE_CELL_DIFFERENTIATION	GOBP_MUSCLE_CELL_DIFFERENTIATION	26/283	411/17890	2.13118e-09	8.64016e-08	5.78285e-08	ACTN1/ACTN2/ACTN3/ACTN4/AGT/CAV2/EHD2/FLNC/ITGB1/LAMA1/LAMA2/LAMB1/LAMB2/LAMC1/LDB3/LMNA/LMOD1/MYH11/MYH9/MYL9/NID1/PGM5/SORBS2/SYNE1/TMOD3/TPM1	26	GObp	1
GOBP_GASTRULATION	GOBP_GASTRULATION	18/283	196/17890	2.28669e-09	9.14362e-08	6.11982e-08	APOA1/COL11A1/COL4A2/COL5A2/COL6A1/FN1/ITGA2/ITGA3/ITGA5/ITGA7/ITGAV/ITGB1/ITGB2/ITGB4/ITGB5/LAMB1/MAP2K5/VTN	18	GObp	1
GOBP_HIGH_DENSITY_LIPOPROTEIN_PARTICLE_REMODELING	GOBP_HIGH_DENSITY_LIPOPROTEIN_PARTICLE_REMODELING	7/283	16/17890	2.33123e-09	9.19574e-08	6.1547e-08	APOA1/APOA2/APOA4/APOC1/APOE/PLTP/SCARB1	7	GObp	1
GOBP_LEUKOCYTE_CELL_CELL_ADHESION	GOBP_LEUKOCYTE_CELL_CELL_ADHESION	26/283	415/17890	2.61167e-09	1.01646e-07	6.80317e-08	ANXA1/APOA4/CAV1/CD44/CD74/CSK/ELANE/EZR/FERMT3/GPNMB/HLA-DRA/ICAM1/ITGA5/ITGB1/ITGB2/LGALS3/LGALS9/LRG1/MSN/PECAM1/PTPRC/PYCARD/RAC2/ROCK1/SYK/VSIG4	26	GObp	1
GOBP_REGULATION_OF_IMMUNE_EFFECTOR_PROCESS	GOBP_REGULATION_OF_IMMUNE_EFFECTOR_PROCESS	25/283	386/17890	2.73698e-09	1.05121e-07	7.03577e-08	A2M/ANXA1/APOA1/APOA2/BST2/C3/C4BPA/CD74/CFH/FCGR1A/GRN/HLA-DRA/HPX/ICAM1/ITGAM/ITGB2/LBP/LGALS3/LGALS9/PTPRC/PYCARD/RAC2/SERPING1/SYK/VSIG4	25	GObp	1
GOBP_REGULATION_OF_COA_TRANSFERASE_ACTIVITY	GOBP_REGULATION_OF_COA_TRANSFERASE_ACTIVITY	6/283	10/17890	2.95979e-09	1.12203e-07	7.50974e-08	AGT/APOA1/APOA2/APOA4/APOE/DBI	6	GObp	1
GOBP_REGULATION_OF_PEPTIDASE_ACTIVITY	GOBP_REGULATION_OF_PEPTIDASE_ACTIVITY	26/283	423/17890	3.89206e-09	1.45653e-07	9.74853e-08	A2M/ANP32B/CASP1/CAV1/CD44/COL6A3/GRN/HGF/IFI16/ITIH4/LGALS9/MAP2K5/MICAL1/PLAUR/PYCARD/SERPINA1/SERPINA3/SERPINA6/SERPIND1/SERPINF2/SERPING1/SERPINH1/SYK/THBS1/TIMP3/VTN	26	GObp	1
GOBP_COLLAGEN_FIBRIL_ORGANIZATION	GOBP_COLLAGEN_FIBRIL_ORGANIZATION	11/283	64/17890	4.52189e-09	1.67081e-07	1.11827e-07	ANXA2/COL11A1/COL18A1/COL1A1/COL1A2/COL2A1/COL3A1/COL5A2/LUM/SERPINF2/SERPINH1	11	GObp	1
GOBP_PROTEIN_LIPID_COMPLEX_SUBUNIT_ORGANIZATION	GOBP_PROTEIN_LIPID_COMPLEX_SUBUNIT_ORGANIZATION	10/283	50/17890	4.92256e-09	1.79612e-07	1.20214e-07	AGT/APOA1/APOA2/APOA4/APOB/APOC1/APOE/PLTP/PON1/SCARB1	10	GObp	1
GOBP_PROTEIN_ACTIVATION_CASCADE	GOBP_PROTEIN_ACTIVATION_CASCADE	7/283	18/17890	6.31136e-09	2.25888e-07	1.51187e-07	APOH/F12/FBLN1/FGB/FGG/FLNA/KLKB1	7	GObp	1
GOBP_NEGATIVE_REGULATION_OF_PEPTIDASE_ACTIVITY	GOBP_NEGATIVE_REGULATION_OF_PEPTIDASE_ACTIVITY	19/283	234/17890	6.34561e-09	2.25888e-07	1.51187e-07	A2M/CD44/COL6A3/HGF/IFI16/ITIH4/MAP2K5/MICAL1/PLAUR/SERPINA1/SERPINA3/SERPINA6/SERPIND1/SERPINF2/SERPING1/SERPINH1/THBS1/TIMP3/VTN	19	GObp	1
GOBP_REGULATION_OF_BASEMENT_MEMBRANE_ORGANIZATION	GOBP_REGULATION_OF_BASEMENT_MEMBRANE_ORGANIZATION	6/283	11/17890	6.42517e-09	2.25965e-07	1.51238e-07	LAMA1/LAMA2/LAMB1/LAMB2/LAMC1/NID1	6	GObp	1
GOBP_ERK1_AND_ERK2_CASCADE	GOBP_ERK1_AND_ERK2_CASCADE	23/283	349/17890	8.75457e-09	3.04221e-07	2.03615e-07	AGT/APOA1/APOE/CD44/CD74/CSK/EZR/FBLN1/FERMT2/FGB/FGG/FN1/GPNMB/ICAM1/ITGAV/LGALS9/PTPRC/PYCARD/RRAS/SERPINF2/SYK/TF/TIMP3	23	GObp	1
GOBP_INTERLEUKIN_8_PRODUCTION	GOBP_INTERLEUKIN_8_PRODUCTION	13/283	104/17890	9.9925e-09	3.43154e-07	2.29673e-07	ANXA1/APOA2/CD14/CD74/CRP/ELANE/LBP/LGALS9/MAP2K5/PTPRC/PYCARD/SYK/TMSB4X	13	GObp	1
GOBP_CELL_JUNCTION_ASSEMBLY	GOBP_CELL_JUNCTION_ASSEMBLY	26/283	445/17890	1.10903e-08	3.75022e-07	2.51002e-07	ACTN1/ACTN2/ACTN3/AGRN/AGT/CAV1/FERMT2/FN1/ITGA2/ITGA5/ITGA6/ITGB4/LAMC1/LIMS1/PECAM1/PKN2/PKP2/PTK2/ROCK1/S100A10/SORBS1/THBS1/TLN1/TLN2/TRIP6/VCL	26	GObp	1
GOBP_MUSCLE_CELL_DEVELOPMENT	GOBP_MUSCLE_CELL_DEVELOPMENT	17/283	192/17890	1.11774e-08	3.75022e-07	2.51002e-07	ACTN1/ACTN2/ACTN3/ACTN4/AGT/CAV2/FLNC/ITGB1/LDB3/LMNA/LMOD1/MYH11/MYL9/PGM5/SORBS2/TMOD3/TPM1	17	GObp	1
GOBP_REGULATION_OF_PLASMA_LIPOPROTEIN_PARTICLE_LEVELS	GOBP_REGULATION_OF_PLASMA_LIPOPROTEIN_PARTICLE_LEVELS	12/283	88/17890	1.37127e-08	4.54857e-07	3.04436e-07	AGT/ANXA2/APOA1/APOA2/APOA4/APOB/APOC1/APOE/CSK/PLTP/PON1/SCARB1	12	GObp	1
GOBP_TRANSFORMING_GROWTH_FACTOR_BETA_RECEPTOR_SIGNALING_PATHWAY	GOBP_TRANSFORMING_GROWTH_FACTOR_BETA_RECEPTOR_SIGNALING_PATHWAY	18/283	222/17890	1.64084e-08	5.38157e-07	3.60188e-07	APOA1/CAV1/CAV2/COL1A2/COL3A1/FBN1/FERMT2/ITGA3/ITGB1/ITGB5/ITGB8/LEMD3/LRG1/PTK2/PXN/TGFB1I1/THBS1/ZYX	18	GObp	1
GOBP_POSITIVE_REGULATION_OF_PHAGOCYTOSIS	GOBP_POSITIVE_REGULATION_OF_PHAGOCYTOSIS	11/283	73/17890	1.90777e-08	6.17058e-07	4.12996e-07	APOA1/APOA2/C3/C4A/C4B/CYBA/FCER1G/FCGR1A/ITGA2/PTPRC/PYCARD	11	GObp	1
GOBP_TRANSFORMING_GROWTH_FACTOR_BETA_PRODUCTION	GOBP_TRANSFORMING_GROWTH_FACTOR_BETA_PRODUCTION	9/283	43/17890	1.92368e-08	6.17058e-07	4.12996e-07	CD2AP/COL3A1/FN1/ITGAV/ITGB8/LGALS9/LUM/SERPINF2/THBS1	9	GObp	1
GOBP_ACTIN_FILAMENT_BASED_MOVEMENT	GOBP_ACTIN_FILAMENT_BASED_MOVEMENT	14/283	131/17890	2.08676e-08	6.58021e-07	4.40413e-07	ACTN4/CAV1/DSP/FLNA/MYH10/MYH9/MYL6/MYL6B/PARVA/PKP2/ROCK1/SUN2/SYNE2/TPM1	14	GObp	1
GOBP_REGULATION_OF_ENDOPEPTIDASE_ACTIVITY	GOBP_REGULATION_OF_ENDOPEPTIDASE_ACTIVITY	22/283	336/17890	2.09647e-08	6.58021e-07	4.40413e-07	A2M/ANP32B/CASP1/CD44/HGF/IFI16/LGALS9/MAP2K5/MICAL1/PLAUR/PYCARD/SERPINA1/SERPINA3/SERPINA6/SERPIND1/SERPINF2/SERPING1/SERPINH1/SYK/THBS1/TIMP3/VTN	22	GObp	1
GOBP_STRESS_FIBER_ASSEMBLY	GOBP_STRESS_FIBER_ASSEMBLY	13/283	111/17890	2.22281e-08	6.90254e-07	4.61987e-07	APOA1/FERMT2/ITGB1/ITGB5/PDLIM1/PXN/ROCK1/S100A10/SERPINF2/SORBS1/SORBS3/TPM1/ZYX	13	GObp	1
GOBP_EXTRINSIC_APOPTOTIC_SIGNALING_PATHWAY	GOBP_EXTRINSIC_APOPTOTIC_SIGNALING_PATHWAY	18/283	227/17890	2.31938e-08	7.06528e-07	4.72879e-07	AGT/CAV1/COL2A1/FGB/FGG/HGF/ICAM1/ITGA6/ITGAV/LGALS3/LMNA/MAP2K5/PTPRC/PYCARD/RBCK1/STK4/THBS1/TIMP3	18	GObp	1
GOBP_NEGATIVE_REGULATION_OF_FIBRINOLYSIS	GOBP_NEGATIVE_REGULATION_OF_FIBRINOLYSIS	6/283	13/17890	2.32363e-08	7.06528e-07	4.72879e-07	APOH/F2/PLG/SERPINF2/THBS1/VTN	6	GObp	1
GOBP_LIPID_LOCALIZATION	GOBP_LIPID_LOCALIZATION	27/283	497/17890	2.62851e-08	7.90992e-07	5.2941e-07	ACSL1/AGT/ANXA1/ANXA2/APOA1/APOA2/APOA4/APOB/APOC1/APOE/APOH/APOL1/C3/CAV1/CLU/CRP/DBI/ITGAV/LBP/LPA/PLTP/PON1/SCARB1/SPP1/SYK/THBS1/TSPO	27	GObp	1
GOBP_MAINTENANCE_OF_LOCATION	GOBP_MAINTENANCE_OF_LOCATION	22/283	346/17890	3.5416e-08	1.05489e-06	7.06037e-07	ALB/ANXA1/APOA1/APOB/APOE/C3/CAV1/CLIC2/CRP/CYBA/F2/FBN1/FLNA/ITGAV/ITPR2/PTPRC/SCARB1/SUN1/SUN2/SYNE1/TMSB4X/TSPO	22	GObp	1
GOBP_PEPTIDE_CROSS_LINKING	GOBP_PEPTIDE_CROSS_LINKING	8/283	35/17890	5.7721e-08	1.70189e-06	1.13908e-06	ANXA1/BGN/COL3A1/DCN/DSP/FN1/TGM2/THBS1	8	GObp	1
GOBP_MYELOID_LEUKOCYTE_ACTIVATION	GOBP_MYELOID_LEUKOCYTE_ACTIVATION	18/283	242/17890	6.20009e-08	1.80981e-06	1.2113e-06	ANXA1/C1QA/CD74/CLU/FCER1G/FN1/GRN/ITGAM/ITGB2/ITGB8/LBP/LGALS9/PTPRC/PYCARD/RAC2/SYK/THBS1/VSIG4	18	GObp	1
GOBP_NEGATIVE_REGULATION_OF_PROTEOLYSIS	GOBP_NEGATIVE_REGULATION_OF_PROTEOLYSIS	21/283	328/17890	6.50855e-08	1.88104e-06	1.25898e-06	A2M/CD44/COL6A3/F2/HGF/IFI16/ITIH4/MAP2K5/MICAL1/PLAUR/ROCK1/SERPINA1/SERPINA3/SERPINA6/SERPIND1/SERPINF2/SERPING1/SERPINH1/THBS1/TIMP3/VTN	21	GObp	1
GOBP_BLOOD_COAGULATION_FIBRIN_CLOT_FORMATION	GOBP_BLOOD_COAGULATION_FIBRIN_CLOT_FORMATION	6/283	15/17890	6.5988e-08	1.88842e-06	1.26392e-06	APOH/F12/FBLN1/FGB/FGG/FLNA	6	GObp	1
GOBP_NEGATIVE_REGULATION_OF_IMMUNE_SYSTEM_PROCESS	GOBP_NEGATIVE_REGULATION_OF_IMMUNE_SYSTEM_PROCESS	26/283	487/17890	6.82304e-08	1.93364e-06	1.29418e-06	A2M/ANXA1/APCS/APOA1/APOA2/BANF1/BST2/C1QC/C4BPA/C5/CD74/CNN2/COL3A1/EZR/FBN1/FN1/GPNMB/GRN/IFI16/LGALS3/LGALS9/PTPRC/SERPING1/SYK/THBS1/VSIG4	26	GObp	1
GOBP_NEGATIVE_REGULATION_OF_CYTOKINE_PRODUCTION	GOBP_NEGATIVE_REGULATION_OF_CYTOKINE_PRODUCTION	22/283	373/17890	1.327e-07	3.72454e-06	2.49283e-06	ANXA1/APOA1/APOA2/BANF1/BST2/CD2AP/CSK/ELANE/EZR/F2/FN1/GPNMB/HGF/LBP/LGALS9/MAP2K5/PTPRC/PYCARD/THBS1/TMSB4X/TSPO/VSIG4	22	GObp	1
GOBP_EPIBOLY	GOBP_EPIBOLY	8/283	39/17890	1.42832e-07	3.97072e-06	2.6576e-06	CD151/CD44/FERMT2/FLNA/ITGA5/ITGB1/LCP1/LRG1	8	GObp	1
GOBP_BIOLOGICAL_PROCESS_INVOLVED_IN_SYMBIOTIC_INTERACTION	GOBP_BIOLOGICAL_PROCESS_INVOLVED_IN_SYMBIOTIC_INTERACTION	20/283	314/17890	1.46901e-07	4.04531e-06	2.70752e-06	APCS/APOE/APOL1/CAV1/CAV2/CD74/CFHR1/ELANE/F2/FN1/ICAM1/ITGA2/ITGA5/ITGAV/ITGB1/ITGB5/LGALS9/PLG/SCARB1/STOM	20	GObp	1
GOBP_ENDOTHELIAL_CELL_MIGRATION	GOBP_ENDOTHELIAL_CELL_MIGRATION	19/283	285/17890	1.49712e-07	4.08421e-06	2.73356e-06	AGT/ANXA1/APOA1/APOE/APOH/BCAR1/DCN/GRN/ITGB1/MAP2K5/MMRN2/MYH9/PTK2/PTN/PXN/RRAS/SCARB1/THBS1/TMSB4X	19	GObp	1
GOBP_CHOLESTEROL_EFFLUX	GOBP_CHOLESTEROL_EFFLUX	10/283	71/17890	1.65161e-07	4.42299e-06	2.9603e-06	APOA1/APOA2/APOA4/APOB/APOC1/APOE/CAV1/PLTP/PON1/SCARB1	10	GObp	1
GOBP_STRIATED_MUSCLE_CELL_DEVELOPMENT	GOBP_STRIATED_MUSCLE_CELL_DEVELOPMENT	10/283	71/17890	1.65161e-07	4.42299e-06	2.9603e-06	ACTN2/FLNC/ITGB1/LDB3/LMOD1/MYH11/MYL9/PGM5/TMOD3/TPM1	10	GObp	1
GOBP_REGULATION_OF_APOPTOTIC_SIGNALING_PATHWAY	GOBP_REGULATION_OF_APOPTOTIC_SIGNALING_PATHWAY	22/283	381/17890	1.91545e-07	5.0829e-06	3.40198e-06	AGT/CAV1/CD44/CD74/CLU/COL2A1/FGB/FGG/HGF/ICAM1/ITGA6/ITGAV/LGALS3/LMNA/MAP2K5/PLAUR/PTPRC/PYCARD/RBCK1/STK4/THBS1/TIMP3	22	GObp	1
GOBP_GLIOGENESIS	GOBP_GLIOGENESIS	20/283	320/17890	1.99361e-07	5.24265e-06	3.5089e-06	ANXA1/C1QA/CLU/COL3A1/CSK/F2/GRN/ILK/ITGB4/LAMB1/LAMB2/LAMC3/PTN/RRAS/SUN1/SUN2/SYNE2/TSPO/VIM/VTN	20	GObp	1
GOBP_NUCLEUS_LOCALIZATION	GOBP_NUCLEUS_LOCALIZATION	7/283	28/17890	2.05043e-07	5.34392e-06	3.57668e-06	DOCK7/LMNA/LMNB1/LMNB2/SUN1/SUN2/SYNE2	7	GObp	1
GOBP_POSITIVE_REGULATION_OF_LIPID_LOCALIZATION	GOBP_POSITIVE_REGULATION_OF_LIPID_LOCALIZATION	12/283	112/17890	2.10548e-07	5.43884e-06	3.64021e-06	ACSL1/ANXA2/APOA1/APOB/APOE/C3/CAV1/DBI/PLTP/PON1/SCARB1/SPP1	12	GObp	1
GOBP_REGULATION_OF_PLASMINOGEN_ACTIVATION	GOBP_REGULATION_OF_PLASMINOGEN_ACTIVATION	6/283	18/17890	2.35159e-07	6.0213e-06	4.03005e-06	ANXA2/F12/PLAUR/S100A10/SERPINF2/THBS1	6	GObp	1
GOBP_REACTIVE_OXYGEN_SPECIES_METABOLIC_PROCESS	GOBP_REACTIVE_OXYGEN_SPECIES_METABOLIC_PROCESS	17/283	237/17890	2.44262e-07	6.20001e-06	4.14966e-06	AGT/APOA4/CAT/CRP/CYBA/CYBB/F2/FBLN5/HBB/HP/ITGAM/ITGB2/RAC2/SOD3/SYK/THBS1/TSPO	17	GObp	1
GOBP_SUPEROXIDE_METABOLIC_PROCESS	GOBP_SUPEROXIDE_METABOLIC_PROCESS	10/283	74/17890	2.46466e-07	6.20202e-06	4.151e-06	AGT/APOA4/CRP/CYBA/CYBB/FBLN5/ITGAM/ITGB2/SOD3/SYK	10	GObp	1
GOBP_REGULATION_OF_ACTIN_FILAMENT_ORGANIZATION	GOBP_REGULATION_OF_ACTIN_FILAMENT_ORGANIZATION	18/283	267/17890	2.71693e-07	6.77839e-06	4.53677e-06	ACTN2/APOA1/FERMT2/FLNA/GMFG/LMOD1/PXN/PYCARD/ROCK1/S100A10/SERPINF2/SORBS3/SPTAN1/SYNPO2/TMOD3/TMSB4X/TPM1/VASP	18	GObp	1
GOBP_STEROL_TRANSPORT	GOBP_STEROL_TRANSPORT	13/283	138/17890	2.98638e-07	7.3875e-06	4.94444e-06	ANXA2/APOA1/APOA2/APOA4/APOB/APOC1/APOE/CAV1/CLU/PLTP/PON1/SCARB1/TSPO	13	GObp	1
GOBP_POSITIVE_REGULATION_OF_COAGULATION	GOBP_POSITIVE_REGULATION_OF_COAGULATION	7/283	30/17890	3.43121e-07	8.41656e-06	5.6332e-06	APOH/F12/F2/PLG/SERPINF2/THBS1/VTN	7	GObp	1
GOBP_REGULATION_OF_ENDOCYTOSIS	GOBP_REGULATION_OF_ENDOCYTOSIS	16/283	217/17890	3.82916e-07	9.26862e-06	6.20348e-06	ANXA2/APOC1/APOE/C3/CAV1/CD14/CD151/CD2AP/CLU/ITGA2/ITGAV/LGALS3/ROCK1/SYK/TF/VTN	16	GObp	1
GOBP_POSITIVE_REGULATION_OF_SUBSTRATE_ADHESION_DEPENDENT_CELL_SPREADING	GOBP_POSITIVE_REGULATION_OF_SUBSTRATE_ADHESION_DEPENDENT_CELL_SPREADING	8/283	44/17890	3.84208e-07	9.26862e-06	6.20348e-06	APOA1/FERMT2/FGB/FGG/FLNA/ILK/LIMS1/S100A10	8	GObp	1
GOBP_REGULATION_OF_CELL_MORPHOGENESIS	GOBP_REGULATION_OF_CELL_MORPHOGENESIS	17/283	245/17890	3.91115e-07	9.35792e-06	6.26325e-06	ANXA1/CD44/EZR/F2/FERMT2/FMNL1/FN1/ITGA7/ITGB2/MSN/MYH10/MYH9/MYL12B/PARVA/PARVB/PTK2/TPM1	17	GObp	1
GOBP_REGULATION_OF_STEROL_TRANSPORT	GOBP_REGULATION_OF_STEROL_TRANSPORT	10/283	79/17890	4.61055e-07	1.08571e-05	7.26664e-06	ANXA2/APOA1/APOA2/APOA4/APOC1/APOE/CAV1/PLTP/PON1/TSPO	10	GObp	1
GOBP_MORPHOGENESIS_OF_AN_EPITHELIAL_SHEET	GOBP_MORPHOGENESIS_OF_AN_EPITHELIAL_SHEET	9/283	61/17890	4.61212e-07	1.08571e-05	7.26664e-06	CD151/CD44/FERMT2/FLNA/ITGA5/ITGB1/LAMA1/LCP1/LRG1	9	GObp	1
GOBP_NEGATIVE_REGULATION_OF_EXTRINSIC_APOPTOTIC_SIGNALING_PATHWAY	GOBP_NEGATIVE_REGULATION_OF_EXTRINSIC_APOPTOTIC_SIGNALING_PATHWAY	11/283	99/17890	4.69771e-07	1.09701e-05	7.34227e-06	COL2A1/FGB/FGG/HGF/ICAM1/ITGA6/ITGAV/LGALS3/LMNA/MAP2K5/THBS1	11	GObp	1
GOBP_REVERSE_CHOLESTEROL_TRANSPORT	GOBP_REVERSE_CHOLESTEROL_TRANSPORT	6/283	20/17890	4.78078e-07	1.10755e-05	7.41281e-06	APOA1/APOA2/APOA4/APOE/CLU/SCARB1	6	GObp	1
GOBP_TRIGLYCERIDE_METABOLIC_PROCESS	GOBP_TRIGLYCERIDE_METABOLIC_PROCESS	11/283	100/17890	5.20508e-07	1.19635e-05	8.00715e-06	ACSL1/APOA2/APOA4/APOB/APOC1/APOE/APOH/C3/CAT/CAV1/SCARB1	11	GObp	1
GOBP_NEGATIVE_REGULATION_OF_IMMUNE_EFFECTOR_PROCESS	GOBP_NEGATIVE_REGULATION_OF_IMMUNE_EFFECTOR_PROCESS	12/283	122/17890	5.37762e-07	1.22635e-05	8.20795e-06	A2M/ANXA1/APOA1/APOA2/BST2/C4BPA/GRN/LGALS3/LGALS9/PTPRC/SERPING1/VSIG4	12	GObp	1
GOBP_POSITIVE_REGULATION_OF_SUPRAMOLECULAR_FIBER_ORGANIZATION	GOBP_POSITIVE_REGULATION_OF_SUPRAMOLECULAR_FIBER_ORGANIZATION	14/283	171/17890	5.8849e-07	1.33163e-05	8.91258e-06	ACTN2/APOA1/APOE/CLU/FERMT2/LMOD1/PXN/PYCARD/S100A10/SERPINF2/SORBS3/SYNPO2/TPM1/VASP	14	GObp	1
GOBP_CELL_CHEMOTAXIS	GOBP_CELL_CHEMOTAXIS	19/283	312/17890	6.01887e-07	1.35147e-05	9.04536e-06	ANXA1/BCAR1/C5/CD74/FCER1G/HGF/ITGA1/ITGA9/ITGB2/LBP/LGALS3/LGALS9/PARVA/PTK2/PTN/RAC2/SYK/THBS1/TMSB4X	19	GObp	1
GOBP_APOPTOTIC_CELL_CLEARANCE	GOBP_APOPTOTIC_CELL_CLEARANCE	8/283	47/17890	6.54243e-07	1.45781e-05	9.75713e-06	ANXA1/C3/C4A/C4B/ITGAV/SCARB1/TGM2/THBS1	8	GObp	1
GOBP_RESPONSE_TO_ANGIOTENSIN	GOBP_RESPONSE_TO_ANGIOTENSIN	7/283	33/17890	6.91367e-07	1.52886e-05	1.02327e-05	ACTN2/AGT/CAV1/COL3A1/CYBA/CYBB/ROCK1	7	GObp	1
GOBP_REGULATION_OF_LEUKOCYTE_MIGRATION	GOBP_REGULATION_OF_LEUKOCYTE_MIGRATION	16/283	228/17890	7.43543e-07	1.63188e-05	1.09222e-05	ANXA1/C5/CD74/CNN2/ELANE/ICAM1/ITGA2/LBP/LGALS3/LGALS9/MSN/PTK2/PTN/PYCARD/RAC2/THBS1	16	GObp	1
GOBP_REGULATION_OF_HUMORAL_IMMUNE_RESPONSE	GOBP_REGULATION_OF_HUMORAL_IMMUNE_RESPONSE	8/283	48/17890	7.74415e-07	1.68695e-05	1.12908e-05	A2M/C3/C4BPA/CFH/HPX/PTPRC/SERPING1/VSIG4	8	GObp	1
GOBP_REGULATION_OF_SUPEROXIDE_METABOLIC_PROCESS	GOBP_REGULATION_OF_SUPEROXIDE_METABOLIC_PROCESS	7/283	34/17890	8.58906e-07	1.85082e-05	1.23875e-05	AGT/CRP/CYBA/FBLN5/ITGAM/ITGB2/SYK	7	GObp	1
GOBP_MUSCLE_ORGAN_DEVELOPMENT	GOBP_MUSCLE_ORGAN_DEVELOPMENT	20/283	351/17890	8.62322e-07	1.85082e-05	1.23875e-05	ACTN3/CAV1/CAV2/COL11A1/COL3A1/COL6A3/DES/DSP/EMD/FLNB/ITGA7/ITGB1/LAMA2/LAMA5/MYL6/MYL6B/MYLK/PKP2/TAGLN/TPM1	20	GObp	1
GOBP_REGULATION_OF_SUPEROXIDE_ANION_GENERATION	GOBP_REGULATION_OF_SUPEROXIDE_ANION_GENERATION	6/283	22/17890	8.9611e-07	1.9093e-05	1.27789e-05	AGT/CRP/CYBA/ITGAM/ITGB2/SYK	6	GObp	1
GOBP_GRANULOCYTE_CHEMOTAXIS	GOBP_GRANULOCYTE_CHEMOTAXIS	12/283	130/17890	1.06728e-06	2.25131e-05	1.5068e-05	ANXA1/CD74/FCER1G/ITGA1/ITGA9/ITGB2/LBP/LGALS3/PTK2/RAC2/SYK/THBS1	12	GObp	1
GOBP_REGULATION_OF_EXTRINSIC_APOPTOTIC_SIGNALING_PATHWAY_VIA_DEATH_DOMAIN_RECEPTORS	GOBP_REGULATION_OF_EXTRINSIC_APOPTOTIC_SIGNALING_PATHWAY_VIA_DEATH_DOMAIN_RECEPTORS	8/283	50/17890	1.07205e-06	2.25131e-05	1.5068e-05	FGB/FGG/HGF/ICAM1/LGALS3/STK4/THBS1/TIMP3	8	GObp	1
GOBP_SKIN_MORPHOGENESIS	GOBP_SKIN_MORPHOGENESIS	5/283	13/17890	1.10925e-06	2.31278e-05	1.54794e-05	COL1A1/COL1A2/ITGA2/ITGA6/ITGB4	5	GObp	1
GOBP_REGULATION_OF_VASCULATURE_DEVELOPMENT	GOBP_REGULATION_OF_VASCULATURE_DEVELOPMENT	20/283	357/17890	1.12218e-06	2.32314e-05	1.55488e-05	AGT/APOH/C3/C5/COL4A2/CYBB/DCN/GPNMB/GRN/HGF/HSPG2/ITGA5/ITGAX/ITGB1/ITGB8/LRG1/ROCK1/RRAS/STAB1/THBS1	20	GObp	1
GOBP_REGULATION_OF_CELL_CELL_ADHESION	GOBP_REGULATION_OF_CELL_CELL_ADHESION	24/283	493/17890	1.16768e-06	2.40032e-05	1.60653e-05	ANXA1/APOA1/CAV1/CD44/CD74/CSK/ELANE/FERMT3/FGB/FGG/GPNMB/HLA-DRA/ITGB2/LGALS3/LGALS9/MAP2K5/PLAUR/PLG/PTK2/PTPRC/PYCARD/SERPINF2/SYK/VSIG4	24	GObp	1
GOBP_CYTOLYSIS	GOBP_CYTOLYSIS	6/283	23/17890	1.19635e-06	2.4251e-05	1.62312e-05	C5/C6/C7/C8A/C8B/C9	6	GObp	1
GOBP_REGULATION_OF_COMPLEMENT_ACTIVATION	GOBP_REGULATION_OF_COMPLEMENT_ACTIVATION	6/283	23/17890	1.19635e-06	2.4251e-05	1.62312e-05	A2M/C3/C4BPA/CFH/SERPING1/VSIG4	6	GObp	1
GOBP_GRANULOCYTE_MIGRATION	GOBP_GRANULOCYTE_MIGRATION	13/283	156/17890	1.22301e-06	2.46205e-05	1.64785e-05	ANXA1/CD74/FCER1G/ITGA1/ITGA9/ITGB2/LBP/LGALS3/PECAM1/PTK2/RAC2/SYK/THBS1	13	GObp	1
GOBP_MACROPHAGE_ACTIVATION	GOBP_MACROPHAGE_ACTIVATION	11/283	109/17890	1.24359e-06	2.48633e-05	1.6641e-05	C1QA/CD74/CLU/GRN/ITGAM/ITGB2/LBP/PTPRC/SYK/THBS1/VSIG4	11	GObp	1
GOBP_POSITIVE_REGULATION_OF_EXTRINSIC_APOPTOTIC_SIGNALING_PATHWAY	GOBP_POSITIVE_REGULATION_OF_EXTRINSIC_APOPTOTIC_SIGNALING_PATHWAY	8/283	51/17890	1.25422e-06	2.49052e-05	1.6669e-05	AGT/CAV1/PTPRC/PYCARD/RBCK1/STK4/THBS1/TIMP3	8	GObp	1
GOBP_POSITIVE_REGULATION_OF_REACTIVE_OXYGEN_SPECIES_METABOLIC_PROCESS	GOBP_POSITIVE_REGULATION_OF_REACTIVE_OXYGEN_SPECIES_METABOLIC_PROCESS	9/283	70/17890	1.52746e-06	3.01261e-05	2.01634e-05	AGT/CRP/CYBA/F2/ITGAM/ITGB2/SYK/THBS1/TSPO	9	GObp	1
GOBP_PHOSPHOLIPID_EFFLUX	GOBP_PHOSPHOLIPID_EFFLUX	5/283	14/17890	1.7032e-06	3.33668e-05	2.23324e-05	APOA1/APOA2/APOA4/APOC1/APOE	5	GObp	1
GOBP_TRANSMEMBRANE_RECEPTOR_PROTEIN_SERINE_THREONINE_KINASE_SIGNALING_PATHWAY	GOBP_TRANSMEMBRANE_RECEPTOR_PROTEIN_SERINE_THREONINE_KINASE_SIGNALING_PATHWAY	21/283	403/17890	1.92166e-06	3.73956e-05	2.50288e-05	APOA1/CAV1/CAV2/COL1A2/COL3A1/FBN1/FERMT2/ILK/ITGA3/ITGB1/ITGB5/ITGB8/LEMD3/LRG1/PTK2/PXN/TF/TGFB1I1/THBS1/VIM/ZYX	21	GObp	1
GOBP_ACTIN_CYTOSKELETON_REORGANIZATION	GOBP_ACTIN_CYTOSKELETON_REORGANIZATION	11/283	114/17890	1.94484e-06	3.75959e-05	2.51629e-05	ANXA1/ARHGDIB/BCAR1/CD2AP/EZR/FLNA/IQGAP2/MYH9/PARVA/PARVB/PDLIM4	11	GObp	1
GOBP_PLASMA_LIPOPROTEIN_PARTICLE_CLEARANCE	GOBP_PLASMA_LIPOPROTEIN_PARTICLE_CLEARANCE	8/283	55/17890	2.27049e-06	4.36023e-05	2.9183e-05	ANXA2/APOA1/APOA2/APOB/APOC1/APOE/CSK/SCARB1	8	GObp	1
GOBP_REGULATION_OF_SUPRAMOLECULAR_FIBER_ORGANIZATION	GOBP_REGULATION_OF_SUPRAMOLECULAR_FIBER_ORGANIZATION	20/283	375/17890	2.38797e-06	4.55587e-05	3.04924e-05	ACTN2/APOA1/APOE/CLU/FERMT2/FLNA/GMFG/LMOD1/PXN/PYCARD/ROCK1/S100A10/SERPINF2/SORBS3/SPTAN1/SYNPO2/TMOD3/TMSB4X/TPM1/VASP	20	GObp	1
GOBP_SYNAPSE_PRUNING	GOBP_SYNAPSE_PRUNING	5/283	15/17890	2.52181e-06	4.77998e-05	3.19924e-05	C1QA/C1QC/C3/ITGAM/ITGB1	5	GObp	1
GOBP_POSITIVE_REGULATION_OF_ENDOCYTOSIS	GOBP_POSITIVE_REGULATION_OF_ENDOCYTOSIS	10/283	97/17890	3.13422e-06	5.90245e-05	3.95051e-05	ANXA2/APOE/C3/CD14/CD151/CLU/ITGA2/SYK/TF/VTN	10	GObp	1
GOBP_NUCLEAR_ENVELOPE_ORGANIZATION	GOBP_NUCLEAR_ENVELOPE_ORGANIZATION	8/283	58/17890	3.43072e-06	6.4194e-05	4.2965e-05	BANF1/EMD/LMNA/LMNB1/LMNB2/SUN1/SUN2/TMEM43	8	GObp	1
GOBP_POSITIVE_REGULATION_OF_CYTOKINE_PRODUCTION	GOBP_POSITIVE_REGULATION_OF_CYTOKINE_PRODUCTION	23/283	490/17890	3.61714e-06	6.6892e-05	4.47707e-05	AGT/ANXA1/APOA2/C3/C5/CASP1/CD14/CD74/CLU/CYBA/CYBB/ELANE/FCER1G/HGF/IFI16/LBP/LGALS9/LUM/PTPRC/PYCARD/SERPINF2/SYK/THBS1	23	GObp	1
GOBP_COLLAGEN_ACTIVATED_SIGNALING_PATHWAY	GOBP_COLLAGEN_ACTIVATED_SIGNALING_PATHWAY	5/283	16/17890	3.62074e-06	6.6892e-05	4.47707e-05	COL1A1/COL4A1/COL4A2/ITGA2/SYK	5	GObp	1
GOBP_VIRAL_LIFE_CYCLE	GOBP_VIRAL_LIFE_CYCLE	18/283	321/17890	3.84997e-06	7.06795e-05	4.73058e-05	APCS/APOE/BANF1/BST2/CAV1/CAV2/CD74/ICAM1/IFI16/ITGA2/ITGA5/ITGAV/ITGB1/ITGB5/LGALS9/PKN2/SCARB1/STOM	18	GObp	1
GOBP_NEURON_PROJECTION_REGENERATION	GOBP_NEURON_PROJECTION_REGENERATION	8/283	59/17890	3.91498e-06	7.14239e-05	4.78039e-05	APOA4/FLNA/GRN/HGF/LAMB2/PTN/SPP1/TSPO	8	GObp	1
GOBP_SUPEROXIDE_ANION_GENERATION	GOBP_SUPEROXIDE_ANION_GENERATION	7/283	43/17890	4.55538e-06	8.2591e-05	5.52781e-05	AGT/CRP/CYBA/CYBB/ITGAM/ITGB2/SYK	7	GObp	1
GOBP_MUSCLE_TISSUE_DEVELOPMENT	GOBP_MUSCLE_TISSUE_DEVELOPMENT	21/283	427/17890	4.74953e-06	8.5355e-05	5.7128e-05	ACTN2/ACTN3/AGT/CAV1/CAV2/COL11A1/COL3A1/DSP/EMD/FLNB/ITGA7/ITGB1/LMNA/MYH11/MYL6/MYL6B/MYLK/PGM5/PKP2/SORBS2/TPM1	21	GObp	1
GOBP_NEGATIVE_REGULATION_OF_APOPTOTIC_SIGNALING_PATHWAY	GOBP_NEGATIVE_REGULATION_OF_APOPTOTIC_SIGNALING_PATHWAY	15/283	233/17890	4.80363e-06	8.5355e-05	5.7128e-05	CD44/CD74/CLU/COL2A1/FGB/FGG/HGF/ICAM1/ITGA6/ITGAV/LGALS3/LMNA/MAP2K5/PLAUR/THBS1	15	GObp	1
GOBP_REGULATION_OF_ENDOTHELIAL_CELL_MIGRATION	GOBP_REGULATION_OF_ENDOTHELIAL_CELL_MIGRATION	15/283	233/17890	4.80363e-06	8.5355e-05	5.7128e-05	AGT/ANXA1/APOE/APOH/BCAR1/DCN/GRN/MAP2K5/MMRN2/PTK2/PTN/RRAS/SCARB1/THBS1/TMSB4X	15	GObp	1
GOBP_REGULATION_OF_REACTIVE_OXYGEN_SPECIES_METABOLIC_PROCESS	GOBP_REGULATION_OF_REACTIVE_OXYGEN_SPECIES_METABOLIC_PROCESS	12/283	150/17890	4.8248e-06	8.5355e-05	5.7128e-05	AGT/CRP/CYBA/F2/FBLN5/HP/ITGAM/ITGB2/RAC2/SYK/THBS1/TSPO	12	GObp	1
GOBP_POSITIVE_REGULATION_OF_MAPK_CASCADE	GOBP_POSITIVE_REGULATION_OF_MAPK_CASCADE	23/283	499/17890	4.88566e-06	8.59111e-05	5.75002e-05	APOE/CAV2/CD44/CD74/CSK/ELANE/FERMT2/FGB/FGG/GPNMB/HGF/ICAM1/IQGAP1/ITGA1/LGALS9/MAP2K5/PTPRC/PYCARD/ROCK1/SERPINF2/SORBS3/SYK/THBS1	23	GObp	1
GOBP_CELLULAR_COMPONENT_ASSEMBLY_INVOLVED_IN_MORPHOGENESIS	GOBP_CELLULAR_COMPONENT_ASSEMBLY_INVOLVED_IN_MORPHOGENESIS	11/283	126/17890	5.19393e-06	8.97694e-05	6.00826e-05	ACTN2/FLNC/ITGB1/ITGB4/LDB3/LMOD1/MYH11/MYL9/PGM5/TMOD3/TPM1	11	GObp	1
GOBP_PHAGOCYTOSIS_RECOGNITION	GOBP_PHAGOCYTOSIS_RECOGNITION	6/283	29/17890	5.19773e-06	8.97694e-05	6.00826e-05	C4B/C4BPA/CRP/FCGR1A/LBP/SCARB1	6	GObp	1
GOBP_PROTEIN_LIPID_COMPLEX_ASSEMBLY	GOBP_PROTEIN_LIPID_COMPLEX_ASSEMBLY	6/283	29/17890	5.19773e-06	8.97694e-05	6.00826e-05	APOA1/APOA2/APOA4/APOB/APOC1/APOE	6	GObp	1
GOBP_REGULATION_OF_EPITHELIAL_CELL_MIGRATION	GOBP_REGULATION_OF_EPITHELIAL_CELL_MIGRATION	17/283	296/17890	5.22809e-06	8.97694e-05	6.00826e-05	AGT/ANXA1/APOE/APOH/BCAR1/DCN/GRN/ITGA2/ITGA3/MAP2K5/MMRN2/PTK2/PTN/RRAS/SCARB1/THBS1/TMSB4X	17	GObp	1
GOBP_STRIATED_MUSCLE_CELL_DIFFERENTIATION	GOBP_STRIATED_MUSCLE_CELL_DIFFERENTIATION	17/283	298/17890	5.71696e-06	9.72361e-05	6.50801e-05	ACTN2/ACTN3/AGT/CAV2/EHD2/FLNC/ITGB1/LDB3/LMNA/LMOD1/MYH11/MYH9/MYL9/PGM5/SORBS2/TMOD3/TPM1	17	GObp	1
GOBP_POSITIVE_REGULATION_OF_ACTIN_FILAMENT_BUNDLE_ASSEMBLY	GOBP_POSITIVE_REGULATION_OF_ACTIN_FILAMENT_BUNDLE_ASSEMBLY	8/283	62/17890	5.72957e-06	9.72361e-05	6.50801e-05	APOA1/FERMT2/PXN/S100A10/SERPINF2/SORBS3/SYNPO2/TPM1	8	GObp	1
GOBP_PROTEIN_MATURATION	GOBP_PROTEIN_MATURATION	18/283	333/17890	6.40199e-06	0.00010802	7.22975e-05	ANXA2/APOH/CASP1/F12/FBLN1/FGB/FGG/FLNA/IFI16/KLKB1/MYH9/PLAUR/PYCARD/S100A10/SEC11A/SERPINF2/SERPINH1/THBS1	18	GObp	1
GOBP_POSITIVE_REGULATION_OF_INTERLEUKIN_8_PRODUCTION	GOBP_POSITIVE_REGULATION_OF_INTERLEUKIN_8_PRODUCTION	8/283	63/17890	6.4739e-06	0.000108605	7.26894e-05	APOA2/CD14/CD74/ELANE/LBP/LGALS9/PYCARD/SYK	8	GObp	1
GOBP_NEUTRAL_LIPID_METABOLIC_PROCESS	GOBP_NEUTRAL_LIPID_METABOLIC_PROCESS	11/283	129/17890	6.52237e-06	0.000108793	7.28152e-05	ACSL1/APOA2/APOA4/APOB/APOC1/APOE/APOH/C3/CAT/CAV1/SCARB1	11	GObp	1
GOBP_CELL_ACTIVATION_INVOLVED_IN_IMMUNE_RESPONSE	GOBP_CELL_ACTIVATION_INVOLVED_IN_IMMUNE_RESPONSE	17/283	302/17890	6.81964e-06	0.000113105	7.57013e-05	ANXA1/APBB1IP/CD74/FCER1G/GRN/HLA-DRA/ICAM1/ITGAM/ITGB2/LBP/LCP1/LGALS3/LGALS9/PTPRC/PYCARD/RAC2/SYK	17	GObp	1
GOBP_LEUKOCYTE_CHEMOTAXIS	GOBP_LEUKOCYTE_CHEMOTAXIS	15/283	241/17890	7.23186e-06	0.000119264	7.98236e-05	ANXA1/C5/CD74/FCER1G/ITGA1/ITGA9/ITGB2/LBP/LGALS3/LGALS9/PTK2/PTN/RAC2/SYK/THBS1	15	GObp	1
GOBP_MYELOID_LEUKOCYTE_MIGRATION	GOBP_MYELOID_LEUKOCYTE_MIGRATION	15/283	242/17890	7.60176e-06	0.00012466	8.34351e-05	ANXA1/C5/CD74/CNN2/FCER1G/ITGA1/ITGA9/ITGB2/LBP/LGALS3/PECAM1/PTK2/RAC2/SYK/THBS1	15	GObp	1
GOBP_COLLAGEN_METABOLIC_PROCESS	GOBP_COLLAGEN_METABOLIC_PROCESS	10/283	108/17890	8.2842e-06	0.000134342	8.99151e-05	COL1A1/COL1A2/F2/ITGA2/ITGB1/PCOLCE/SERPINF2/SERPINH1/TNS2/VIM	10	GObp	1
GOBP_REGULATION_OF_ACTIN_FILAMENT_BUNDLE_ASSEMBLY	GOBP_REGULATION_OF_ACTIN_FILAMENT_BUNDLE_ASSEMBLY	10/283	108/17890	8.2842e-06	0.000134342	8.99151e-05	APOA1/FERMT2/FLNA/PXN/ROCK1/S100A10/SERPINF2/SORBS3/SYNPO2/TPM1	10	GObp	1
GOBP_POSITIVE_REGULATION_OF_TUMOR_NECROSIS_FACTOR_SUPERFAMILY_CYTOKINE_PRODUCTION	GOBP_POSITIVE_REGULATION_OF_TUMOR_NECROSIS_FACTOR_SUPERFAMILY_CYTOKINE_PRODUCTION	10/283	109/17890	8.99538e-06	0.000145069	9.70946e-05	CD14/CLU/CYBA/CYBB/LBP/LGALS9/PTPRC/PYCARD/SYK/THBS1	10	GObp	1
GOBP_CELL_CELL_JUNCTION_ORGANIZATION	GOBP_CELL_CELL_JUNCTION_ORGANIZATION	14/283	216/17890	9.23423e-06	0.000148103	9.91251e-05	AGT/CAV1/CSK/DSP/FERMT2/FLNA/LIMS1/PECAM1/PKN2/PKP2/ROCK1/TLN1/TLN2/VCL	14	GObp	1
GOBP_POSITIVE_REGULATION_OF_LIPID_TRANSPORT	GOBP_POSITIVE_REGULATION_OF_LIPID_TRANSPORT	9/283	87/17890	9.52972e-06	0.000152007	0.000101738	ACSL1/ANXA2/APOA1/APOE/CAV1/DBI/PLTP/PON1/SPP1	9	GObp	1
GOBP_ENTRY_INTO_HOST	GOBP_ENTRY_INTO_HOST	12/283	161/17890	9.98069e-06	0.000158335	0.000105973	APCS/CAV1/CAV2/CD74/ICAM1/ITGA2/ITGA5/ITGAV/ITGB1/ITGB5/LGALS9/SCARB1	12	GObp	1
GOBP_NEGATIVE_REGULATION_OF_CELL_ADHESION	GOBP_NEGATIVE_REGULATION_OF_CELL_ADHESION	17/283	312/17890	1.04557e-05	0.000164974	0.000110417	ACTN4/ANXA1/APOA1/CD74/COL1A1/FBLN1/FGG/GPNMB/LGALS3/LGALS9/MAP2K5/PLG/PTK2/PTPRC/TGFBI/THBS1/VSIG4	17	GObp	1
GOBP_REGENERATION	GOBP_REGENERATION	13/283	190/17890	1.08149e-05	0.000169725	0.000113597	ANXA1/APOA2/APOA4/FLNA/GRN/HGF/LAMB2/LCP1/PTN/PTPN12/SPP1/TSPO/VTN	13	GObp	1
GOBP_PHAGOCYTOSIS_ENGULFMENT	GOBP_PHAGOCYTOSIS_ENGULFMENT	7/283	49/17890	1.11984e-05	0.000174803	0.000116995	C3/FCGR1A/ITGA2/ITGAM/ITGB2/MYH9/THBS1	7	GObp	1
GOBP_NEGATIVE_REGULATION_OF_IMMUNE_RESPONSE	GOBP_NEGATIVE_REGULATION_OF_IMMUNE_RESPONSE	13/283	191/17890	1.1443e-05	0.000177671	0.000118915	A2M/ANXA1/BANF1/C4BPA/COL3A1/GRN/IFI16/LGALS3/LGALS9/PTPRC/SERPING1/SYK/VSIG4	13	GObp	1
GOBP_REGULATION_OF_INFLAMMATORY_RESPONSE	GOBP_REGULATION_OF_INFLAMMATORY_RESPONSE	20/283	417/17890	1.16018e-05	0.000179184	0.000119928	AGT/ANXA1/APCS/APOA1/APOE/C3/CASP1/ELANE/F12/FCGR1A/GRN/HGF/ITGA2/KLKB1/LBP/PTPRC/PYCARD/SYK/TMSB4X/ZYX	20	GObp	1
GOBP_PROTEIN_PROCESSING	GOBP_PROTEIN_PROCESSING	15/283	251/17890	1.1768e-05	0.000180642	0.000120903	ANXA2/APOH/CASP1/F12/FGB/FGG/IFI16/KLKB1/MYH9/PLAUR/PYCARD/S100A10/SEC11A/SERPINF2/THBS1	15	GObp	1
GOBP_MEMBRANE_RAFT_ASSEMBLY	GOBP_MEMBRANE_RAFT_ASSEMBLY	4/283	10/17890	1.19438e-05	0.000180642	0.000120903	ANXA2/CAV1/CAV2/S100A10	4	GObp	1
GOBP_REGULATION_OF_APOPTOTIC_CELL_CLEARANCE	GOBP_REGULATION_OF_APOPTOTIC_CELL_CLEARANCE	4/283	10/17890	1.19438e-05	0.000180642	0.000120903	C3/C4A/C4B/TGM2	4	GObp	1
GOBP_T_CELL_ACTIVATION_VIA_T_CELL_RECEPTOR_CONTACT_WITH_ANTIGEN_BOUND_TO_MHC_MOLECULE_ON_ANTIGEN_PRESENTING_CELL	GOBP_T_CELL_ACTIVATION_VIA_T_CELL_RECEPTOR_CONTACT_WITH_ANTIGEN_BOUND_TO_MHC_MOLECULE_ON_ANTIGEN_PRESENTING_CELL	4/283	10/17890	1.19438e-05	0.000180642	0.000120903	APBB1IP/ICAM1/LGALS3/LGALS9	4	GObp	1
GOBP_LEUKOCYTE_PROLIFERATION	GOBP_LEUKOCYTE_PROLIFERATION	18/283	349/17890	1.21419e-05	0.000182692	0.000122276	ANXA1/BST2/CD151/CD74/CLU/CNN2/CRP/GPNMB/IMPDH2/LGALS3/LGALS9/MSN/PTK2/PTPRC/PYCARD/RAC2/SYK/VSIG4	18	GObp	1
GOBP_REGULATION_OF_ANATOMICAL_STRUCTURE_SIZE	GOBP_REGULATION_OF_ANATOMICAL_STRUCTURE_SIZE	22/283	492/17890	1.26838e-05	0.000189867	0.000127078	ACTN2/AGT/APOE/CAV1/CRP/EZR/FGB/FGG/FN1/HBB/ITGA1/LMOD1/MSN/PYCARD/ROCK1/SERPINF2/SOD3/SPP1/SPTAN1/TMOD3/TMSB4X/VASP	22	GObp	1
GOBP_REGULATION_OF_CELL_SUBSTRATE_JUNCTION_ORGANIZATION	GOBP_REGULATION_OF_CELL_SUBSTRATE_JUNCTION_ORGANIZATION	8/283	69/17890	1.28774e-05	0.000191781	0.000128359	FERMT2/LIMS1/PTK2/ROCK1/S100A10/THBS1/TLN1/VCL	8	GObp	1
GOBP_COLLAGEN_BIOSYNTHETIC_PROCESS	GOBP_COLLAGEN_BIOSYNTHETIC_PROCESS	7/283	51/17890	1.46911e-05	0.000216583	0.000144959	COL1A1/F2/ITGA2/PCOLCE/SERPINF2/SERPINH1/VIM	7	GObp	1
GOBP_INTERMEMBRANE_LIPID_TRANSFER	GOBP_INTERMEMBRANE_LIPID_TRANSFER	7/283	51/17890	1.46911e-05	0.000216583	0.000144959	APOA1/APOA2/APOA4/APOB/APOE/PLTP/TSPO	7	GObp	1
GOBP_REGULATION_OF_PROTEIN_MATURATION	GOBP_REGULATION_OF_PROTEIN_MATURATION	8/283	71/17890	1.5944e-05	0.000233872	0.00015653	ANXA2/F12/KLKB1/MYH9/PLAUR/S100A10/SERPINF2/THBS1	8	GObp	1
GOBP_POSITIVE_REGULATION_OF_STRESS_FIBER_ASSEMBLY	GOBP_POSITIVE_REGULATION_OF_STRESS_FIBER_ASSEMBLY	7/283	52/17890	1.6749e-05	0.000244452	0.000163611	APOA1/FERMT2/PXN/S100A10/SERPINF2/SORBS3/TPM1	7	GObp	1
GOBP_REGULATION_OF_TUBE_SIZE	GOBP_REGULATION_OF_TUBE_SIZE	11/283	143/17890	1.74183e-05	0.000252955	0.000169303	AGT/APOE/CAV1/CRP/FGB/FGG/HBB/ITGA1/ROCK1/SERPINF2/SOD3	11	GObp	1
GOBP_BIOLOGICAL_PROCESS_INVOLVED_IN_INTERACTION_WITH_SYMBIONT	GOBP_BIOLOGICAL_PROCESS_INVOLVED_IN_INTERACTION_WITH_SYMBIONT	10/283	118/17890	1.81504e-05	0.000262283	0.000175546	APCS/APOE/APOL1/CAV2/CFHR1/ELANE/F2/FN1/PLG/STOM	10	GObp	1
GOBP_COLLAGEN_ACTIVATED_TYROSINE_KINASE_RECEPTOR_SIGNALING_PATHWAY	GOBP_COLLAGEN_ACTIVATED_TYROSINE_KINASE_RECEPTOR_SIGNALING_PATHWAY	4/283	11/17890	1.85352e-05	0.000266524	0.000178384	COL1A1/COL4A1/COL4A2/SYK	4	GObp	1
GOBP_MAINTENANCE_OF_LOCATION_IN_CELL	GOBP_MAINTENANCE_OF_LOCATION_IN_CELL	14/283	232/17890	2.06663e-05	0.000295711	0.000197919	ALB/APOE/CAV1/CLIC2/CYBA/F2/FLNA/ITPR2/PTPRC/SUN1/SUN2/SYNE1/TMSB4X/TSPO	14	GObp	1
GOBP_ORGANIC_HYDROXY_COMPOUND_TRANSPORT	GOBP_ORGANIC_HYDROXY_COMPOUND_TRANSPORT	16/283	296/17890	2.1012e-05	0.00029919	0.000200247	AGT/ANXA2/APOA1/APOA2/APOA4/APOB/APOC1/APOE/CAV1/CLU/PLTP/PON1/SCARB1/SPP1/SYK/TSPO	16	GObp	1
GOBP_POSITIVE_REGULATION_OF_LEUKOCYTE_MIGRATION	GOBP_POSITIVE_REGULATION_OF_LEUKOCYTE_MIGRATION	11/283	147/17890	2.25624e-05	0.000319708	0.00021398	CD74/ICAM1/ITGA2/LBP/LGALS3/LGALS9/PTK2/PTN/PYCARD/RAC2/THBS1	11	GObp	1
GOBP_FIBROBLAST_MIGRATION	GOBP_FIBROBLAST_MIGRATION	7/283	55/17890	2.43982e-05	0.000342396	0.000229165	ILK/IQGAP1/ITGB1/PDLIM1/PTK2/THBS1/TNS1	7	GObp	1
GOBP_HYDROGEN_PEROXIDE_METABOLIC_PROCESS	GOBP_HYDROGEN_PEROXIDE_METABOLIC_PROCESS	7/283	55/17890	2.43982e-05	0.000342396	0.000229165	APOA4/CAT/CYBA/CYBB/HBB/HP/RAC2	7	GObp	1
GOBP_POSITIVE_REGULATION_OF_STEROL_TRANSPORT	GOBP_POSITIVE_REGULATION_OF_STEROL_TRANSPORT	6/283	38/17890	2.68054e-05	0.000374378	0.000250571	ANXA2/APOA1/APOE/CAV1/PLTP/PON1	6	GObp	1
GOBP_CELLULAR_OXIDANT_DETOXIFICATION	GOBP_CELLULAR_OXIDANT_DETOXIFICATION	9/283	99/17890	2.72649e-05	0.000378982	0.000253652	ALB/APOA4/APOE/CAT/CLIC2/FBLN5/HBB/HP/SOD3	9	GObp	1
GOBP_TRIGLYCERIDE_RICH_LIPOPROTEIN_PARTICLE_REMODELING	GOBP_TRIGLYCERIDE_RICH_LIPOPROTEIN_PARTICLE_REMODELING	4/283	12/17890	2.74571e-05	0.000379845	0.00025423	APOA1/APOA2/APOA4/APOE	4	GObp	1
GOBP_SECONDARY_ALCOHOL_METABOLIC_PROCESS	GOBP_SECONDARY_ALCOHOL_METABOLIC_PROCESS	11/283	151/17890	2.89719e-05	0.00039891	0.00026699	APOA1/APOA2/APOA4/APOB/APOC1/APOE/APOL1/CAT/LBR/PON1/SCARB1	11	GObp	1
GOBP_MYELOID_CELL_ACTIVATION_INVOLVED_IN_IMMUNE_RESPONSE	GOBP_MYELOID_CELL_ACTIVATION_INVOLVED_IN_IMMUNE_RESPONSE	9/283	100/17890	2.95522e-05	0.00040499	0.000271059	FCER1G/GRN/ITGAM/ITGB2/LBP/LGALS9/PYCARD/RAC2/SYK	9	GObp	1
GOBP_AMYLOID_BETA_CLEARANCE	GOBP_AMYLOID_BETA_CLEARANCE	6/283	39/17890	3.12618e-05	0.000426417	0.000285401	APOE/C3/CLU/ITGAM/ITGB2/ROCK1	6	GObp	1
GOBP_TISSUE_REMODELING	GOBP_TISSUE_REMODELING	12/283	182/17890	3.40475e-05	0.000462254	0.000309386	AGT/CAPN1/CAV1/CSK/FLNA/GPNMB/PLG/PTN/ROCK1/SPP1/SYK/TF	12	GObp	1
GOBP_CORTICAL_ACTIN_CYTOSKELETON_ORGANIZATION	GOBP_CORTICAL_ACTIN_CYTOSKELETON_ORGANIZATION	6/283	40/17890	3.62943e-05	0.000490477	0.000328276	EHD2/EZR/FMNL1/LCP1/ROCK1/TLN1	6	GObp	1
GOBP_NEUTROPHIL_MIGRATION	GOBP_NEUTROPHIL_MIGRATION	10/283	128/17890	3.67852e-05	0.00049482	0.000331183	CD74/FCER1G/ITGA1/ITGA9/ITGB2/LBP/LGALS3/PECAM1/RAC2/SYK	10	GObp	1
GOBP_GLIAL_CELL_MIGRATION	GOBP_GLIAL_CELL_MIGRATION	7/283	59/17890	3.88648e-05	0.000512957	0.000343322	COL3A1/LAMB1/RRAS/SUN1/SUN2/SYNE2/TSPO	7	GObp	1
GOBP_REGULATION_OF_EXTRACELLULAR_MATRIX_ORGANIZATION	GOBP_REGULATION_OF_EXTRACELLULAR_MATRIX_ORGANIZATION	7/283	59/17890	3.88648e-05	0.000512957	0.000343322	AGT/LAMA1/LAMA2/LAMB1/LAMB2/LAMC1/NID1	7	GObp	1
GOBP_STEROL_METABOLIC_PROCESS	GOBP_STEROL_METABOLIC_PROCESS	11/283	156/17890	3.91468e-05	0.000512957	0.000343322	APOA1/APOA2/APOA4/APOB/APOC1/APOE/APOL1/CAT/LBR/PON1/SCARB1	11	GObp	1
GOBP_NEGATIVE_REGULATION_OF_COMPLEMENT_ACTIVATION	GOBP_NEGATIVE_REGULATION_OF_COMPLEMENT_ACTIVATION	4/283	13/17890	3.91672e-05	0.000512957	0.000343322	A2M/C4BPA/SERPING1/VSIG4	4	GObp	1
GOBP_POSITIVE_REGULATION_OF_NEURON_PROJECTION_REGENERATION	GOBP_POSITIVE_REGULATION_OF_NEURON_PROJECTION_REGENERATION	4/283	13/17890	3.91672e-05	0.000512957	0.000343322	FLNA/GRN/HGF/PTN	4	GObp	1
GOBP_MEMBRANE_RAFT_ORGANIZATION	GOBP_MEMBRANE_RAFT_ORGANIZATION	5/283	25/17890	3.91879e-05	0.000512957	0.000343322	ANXA2/CAV1/CAV2/PTPRC/S100A10	5	GObp	1
GOBP_POSITIVE_REGULATION_OF_VASCULATURE_DEVELOPMENT	GOBP_POSITIVE_REGULATION_OF_VASCULATURE_DEVELOPMENT	12/283	185/17890	3.99715e-05	0.000520879	0.000348624	C3/C5/CYBB/GRN/HGF/ITGA5/ITGAX/ITGB1/ITGB8/LRG1/RRAS/THBS1	12	GObp	1
GOBP_ACTIN_MEDIATED_CELL_CONTRACTION	GOBP_ACTIN_MEDIATED_CELL_CONTRACTION	9/283	104/17890	4.03994e-05	0.000524114	0.000350789	CAV1/DSP/FLNA/MYL6/MYL6B/PARVA/PKP2/ROCK1/TPM1	9	GObp	1
GOBP_NEUTROPHIL_CHEMOTAXIS	GOBP_NEUTROPHIL_CHEMOTAXIS	9/283	106/17890	4.69774e-05	0.000606757	0.000406102	CD74/FCER1G/ITGA1/ITGA9/ITGB2/LBP/LGALS3/RAC2/SYK	9	GObp	1
GOBP_REGULATION_OF_HETEROTYPIC_CELL_CELL_ADHESION	GOBP_REGULATION_OF_HETEROTYPIC_CELL_CELL_ADHESION	5/283	26/17890	4.78941e-05	0.000613171	0.000410395	APOA1/CD44/FGB/FGG/MAP2K5	5	GObp	1
GOBP_SUBSTRATE_DEPENDENT_CELL_MIGRATION	GOBP_SUBSTRATE_DEPENDENT_CELL_MIGRATION	5/283	26/17890	4.78941e-05	0.000613171	0.000410395	CD2AP/FN1/ITGA2/PTPRC/STK4	5	GObp	1
GOBP_REGULATION_OF_MYELOID_LEUKOCYTE_MEDIATED_IMMUNITY	GOBP_REGULATION_OF_MYELOID_LEUKOCYTE_MEDIATED_IMMUNITY	7/283	61/17890	4.83807e-05	0.000616695	0.000412753	C3/FCGR1A/ITGAM/ITGB2/LGALS9/RAC2/SYK	7	GObp	1
GOBP_DEFENSE_RESPONSE_TO_BACTERIUM	GOBP_DEFENSE_RESPONSE_TO_BACTERIUM	16/283	318/17890	4.99339e-05	0.000633727	0.000424153	CRP/CYBA/ELANE/F2/FCER1G/FCGR1A/FGB/GRN/HP/LBP/MMRN2/PYCARD/RBCK1/STAB1/SYK/TF	16	GObp	1
GOBP_POSITIVE_REGULATION_OF_CYTOSKELETON_ORGANIZATION	GOBP_POSITIVE_REGULATION_OF_CYTOSKELETON_ORGANIZATION	12/283	190/17890	5.18385e-05	0.00065505	0.000438424	ACTN2/APOA1/FERMT2/LMOD1/PXN/PYCARD/S100A10/SERPINF2/SORBS3/SYNPO2/TPM1/VASP	12	GObp	1
GOBP_TUMOR_NECROSIS_FACTOR_SUPERFAMILY_CYTOKINE_PRODUCTION	GOBP_TUMOR_NECROSIS_FACTOR_SUPERFAMILY_CYTOKINE_PRODUCTION	12/283	191/17890	5.45466e-05	0.000686299	0.000459339	CD14/CLU/CYBA/CYBB/GPNMB/LBP/LGALS9/PTPRC/PYCARD/SYK/THBS1/TSPO	12	GObp	1
GOBP_POSITIVE_REGULATION_OF_CELL_CELL_ADHESION	GOBP_POSITIVE_REGULATION_OF_CELL_CELL_ADHESION	16/283	321/17890	5.5827e-05	0.000699395	0.000468104	ANXA1/CAV1/CD44/CD74/CSK/ELANE/FGB/FGG/HLA-DRA/ITGB2/LGALS9/PLAUR/PTPRC/PYCARD/SERPINF2/SYK	16	GObp	1
GOBP_RESPONSE_TO_PEPTIDE_HORMONE	GOBP_RESPONSE_TO_PEPTIDE_HORMONE	19/283	429/17890	5.685e-05	0.000709167	0.000474645	ACTN2/AGT/ANXA1/BCAR1/CAT/CAV1/CAV2/COL1A1/COL3A1/CSK/CYBA/CYBB/FBN1/HADHA/PTK2/PXN/ROCK1/SORBS1/TNS2	19	GObp	1
GOBP_POSITIVE_REGULATION_OF_PROTEIN_LOCALIZATION	GOBP_POSITIVE_REGULATION_OF_PROTEIN_LOCALIZATION	20/283	467/17890	5.78477e-05	0.00071464	0.000478308	ANP32B/CD2AP/EMD/EZR/F2/FERMT2/FGB/FGG/FLNA/ITGA3/ITGAM/ITGB1/ITGB2/LGALS3/MSN/MYH10/PECAM1/RAC2/SORBS1/STOM	20	GObp	1
GOBP_POSITIVE_REGULATION_OF_CHOLESTEROL_EFFLUX	GOBP_POSITIVE_REGULATION_OF_CHOLESTEROL_EFFLUX	5/283	27/17890	5.80232e-05	0.00071464	0.000478308	APOA1/APOE/CAV1/PLTP/PON1	5	GObp	1
GOBP_TELENCEPHALON_GLIAL_CELL_MIGRATION	GOBP_TELENCEPHALON_GLIAL_CELL_MIGRATION	5/283	27/17890	5.80232e-05	0.00071464	0.000478308	COL3A1/LAMB1/SUN1/SUN2/SYNE2	5	GObp	1
GOBP_MUSCLE_CELL_MIGRATION	GOBP_MUSCLE_CELL_MIGRATION	9/283	110/17890	6.28734e-05	0.000771123	0.000516112	AGT/ANXA1/DOCK7/ITGA2/PARVA/ROCK1/S100A11/TPM1/VTN	9	GObp	1
GOBP_EXTRINSIC_APOPTOTIC_SIGNALING_PATHWAY_VIA_DEATH_DOMAIN_RECEPTORS	GOBP_EXTRINSIC_APOPTOTIC_SIGNALING_PATHWAY_VIA_DEATH_DOMAIN_RECEPTORS	8/283	86/17890	6.48145e-05	0.000788306	0.000527613	FGB/FGG/HGF/ICAM1/LGALS3/STK4/THBS1/TIMP3	8	GObp	1
GOBP_LIPID_STORAGE	GOBP_LIPID_STORAGE	8/283	86/17890	6.48145e-05	0.000788306	0.000527613	APOA1/APOB/APOE/C3/CAV1/CRP/ITGAV/SCARB1	8	GObp	1
GOBP_CELL_JUNCTION_DISASSEMBLY	GOBP_CELL_JUNCTION_DISASSEMBLY	5/283	28/17890	6.97287e-05	0.000840882	0.000562801	C1QA/C1QC/C3/ITGAM/ITGB1	5	GObp	1
GOBP_POSITIVE_REGULATION_OF_PROTEIN_MATURATION	GOBP_POSITIVE_REGULATION_OF_PROTEIN_MATURATION	5/283	28/17890	6.97287e-05	0.000840882	0.000562801	ANXA2/F12/KLKB1/MYH9/S100A10	5	GObp	1
GOBP_POSITIVE_REGULATION_OF_INTRACELLULAR_TRANSPORT	GOBP_POSITIVE_REGULATION_OF_INTRACELLULAR_TRANSPORT	12/283	196/17890	7.00014e-05	0.000840882	0.000562801	ACTN2/ANP32B/ANXA2/EHD2/EMD/EZR/FLNA/ITGAM/ITGB2/MSN/RAC2/STOM	12	GObp	1
GOBP_REGULATION_OF_NEUTROPHIL_ACTIVATION	GOBP_REGULATION_OF_NEUTROPHIL_ACTIVATION	4/283	15/17890	7.29277e-05	0.000864578	0.000578661	GRN/ITGAM/ITGB2/SYK	4	GObp	1
GOBP_TRANSFORMING_GROWTH_FACTOR_BETA1_PRODUCTION	GOBP_TRANSFORMING_GROWTH_FACTOR_BETA1_PRODUCTION	4/283	15/17890	7.29277e-05	0.000864578	0.000578661	CD2AP/COL3A1/LUM/THBS1	4	GObp	1
GOBP_ESTABLISHMENT_OR_MAINTENANCE_OF_CELL_POLARITY	GOBP_ESTABLISHMENT_OR_MAINTENANCE_OF_CELL_POLARITY	13/283	228/17890	7.29337e-05	0.000864578	0.000578661	DOCK7/EZR/ILK/ITGB1/LAMA1/LMNA/MSN/MYH9/PARVA/PARVB/PDLIM1/PTK2/ROCK1	13	GObp	1
GOBP_MEMBRANE_INVAGINATION	GOBP_MEMBRANE_INVAGINATION	7/283	65/17890	7.31588e-05	0.000864578	0.000578661	C3/FCGR1A/ITGA2/ITGAM/ITGB2/MYH9/THBS1	7	GObp	1
GOBP_MYELOID_LEUKOCYTE_MEDIATED_IMMUNITY	GOBP_MYELOID_LEUKOCYTE_MEDIATED_IMMUNITY	9/283	113/17890	7.75753e-05	0.000909407	0.000608665	C3/ELANE/F2/FCGR1A/ITGAM/ITGB2/LGALS9/RAC2/SYK	9	GObp	1
GOBP_REGULATION_OF_NIK_NF_KAPPAB_SIGNALING	GOBP_REGULATION_OF_NIK_NF_KAPPAB_SIGNALING	9/283	113/17890	7.75753e-05	0.000909407	0.000608665	ACTN4/CD14/EZR/ILK/LGALS9/LIMS1/RBCK1/TMSB4X/TRIP6	9	GObp	1
GOBP_CELL_KILLING	GOBP_CELL_KILLING	12/283	199/17890	8.09801e-05	0.000945524	0.000632838	C3/C9/CFH/ELANE/F2/FCGR1A/HLA-DRA/ICAM1/ITGAM/LGALS9/PTPRC/SYK	12	GObp	1
GOBP_CELLULAR_RESPONSE_TO_ACID_CHEMICAL	GOBP_CELLULAR_RESPONSE_TO_ACID_CHEMICAL	8/283	89/17890	8.28189e-05	0.000963141	0.00064463	COL1A1/COL1A2/COL3A1/COL4A1/COL5A2/COL6A1/CYBA/CYBB	8	GObp	1
GOBP_PLASMA_MEMBRANE_REPAIR	GOBP_PLASMA_MEMBRANE_REPAIR	5/283	29/17890	8.31727e-05	0.000963417	0.000644814	AHNAK/ANXA2/MYH9/MYOF/S100A10	5	GObp	1
GOBP_POSITIVE_REGULATION_OF_NIK_NF_KAPPAB_SIGNALING	GOBP_POSITIVE_REGULATION_OF_NIK_NF_KAPPAB_SIGNALING	7/283	67/17890	8.89613e-05	0.0010264	0.000686965	ACTN4/CD14/ILK/LGALS9/LIMS1/RBCK1/TRIP6	7	GObp	1
GOBP_LOW_DENSITY_LIPOPROTEIN_PARTICLE_REMODELING	GOBP_LOW_DENSITY_LIPOPROTEIN_PARTICLE_REMODELING	4/283	16/17890	9.60301e-05	0.00110359	0.000738632	AGT/APOA2/APOB/APOE	4	GObp	1
GOBP_MAINTENANCE_OF_PROTEIN_LOCATION	GOBP_MAINTENANCE_OF_PROTEIN_LOCATION	8/283	91/17890	9.69851e-05	0.00111019	0.000743052	CAV1/FBN1/FLNA/SUN1/SUN2/SYNE1/TMSB4X/TSPO	8	GObp	1
GOBP_PEPTIDYL_TYROSINE_MODIFICATION	GOBP_PEPTIDYL_TYROSINE_MODIFICATION	17/283	373/17890	9.89447e-05	0.00112628	0.000753819	AGT/CAV1/CD44/CD74/CSK/EFEMP1/FCGR1A/HGF/HPX/ITGA5/ITGB2/MAP2K5/PECAM1/PTK2/PTPRC/SYK/VTN	17	GObp	1
GOBP_REGULATION_OF_LEUKOCYTE_PROLIFERATION	GOBP_REGULATION_OF_LEUKOCYTE_PROLIFERATION	14/283	268/17890	9.91621e-05	0.00112628	0.000753819	ANXA1/BST2/CD74/CNN2/CRP/GPNMB/LGALS3/LGALS9/PTK2/PTPRC/PYCARD/RAC2/SYK/VSIG4	14	GObp	1
GOBP_POSITIVE_REGULATION_OF_IMMUNE_EFFECTOR_PROCESS	GOBP_POSITIVE_REGULATION_OF_IMMUNE_EFFECTOR_PROCESS	14/283	269/17890	0.000103148	0.00116701	0.000781078	ANXA1/C3/CD74/FCGR1A/HLA-DRA/HPX/ITGAM/ITGB2/LBP/LGALS9/PTPRC/PYCARD/RAC2/SYK	14	GObp	1
GOBP_CORTICAL_CYTOSKELETON_ORGANIZATION	GOBP_CORTICAL_CYTOSKELETON_ORGANIZATION	6/283	48/17890	0.000104372	0.0011763	0.000787298	EHD2/EZR/FMNL1/LCP1/ROCK1/TLN1	6	GObp	1
GOBP_REGULATION_OF_INNATE_IMMUNE_RESPONSE	GOBP_REGULATION_OF_INNATE_IMMUNE_RESPONSE	17/283	376/17890	0.000109003	0.00122377	0.000819069	A2M/APOE/BANF1/CASP1/CAV1/CD14/CFH/CYBA/GRN/HPX/IFI16/LBP/LGALS9/PYCARD/SERPING1/SYK/VSIG4	17	GObp	1
GOBP_RESPONSE_TO_REACTIVE_OXYGEN_SPECIES	GOBP_RESPONSE_TO_REACTIVE_OXYGEN_SPECIES	12/283	206/17890	0.000112516	0.00125837	0.000842229	ANXA1/APOA4/APOE/CAT/COL1A1/FBLN5/HBB/HGF/HP/PXN/SOD3/TPM1	12	GObp	1
GOBP_REGULATION_OF_RECEPTOR_MEDIATED_ENDOCYTOSIS	GOBP_REGULATION_OF_RECEPTOR_MEDIATED_ENDOCYTOSIS	9/283	119/17890	0.000115748	0.00128219	0.000858166	ANXA2/APOC1/C3/CD2AP/CLU/ITGAV/SYK/TF/VTN	9	GObp	1
GOBP_T_CELL_ACTIVATION_INVOLVED_IN_IMMUNE_RESPONSE	GOBP_T_CELL_ACTIVATION_INVOLVED_IN_IMMUNE_RESPONSE	9/283	119/17890	0.000115748	0.00128219	0.000858166	ANXA1/APBB1IP/CD74/FCER1G/HLA-DRA/ICAM1/LCP1/LGALS3/LGALS9	9	GObp	1
GOBP_REGULATION_OF_NEURON_PROJECTION_REGENERATION	GOBP_REGULATION_OF_NEURON_PROJECTION_REGENERATION	5/283	31/17890	0.000115963	0.00128219	0.000858166	FLNA/GRN/HGF/PTN/SPP1	5	GObp	1
GOBP_GRANULOCYTE_ACTIVATION	GOBP_GRANULOCYTE_ACTIVATION	6/283	49/17890	0.000117373	0.00129251	0.000865077	ANXA1/FCER1G/GRN/ITGAM/ITGB2/SYK	6	GObp	1
GOBP_RESPONSE_TO_ACTIVITY	GOBP_RESPONSE_TO_ACTIVITY	7/283	70/17890	0.000117783	0.00129251	0.000865077	ADSL/AGT/CAT/COL4A2/CYBA/ITGA2/TNS2	7	GObp	1
GOBP_REGULATION_OF_LIPID_METABOLIC_PROCESS	GOBP_REGULATION_OF_LIPID_METABOLIC_PROCESS	16/283	343/17890	0.000121193	0.00132496	0.000886793	ANXA1/APOA1/APOA2/APOA4/APOB/APOC1/APOE/C3/CAV1/CD74/F2/PTK2/SCARB1/SERPINA3/SORBS1/TSPO	16	GObp	1
GOBP_POSITIVE_REGULATION_OF_EPITHELIAL_CELL_MIGRATION	GOBP_POSITIVE_REGULATION_OF_EPITHELIAL_CELL_MIGRATION	11/283	177/17890	0.000122526	0.00133093	0.000890793	AGT/ANXA1/BCAR1/GRN/ITGA2/ITGA3/PTK2/RRAS/SCARB1/THBS1/TMSB4X	11	GObp	1
GOBP_SKIN_DEVELOPMENT	GOBP_SKIN_DEVELOPMENT	15/283	308/17890	0.000123031	0.00133093	0.000890793	ANXA1/COL1A1/COL1A2/COL3A1/COL5A2/DSP/FLNB/ITGA2/ITGA3/ITGA6/ITGB4/LAMA5/PALLD/ROCK1/STK4	15	GObp	1
GOBP_BIOLOGICAL_PROCESS_INVOLVED_IN_INTERACTION_WITH_HOST	GOBP_BIOLOGICAL_PROCESS_INVOLVED_IN_INTERACTION_WITH_HOST	12/283	208/17890	0.000123266	0.00133093	0.000890793	APCS/CAV1/CAV2/CD74/ICAM1/ITGA2/ITGA5/ITGAV/ITGB1/ITGB5/LGALS9/SCARB1	12	GObp	1
GOBP_NEGATIVE_REGULATION_OF_HUMORAL_IMMUNE_RESPONSE	GOBP_NEGATIVE_REGULATION_OF_HUMORAL_IMMUNE_RESPONSE	4/283	17/17890	0.00012402	0.00133093	0.000890793	A2M/C4BPA/SERPING1/VSIG4	4	GObp	1
GOBP_OPSONIZATION	GOBP_OPSONIZATION	4/283	17/17890	0.00012402	0.00133093	0.000890793	C4B/C4BPA/CRP/LBP	4	GObp	1
GOBP_LEUKOCYTE_ACTIVATION_INVOLVED_IN_INFLAMMATORY_RESPONSE	GOBP_LEUKOCYTE_ACTIVATION_INVOLVED_IN_INFLAMMATORY_RESPONSE	6/283	50/17890	0.000131627	0.00140739	0.000941968	C1QA/CLU/GRN/ITGAM/ITGB2/PTPRC	6	GObp	1
GOBP_FC_RECEPTOR_MEDIATED_STIMULATORY_SIGNALING_PATHWAY	GOBP_FC_RECEPTOR_MEDIATED_STIMULATORY_SIGNALING_PATHWAY	5/283	32/17890	0.000135674	0.00144537	0.000967385	CSK/FCER1G/PTK2/PTPRC/SYK	5	GObp	1
GOBP_POSITIVE_REGULATION_OF_LIPID_METABOLIC_PROCESS	GOBP_POSITIVE_REGULATION_OF_LIPID_METABOLIC_PROCESS	10/283	150/17890	0.000139918	0.00148516	0.000994017	ANXA1/APOA1/APOA2/APOA4/APOE/CD74/F2/PTK2/SCARB1/SORBS1	10	GObp	1
GOBP_POSITIVE_REGULATION_OF_PEPTIDYL_TYROSINE_PHOSPHORYLATION	GOBP_POSITIVE_REGULATION_OF_PEPTIDYL_TYROSINE_PHOSPHORYLATION	11/283	181/17890	0.000149269	0.00157868	0.00105661	AGT/CD44/CD74/FCGR1A/HGF/HPX/ITGA5/PECAM1/PTPRC/SYK/VTN	11	GObp	1
GOBP_VIRAL_PROCESS	GOBP_VIRAL_PROCESS	18/283	424/17890	0.000151364	0.00159506	0.00106757	APCS/APOE/BANF1/BST2/CAV1/CAV2/CD74/ICAM1/IFI16/ITGA2/ITGA5/ITGAV/ITGB1/ITGB5/LGALS9/PKN2/SCARB1/STOM	18	GObp	1
GOBP_HIGH_DENSITY_LIPOPROTEIN_PARTICLE_CLEARANCE	GOBP_HIGH_DENSITY_LIPOPROTEIN_PARTICLE_CLEARANCE	4/283	18/17890	0.000157477	0.00163536	0.00109455	APOA1/APOA2/APOE/SCARB1	4	GObp	1
GOBP_NEGATIVE_REGULATION_OF_ANOIKIS	GOBP_NEGATIVE_REGULATION_OF_ANOIKIS	4/283	18/17890	0.000157477	0.00163536	0.00109455	CAV1/ITGA5/ITGB1/PTK2	4	GObp	1
GOBP_REGULATION_OF_PLASMA_MEMBRANE_ORGANIZATION	GOBP_REGULATION_OF_PLASMA_MEMBRANE_ORGANIZATION	4/283	18/17890	0.000157477	0.00163536	0.00109455	AHNAK/ANXA2/MYH9/S100A10	4	GObp	1
GOBP_FC_GAMMA_RECEPTOR_SIGNALING_PATHWAY	GOBP_FC_GAMMA_RECEPTOR_SIGNALING_PATHWAY	5/283	33/17890	0.000157849	0.00163536	0.00109455	FCER1G/FCGR1A/PTK2/PTPRC/SYK	5	GObp	1
GOBP_CELLULAR_RESPONSE_TO_TOXIC_SUBSTANCE	GOBP_CELLULAR_RESPONSE_TO_TOXIC_SUBSTANCE	9/283	124/17890	0.00015855	0.00163536	0.00109455	ALB/APOA4/APOE/CAT/CLIC2/FBLN5/HBB/HP/SOD3	9	GObp	1
GOBP_GLAND_MORPHOGENESIS	GOBP_GLAND_MORPHOGENESIS	9/283	124/17890	0.00015855	0.00163536	0.00109455	CAPN1/CAV1/EZR/HGF/LAMA1/LAMA5/MSN/PTN/TGM2	9	GObp	1
GOBP_REGULATION_OF_LEUKOCYTE_MEDIATED_IMMUNITY	GOBP_REGULATION_OF_LEUKOCYTE_MEDIATED_IMMUNITY	13/283	247/17890	0.000162617	0.0016714	0.00111867	BST2/C3/C4BPA/FCGR1A/HLA-DRA/HPX/ICAM1/ITGAM/ITGB2/LGALS9/PTPRC/RAC2/SYK	13	GObp	1
GOBP_REGULATION_OF_PLATELET_ACTIVATION	GOBP_REGULATION_OF_PLATELET_ACTIVATION	6/283	52/17890	0.000164236	0.00168212	0.00112584	APOE/F2/FCER1G/FGG/FLNA/SYK	6	GObp	1
GOBP_REGULATION_OF_CELL_MATRIX_ADHESION	GOBP_REGULATION_OF_CELL_MATRIX_ADHESION	9/283	125/17890	0.000168525	0.00172002	0.00115121	FERMT2/LIMS1/PTK2/ROCK1/RRAS/S100A10/THBS1/TLN1/VCL	9	GObp	1
GOBP_CHEMOKINE_PRODUCTION	GOBP_CHEMOKINE_PRODUCTION	8/283	99/17890	0.000175239	0.00178231	0.0011929	C5/CD74/ELANE/LBP/LGALS9/MAP2K5/PYCARD/SYK	8	GObp	1
GOBP_NEGATIVE_REGULATION_OF_DEFENSE_RESPONSE	GOBP_NEGATIVE_REGULATION_OF_DEFENSE_RESPONSE	14/283	284/17890	0.00018196	0.00184424	0.00123435	A2M/APCS/APOA1/APOE/BANF1/ELANE/GRN/HGF/IFI16/LGALS9/PTPRC/SERPING1/SYK/VSIG4	14	GObp	1
GOBP_STEROL_HOMEOSTASIS	GOBP_STEROL_HOMEOSTASIS	8/283	100/17890	0.000187908	0.00189793	0.00127028	APOA1/APOA2/APOA4/APOB/APOE/CAV1/SCARB1/TSPO	8	GObp	1
GOBP_CELL_RECOGNITION	GOBP_CELL_RECOGNITION	10/283	156/17890	0.000192959	0.00193556	0.00129547	C4B/C4BPA/CRP/FCGR1A/LBP/LGALS3/MSN/PALLD/PECAM1/SCARB1	10	GObp	1
GOBP_RESPONSE_TO_NUTRIENT	GOBP_RESPONSE_TO_NUTRIENT	10/283	156/17890	0.000192959	0.00193556	0.00129547	A2M/ACSL1/ADSL/CAT/COL1A1/CYBB/ITGA2/KANK2/SPP1/TSPO	10	GObp	1
GOBP_NEUROINFLAMMATORY_RESPONSE	GOBP_NEUROINFLAMMATORY_RESPONSE	7/283	76/17890	0.000198171	0.00197427	0.00132138	C1QA/CLU/GRN/ITGAM/ITGB1/ITGB2/PTPRC	7	GObp	1
GOBP_PHOSPHATIDYLCHOLINE_METABOLIC_PROCESS	GOBP_PHOSPHATIDYLCHOLINE_METABOLIC_PROCESS	7/283	76/17890	0.000198171	0.00197427	0.00132138	APOA1/APOA2/APOA4/APOC1/DBI/PON1/SCARB1	7	GObp	1
GOBP_ESTABLISHMENT_OF_ENDOTHELIAL_BARRIER	GOBP_ESTABLISHMENT_OF_ENDOTHELIAL_BARRIER	6/283	54/17890	0.00020292	0.00200788	0.00134387	EZR/ICAM1/MSN/PECAM1/ROCK1/VCL	6	GObp	1
GOBP_POSITIVE_REGULATION_OF_RECEPTOR_MEDIATED_ENDOCYTOSIS	GOBP_POSITIVE_REGULATION_OF_RECEPTOR_MEDIATED_ENDOCYTOSIS	6/283	54/17890	0.00020292	0.00200788	0.00134387	ANXA2/C3/CLU/SYK/TF/VTN	6	GObp	1
GOBP_MAINTENANCE_OF_BLOOD_BRAIN_BARRIER	GOBP_MAINTENANCE_OF_BLOOD_BRAIN_BARRIER	5/283	35/17890	0.000210405	0.00207491	0.00138873	ITGB1/LAMA2/LAMC1/PECAM1/VCL	5	GObp	1
GOBP_POSITIVE_REGULATION_OF_PROTEIN_LOCALIZATION_TO_MEMBRANE	GOBP_POSITIVE_REGULATION_OF_PROTEIN_LOCALIZATION_TO_MEMBRANE	8/283	102/17890	0.000215506	0.00211806	0.00141761	EZR/ITGA3/ITGAM/ITGB1/ITGB2/LGALS3/SORBS1/STOM	8	GObp	1
GOBP_REGULATION_OF_PEPTIDYL_TYROSINE_PHOSPHORYLATION	GOBP_REGULATION_OF_PEPTIDYL_TYROSINE_PHOSPHORYLATION	13/283	255/17890	0.000222321	0.0021777	0.00145753	AGT/CAV1/CD44/CD74/FCGR1A/HGF/HPX/ITGA5/ITGB2/PECAM1/PTPRC/SYK/VTN	13	GObp	1
GOBP_GLIAL_CELL_ACTIVATION	GOBP_GLIAL_CELL_ACTIVATION	6/283	55/17890	0.00022478	0.00219443	0.00146873	C1QA/CLU/GRN/ITGAM/ITGB2/PTPRC	6	GObp	1
GOBP_RESPONSE_TO_TUMOR_NECROSIS_FACTOR	GOBP_RESPONSE_TO_TUMOR_NECROSIS_FACTOR	13/283	256/17890	0.000230962	0.00224726	0.00150409	ACTN4/APOA1/APOB/CASP1/CD14/COL1A1/CYBA/ILK/LIMS1/PYCARD/SYK/THBS1/TMSB4X	13	GObp	1
GOBP_NEGATIVE_REGULATION_OF_INNATE_IMMUNE_RESPONSE	GOBP_NEGATIVE_REGULATION_OF_INNATE_IMMUNE_RESPONSE	7/283	78/17890	0.000233139	0.0022609	0.00151322	A2M/BANF1/GRN/IFI16/LGALS9/SERPING1/VSIG4	7	GObp	1
GOBP_RHO_PROTEIN_SIGNAL_TRANSDUCTION	GOBP_RHO_PROTEIN_SIGNAL_TRANSDUCTION	9/283	131/17890	0.000239998	0.00231972	0.00155259	APOA1/APOE/ARHGDIB/COL1A2/COL3A1/ITGA3/ITGB1/KANK2/ROCK1	9	GObp	1
GOBP_CEREBRAL_CORTEX_RADIALLY_ORIENTED_CELL_MIGRATION	GOBP_CEREBRAL_CORTEX_RADIALLY_ORIENTED_CELL_MIGRATION	5/283	36/17890	0.000241209	0.00232372	0.00155527	COL3A1/LAMB1/SUN1/SUN2/SYNE2	5	GObp	1
GOBP_PHOSPHOLIPID_TRANSPORT	GOBP_PHOSPHOLIPID_TRANSPORT	8/283	104/17890	0.000246346	0.00235765	0.00157797	APOA1/APOA2/APOA4/APOC1/APOE/DBI/PLTP/SCARB1	8	GObp	1
GOBP_REGULATION_OF_ACTOMYOSIN_STRUCTURE_ORGANIZATION	GOBP_REGULATION_OF_ACTOMYOSIN_STRUCTURE_ORGANIZATION	8/283	104/17890	0.000246346	0.00235765	0.00157797	APOA1/FERMT2/PXN/ROCK1/S100A10/SERPINF2/SORBS3/TPM1	8	GObp	1
GOBP_POSITIVE_REGULATION_OF_PROTEOLYSIS	GOBP_POSITIVE_REGULATION_OF_PROTEOLYSIS	16/283	366/17890	0.000253252	0.0024156	0.00161676	ANP32B/ANXA2/APOE/CASP1/CAV1/CLU/F12/GRN/IFI16/KLKB1/LGALS9/MYH9/PTK2/PYCARD/S100A10/SYK	16	GObp	1
GOBP_ERBB_SIGNALING_PATHWAY	GOBP_ERBB_SIGNALING_PATHWAY	9/283	132/17890	0.000254056	0.0024156	0.00161676	AGT/BCAR1/CPNE3/EFEMP1/IQGAP1/ITGA1/PLAUR/PTK2/PTPN12	9	GObp	1
GOBP_NEGATIVE_REGULATION_OF_CELL_ACTIVATION	GOBP_NEGATIVE_REGULATION_OF_CELL_ACTIVATION	12/283	225/17890	0.000255952	0.00242573	0.00162354	ANXA1/APOE/CD74/F2/FGG/FN1/GPNMB/GRN/LGALS3/LGALS9/PTPRC/VSIG4	12	GObp	1
GOBP_POSITIVE_REGULATION_OF_EXOCYTOSIS	GOBP_POSITIVE_REGULATION_OF_EXOCYTOSIS	7/283	80/17890	0.000272915	0.00257586	0.00172402	ANXA2/FGB/FGG/ITGAM/ITGB2/S100A10/SYK	7	GObp	1
GOBP_ANTIGEN_PROCESSING_AND_PRESENTATION_OF_PEPTIDE_OR_POLYSACCHARIDE_ANTIGEN_VIA_MHC_CLASS_II	GOBP_ANTIGEN_PROCESSING_AND_PRESENTATION_OF_PEPTIDE_OR_POLYSACCHARIDE_ANTIGEN_VIA_MHC_CLASS_II	5/283	37/17890	0.000275324	0.00257586	0.00172402	CD74/FCER1G/HLA-DRA/PYCARD/THBS1	5	GObp	1
GOBP_CELLULAR_RESPONSE_TO_LIPOPROTEIN_PARTICLE_STIMULUS	GOBP_CELLULAR_RESPONSE_TO_LIPOPROTEIN_PARTICLE_STIMULUS	5/283	37/17890	0.000275324	0.00257586	0.00172402	APOE/FCER1G/ITGB1/ITGB2/SYK	5	GObp	1
GOBP_NEUTROPHIL_MEDIATED_IMMUNITY	GOBP_NEUTROPHIL_MEDIATED_IMMUNITY	5/283	37/17890	0.000275324	0.00257586	0.00172402	ELANE/F2/ITGAM/ITGB2/SYK	5	GObp	1
GOBP_POSITIVE_REGULATION_OF_ERK1_AND_ERK2_CASCADE	GOBP_POSITIVE_REGULATION_OF_ERK1_AND_ERK2_CASCADE	12/283	227/17890	0.000277551	0.00258841	0.00173242	APOE/CD44/CD74/FERMT2/FGB/FGG/GPNMB/ICAM1/LGALS9/PTPRC/PYCARD/SERPINF2	12	GObp	1
GOBP_BRANCHING_INVOLVED_IN_SALIVARY_GLAND_MORPHOGENESIS	GOBP_BRANCHING_INVOLVED_IN_SALIVARY_GLAND_MORPHOGENESIS	4/283	21/17890	0.000296702	0.00274944	0.00184019	HGF/LAMA1/LAMA5/TGM2	4	GObp	1
GOBP_NEUTROPHIL_ACTIVATION_INVOLVED_IN_IMMUNE_RESPONSE	GOBP_NEUTROPHIL_ACTIVATION_INVOLVED_IN_IMMUNE_RESPONSE	4/283	21/17890	0.000296702	0.00274944	0.00184019	FCER1G/ITGAM/ITGB2/SYK	4	GObp	1
GOBP_REGULATION_OF_EXOCYTOSIS	GOBP_REGULATION_OF_EXOCYTOSIS	11/283	196/17890	0.000298154	0.00275415	0.00184335	ANXA1/ANXA2/FGB/FGG/ITGAM/ITGB2/LGALS9/MICAL1/RAC2/S100A10/SYK	11	GObp	1
GOBP_TISSUE_HOMEOSTASIS	GOBP_TISSUE_HOMEOSTASIS	13/283	263/17890	0.000299907	0.0027616	0.00184834	ALB/COL2A1/COL3A1/CSK/ITGB1/LAMA2/LAMC1/PECAM1/SERPINA3/SPP1/SYK/TF/VCL	13	GObp	1
GOBP_POSITIVE_REGULATION_OF_MUSCLE_CELL_DIFFERENTIATION	GOBP_POSITIVE_REGULATION_OF_MUSCLE_CELL_DIFFERENTIATION	7/283	82/17890	0.000317972	0.00291874	0.00195351	ACTN3/LAMA1/LAMA2/LAMB1/LAMB2/LAMC1/NID1	7	GObp	1
GOBP_TUMOR_NECROSIS_FACTOR_MEDIATED_SIGNALING_PATHWAY	GOBP_TUMOR_NECROSIS_FACTOR_MEDIATED_SIGNALING_PATHWAY	8/283	109/17890	0.000339516	0.00310673	0.00207933	ACTN4/APOA1/CASP1/ILK/LIMS1/PYCARD/SYK/TMSB4X	8	GObp	1
GOBP_POSITIVE_REGULATION_OF_PHOSPHATIDYLINOSITOL_3_KINASE_SIGNALING	GOBP_POSITIVE_REGULATION_OF_PHOSPHATIDYLINOSITOL_3_KINASE_SIGNALING	7/283	83/17890	0.000342636	0.00312548	0.00209188	AGT/CAT/DCN/F2/FN1/HGF/PTK2	7	GObp	1
GOBP_RESPIRATORY_BURST	GOBP_RESPIRATORY_BURST	5/283	39/17890	0.000354407	0.00321672	0.00215295	CYBA/CYBB/GRN/LBP/RAC2	5	GObp	1
GOBP_INTESTINAL_LIPID_ABSORPTION	GOBP_INTESTINAL_LIPID_ABSORPTION	4/283	22/17890	0.000358148	0.00321672	0.00215295	APOA1/APOA2/APOA4/SCARB1	4	GObp	1
GOBP_POSITIVE_REGULATION_OF_MYELOID_LEUKOCYTE_MEDIATED_IMMUNITY	GOBP_POSITIVE_REGULATION_OF_MYELOID_LEUKOCYTE_MEDIATED_IMMUNITY	4/283	22/17890	0.000358148	0.00321672	0.00215295	C3/FCGR1A/ITGAM/ITGB2	4	GObp	1
GOBP_POSITIVE_REGULATION_OF_TRANSFORMING_GROWTH_FACTOR_BETA_PRODUCTION	GOBP_POSITIVE_REGULATION_OF_TRANSFORMING_GROWTH_FACTOR_BETA_PRODUCTION	4/283	22/17890	0.000358148	0.00321672	0.00215295	LGALS9/LUM/SERPINF2/THBS1	4	GObp	1
GOBP_WOUND_HEALING_SPREADING_OF_EPIDERMAL_CELLS	GOBP_WOUND_HEALING_SPREADING_OF_EPIDERMAL_CELLS	4/283	22/17890	0.000358148	0.00321672	0.00215295	FERMT2/ITGA5/ITGB1/LRG1	4	GObp	1
GOBP_PROTEIN_LOCALIZATION_TO_NUCLEUS	GOBP_PROTEIN_LOCALIZATION_TO_NUCLEUS	14/283	304/17890	0.000364254	0.00326153	0.00218294	AGT/CD2AP/COL1A1/F2/FERMT2/FLNA/LMNA/LMNB1/LMNB2/STK4/SUN1/SUN2/SYK/SYNE1	14	GObp	1
GOBP_REGULATION_OF_CYSTEINE_TYPE_ENDOPEPTIDASE_ACTIVITY	GOBP_REGULATION_OF_CYSTEINE_TYPE_ENDOPEPTIDASE_ACTIVITY	12/283	234/17890	0.000365765	0.00326504	0.00218529	ANP32B/CASP1/CD44/HGF/IFI16/LGALS9/MAP2K5/MICAL1/PLAUR/PYCARD/SYK/THBS1	12	GObp	1
GOBP_REGULATION_OF_RHO_PROTEIN_SIGNAL_TRANSDUCTION	GOBP_REGULATION_OF_RHO_PROTEIN_SIGNAL_TRANSDUCTION	7/283	84/17890	0.00036881	0.00328218	0.00219676	APOA1/APOE/ARHGDIB/COL3A1/ITGA3/ITGB1/KANK2	7	GObp	1
GOBP_GLIAL_CELL_DIFFERENTIATION	GOBP_GLIAL_CELL_DIFFERENTIATION	12/283	235/17890	0.00038012	0.00337255	0.00225725	C1QA/CLU/CSK/F2/GRN/ILK/ITGB4/LAMB2/LAMC3/PTN/VIM/VTN	12	GObp	1
GOBP_PLASMA_MEMBRANE_ORGANIZATION	GOBP_PLASMA_MEMBRANE_ORGANIZATION	10/283	170/17890	0.000385134	0.00340668	0.00228009	AHNAK/ANXA2/CAV1/CAV2/CLU/EHD2/MYH9/MYOF/PTPRC/S100A10	10	GObp	1
GOBP_EPITHELIAL_CELL_PROLIFERATION	GOBP_EPITHELIAL_CELL_PROLIFERATION	19/283	499/17890	0.000395169	0.00348489	0.00233244	APOA1/APOE/APOH/CAV1/CAV2/CYBA/GRN/HGF/LAMA5/LAMB1/LAMC1/LIMS1/LRG1/MAP2K5/MMRN2/PTN/SCARB1/STK4/THBS1	19	GObp	1
GOBP_ELASTIC_FIBER_ASSEMBLY	GOBP_ELASTIC_FIBER_ASSEMBLY	3/283	10/17890	0.000432856	0.00379432	0.00253953	COL3A1/FBLN5/MYH11	3	GObp	1
GOBP_REGULATION_OF_INTESTINAL_LIPID_ABSORPTION	GOBP_REGULATION_OF_INTESTINAL_LIPID_ABSORPTION	3/283	10/17890	0.000432856	0.00379432	0.00253953	APOA1/APOA2/APOA4	3	GObp	1
GOBP_REGULATION_OF_MACROPHAGE_ACTIVATION	GOBP_REGULATION_OF_MACROPHAGE_ACTIVATION	6/283	62/17890	0.000434626	0.00379842	0.00254228	CD74/GRN/LBP/PTPRC/THBS1/VSIG4	6	GObp	1
GOBP_NEGATIVE_REGULATION_OF_CELL_CELL_ADHESION	GOBP_NEGATIVE_REGULATION_OF_CELL_CELL_ADHESION	11/283	205/17890	0.000436818	0.00380619	0.00254748	ANXA1/APOA1/CD74/FGG/GPNMB/LGALS3/LGALS9/MAP2K5/PLG/PTK2/VSIG4	11	GObp	1
GOBP_INTESTINAL_ABSORPTION	GOBP_INTESTINAL_ABSORPTION	5/283	41/17890	0.000449559	0.00390554	0.00261398	APOA1/APOA2/APOA4/EZR/SCARB1	5	GObp	1
GOBP_REGULATION_OF_TISSUE_REMODELING	GOBP_REGULATION_OF_TISSUE_REMODELING	7/283	87/17890	0.000457066	0.00394726	0.0026419	AGT/CSK/GPNMB/ROCK1/SPP1/SYK/TF	7	GObp	1
GOBP_RESPONSE_TO_AXON_INJURY	GOBP_RESPONSE_TO_AXON_INJURY	7/283	87/17890	0.000457066	0.00394726	0.0026419	APOA4/FLNA/GRN/LAMB2/PTN/SPP1/TSPO	7	GObp	1
GOBP_POSITIVE_REGULATION_OF_CHEMOTAXIS	GOBP_POSITIVE_REGULATION_OF_CHEMOTAXIS	9/283	143/17890	0.000459118	0.00395329	0.00264593	CD74/ITGA2/LBP/LGALS9/PTK2/PTN/RAC2/THBS1/TMSB4X	9	GObp	1
GOBP_EPITHELIAL_TO_MESENCHYMAL_TRANSITION	GOBP_EPITHELIAL_TO_MESENCHYMAL_TRANSITION	10/283	174/17890	0.000462841	0.00397363	0.00265955	COL1A1/FERMT2/FLNA/HGF/LIMS1/LRG1/PTK2/ROCK1/S100A4/TGFB1I1	10	GObp	1
GOBP_REGULATION_OF_RESPONSE_TO_BIOTIC_STIMULUS	GOBP_REGULATION_OF_RESPONSE_TO_BIOTIC_STIMULUS	18/283	466/17890	0.000473382	0.0040522	0.00271214	A2M/APOE/BANF1/CASP1/CAV1/CD14/CFH/CYBA/GRN/HPX/IFI16/LBP/LGALS9/MMRN2/PYCARD/SERPING1/SYK/VSIG4	18	GObp	1
GOBP_NEGATIVE_REGULATION_OF_LOCOMOTION	GOBP_NEGATIVE_REGULATION_OF_LOCOMOTION	17/283	427/17890	0.000482286	0.00410849	0.00274981	APOE/APOH/ARHGDIB/BST2/C5/CD74/CNN2/COL3A1/DCN/ELANE/FBLN1/MAP2K5/MMRN2/RRAS/THBS1/TPM1/VCL	17	GObp	1
GOBP_DETOXIFICATION	GOBP_DETOXIFICATION	9/283	144/17890	0.000483076	0.00410849	0.00274981	ALB/APOA4/APOE/CAT/CLIC2/FBLN5/HBB/HP/SOD3	9	GObp	1
GOBP_POSITIVE_REGULATION_OF_BINDING	GOBP_POSITIVE_REGULATION_OF_BINDING	10/283	175/17890	0.000484179	0.00410849	0.00274981	ANXA2/APOE/CAV1/CLIC2/ITGA2/PLAUR/PON1/S100A10/STK4/VTN	10	GObp	1
GOBP_EXTRACELLULAR_MATRIX_ASSEMBLY	GOBP_EXTRACELLULAR_MATRIX_ASSEMBLY	5/283	42/17890	0.000503783	0.00426244	0.00285285	AGT/COL1A2/COL3A1/FBLN5/MYH11	5	GObp	1
GOBP_RESPONSE_TO_MUSCLE_ACTIVITY	GOBP_RESPONSE_TO_MUSCLE_ACTIVITY	4/283	24/17890	0.000507471	0.00427378	0.00286044	ADSL/AGT/ITGA2/TNS2	4	GObp	1
GOBP_NIK_NF_KAPPAB_SIGNALING	GOBP_NIK_NF_KAPPAB_SIGNALING	9/283	145/17890	0.000508051	0.00427378	0.00286044	ACTN4/CD14/EZR/ILK/LGALS9/LIMS1/RBCK1/TMSB4X/TRIP6	9	GObp	1
GOBP_MAINTENANCE_OF_PROTEIN_LOCATION_IN_CELL	GOBP_MAINTENANCE_OF_PROTEIN_LOCATION_IN_CELL	6/283	64/17890	0.000516288	0.00431818	0.00289015	CAV1/SUN1/SUN2/SYNE1/TMSB4X/TSPO	6	GObp	1
GOBP_NEGATIVE_REGULATION_OF_LIPID_LOCALIZATION	GOBP_NEGATIVE_REGULATION_OF_LIPID_LOCALIZATION	6/283	64/17890	0.000516288	0.00431818	0.00289015	APOA2/APOC1/CRP/ITGAV/THBS1/TSPO	6	GObp	1
GOBP_NUCLEUS_ORGANIZATION	GOBP_NUCLEUS_ORGANIZATION	9/283	146/17890	0.000534077	0.0044542	0.0029812	BANF1/EMD/LMNA/LMNB1/LMNB2/SUN1/SUN2/SYNE1/TMEM43	9	GObp	1
GOBP_POSITIVE_REGULATION_OF_SECRETION	GOBP_POSITIVE_REGULATION_OF_SECRETION	14/283	317/17890	0.000552595	0.00459551	0.00307577	AGT/ANXA2/CD2AP/CYBA/EZR/F2/FGB/FGG/ITGAM/ITGB2/MYH10/S100A10/SPP1/SYK	14	GObp	1
GOBP_ASTROCYTE_DEVELOPMENT	GOBP_ASTROCYTE_DEVELOPMENT	5/283	43/17890	0.00056278	0.00466692	0.00312357	C1QA/GRN/LAMB2/LAMC3/VIM	5	GObp	1
GOBP_DETECTION_OF_MOLECULE_OF_BACTERIAL_ORIGIN	GOBP_DETECTION_OF_MOLECULE_OF_BACTERIAL_ORIGIN	3/283	11/17890	0.000588227	0.00485038	0.00324635	C4B/LBP/SCARB1	3	GObp	1
GOBP_POST_EMBRYONIC_ANIMAL_ORGAN_MORPHOGENESIS	GOBP_POST_EMBRYONIC_ANIMAL_ORGAN_MORPHOGENESIS	3/283	11/17890	0.000588227	0.00485038	0.00324635	EFEMP1/FBN1/MFAP2	3	GObp	1
GOBP_REGULATION_OF_ANOIKIS	GOBP_REGULATION_OF_ANOIKIS	4/283	25/17890	0.000596667	0.00490612	0.00328366	CAV1/ITGA5/ITGB1/PTK2	4	GObp	1
GOBP_NEGATIVE_REGULATION_OF_CYSTEINE_TYPE_ENDOPEPTIDASE_ACTIVITY	GOBP_NEGATIVE_REGULATION_OF_CYSTEINE_TYPE_ENDOPEPTIDASE_ACTIVITY	7/283	91/17890	0.000600111	0.00492057	0.00329333	CD44/HGF/IFI16/MAP2K5/MICAL1/PLAUR/THBS1	7	GObp	1
GOBP_BLOOD_VESSEL_ENDOTHELIAL_CELL_MIGRATION	GOBP_BLOOD_VESSEL_ENDOTHELIAL_CELL_MIGRATION	10/283	180/17890	0.000603503	0.00493452	0.00330267	ANXA1/APOA1/APOE/ITGB1/MAP2K5/MMRN2/MYH9/SCARB1/THBS1/TMSB4X	10	GObp	1
GOBP_GLIAL_CELL_DEVELOPMENT	GOBP_GLIAL_CELL_DEVELOPMENT	8/283	119/17890	0.000612055	0.00499047	0.00334012	C1QA/CLU/GRN/ILK/ITGB4/LAMB2/LAMC3/VIM	8	GObp	1
GOBP_REGULATION_OF_CELL_JUNCTION_ASSEMBLY	GOBP_REGULATION_OF_CELL_JUNCTION_ASSEMBLY	11/283	214/17890	0.000625919	0.00506835	0.00339224	AGRN/AGT/CAV1/FERMT2/LIMS1/PTK2/ROCK1/S100A10/THBS1/TLN1/VCL	11	GObp	1
GOBP_T_CELL_PROLIFERATION	GOBP_T_CELL_PROLIFERATION	11/283	214/17890	0.000625919	0.00506835	0.00339224	ANXA1/CD151/GPNMB/LGALS3/LGALS9/MSN/PTPRC/PYCARD/RAC2/SYK/VSIG4	11	GObp	1
GOBP_SARCOMERE_ORGANIZATION	GOBP_SARCOMERE_ORGANIZATION	5/283	44/17890	0.000626816	0.00506835	0.00339224	ACTN2/FLNC/ITGB1/LDB3/TPM1	5	GObp	1
GOBP_REGULATION_OF_LIPID_BIOSYNTHETIC_PROCESS	GOBP_REGULATION_OF_LIPID_BIOSYNTHETIC_PROCESS	10/283	181/17890	0.000630066	0.00508056	0.00340042	ANXA1/APOA4/APOB/APOC1/APOE/C3/CD74/SCARB1/SORBS1/TSPO	10	GObp	1
GOBP_EPITHELIAL_CELL_DEVELOPMENT	GOBP_EPITHELIAL_CELL_DEVELOPMENT	11/283	215/17890	0.000650604	0.00523172	0.00350159	EZR/FLNB/ICAM1/IQGAP1/LAMB2/MSN/PALLD/PECAM1/ROCK1/VCL/VIM	11	GObp	1
GOBP_PROTEIN_LOCALIZATION_TO_PLASMA_MEMBRANE	GOBP_PROTEIN_LOCALIZATION_TO_PLASMA_MEMBRANE	13/283	286/17890	0.000662995	0.00531197	0.00355529	ACTN2/CSK/EHD2/EZR/FLNA/ITGA3/ITGB1/LAMA5/LGALS3/PKP2/ROCK1/S100A10/SORBS1	13	GObp	1
GOBP_STEROID_METABOLIC_PROCESS	GOBP_STEROID_METABOLIC_PROCESS	14/283	323/17890	0.000664223	0.00531197	0.00355529	APOA1/APOA2/APOA4/APOB/APOC1/APOE/APOL1/CAT/LBR/PON1/SCARB1/SERPINA6/SPP1/TSPO	14	GObp	1
GOBP_ACUTE_INFLAMMATORY_RESPONSE_TO_ANTIGENIC_STIMULUS	GOBP_ACUTE_INFLAMMATORY_RESPONSE_TO_ANTIGENIC_STIMULUS	4/283	26/17890	0.000696444	0.00552424	0.00369737	A2M/C3/ELANE/FCGR1A	4	GObp	1
GOBP_INTEGRIN_ACTIVATION	GOBP_INTEGRIN_ACTIVATION	4/283	26/17890	0.000696444	0.00552424	0.00369737	FERMT2/FERMT3/FN1/TLN1	4	GObp	1
GOBP_POSITIVE_REGULATION_OF_FOCAL_ADHESION_ASSEMBLY	GOBP_POSITIVE_REGULATION_OF_FOCAL_ADHESION_ASSEMBLY	4/283	26/17890	0.000696444	0.00552424	0.00369737	FERMT2/LIMS1/ROCK1/S100A10	4	GObp	1
GOBP_REGULATION_OF_GTPASE_ACTIVITY	GOBP_REGULATION_OF_GTPASE_ACTIVITY	15/283	363/17890	0.000704376	0.00557201	0.00372934	AGRN/CAV2/DOCK7/FERMT2/IQGAP1/IQGAP2/ITGA6/ITGB1/LIMS1/PTK2/PYCARD/RSU1/S100A10/TBC1D22A/TGM2	15	GObp	1
GOBP_ENDOTHELIAL_CELL_DEVELOPMENT	GOBP_ENDOTHELIAL_CELL_DEVELOPMENT	6/283	68/17890	0.000715065	0.00564128	0.00377571	EZR/ICAM1/MSN/PECAM1/ROCK1/VCL	6	GObp	1
GOBP_POSITIVE_REGULATION_OF_SMOOTH_MUSCLE_CELL_MIGRATION	GOBP_POSITIVE_REGULATION_OF_SMOOTH_MUSCLE_CELL_MIGRATION	5/283	46/17890	0.000771079	0.00600176	0.00401697	AGT/DOCK7/ITGA2/S100A11/VTN	5	GObp	1
GOBP_REGULATION_OF_COLLAGEN_METABOLIC_PROCESS	GOBP_REGULATION_OF_COLLAGEN_METABOLIC_PROCESS	5/283	46/17890	0.000771079	0.00600176	0.00401697	F2/ITGA2/ITGB1/SERPINF2/VIM	5	GObp	1
GOBP_HYPOTONIC_RESPONSE	GOBP_HYPOTONIC_RESPONSE	3/283	12/17890	0.00077515	0.00600176	0.00401697	ITGA2/MYLK/TSPO	3	GObp	1
GOBP_PROTEIN_LOCALIZATION_TO_NUCLEAR_ENVELOPE	GOBP_PROTEIN_LOCALIZATION_TO_NUCLEAR_ENVELOPE	3/283	12/17890	0.00077515	0.00600176	0.00401697	LMNA/LMNB1/LMNB2	3	GObp	1
GOBP_REGULATION_OF_INTESTINAL_ABSORPTION	GOBP_REGULATION_OF_INTESTINAL_ABSORPTION	3/283	12/17890	0.00077515	0.00600176	0.00401697	APOA1/APOA2/APOA4	3	GObp	1
GOBP_REGULATION_OF_TRANSFORMING_GROWTH_FACTOR_BETA1_PRODUCTION	GOBP_REGULATION_OF_TRANSFORMING_GROWTH_FACTOR_BETA1_PRODUCTION	3/283	12/17890	0.00077515	0.00600176	0.00401697	CD2AP/LUM/THBS1	3	GObp	1
GOBP_REGULATION_OF_VENTRICULAR_CARDIAC_MUSCLE_CELL_ACTION_POTENTIAL	GOBP_REGULATION_OF_VENTRICULAR_CARDIAC_MUSCLE_CELL_ACTION_POTENTIAL	3/283	12/17890	0.00077515	0.00600176	0.00401697	CAV1/DSP/PKP2	3	GObp	1
GOBP_POSITIVE_REGULATION_OF_LEUKOCYTE_CHEMOTAXIS	GOBP_POSITIVE_REGULATION_OF_LEUKOCYTE_CHEMOTAXIS	7/283	96/17890	0.000826582	0.00638305	0.00427217	CD74/LBP/LGALS9/PTK2/PTN/RAC2/THBS1	7	GObp	1
GOBP_POSITIVE_REGULATION_OF_CHEMOKINE_PRODUCTION	GOBP_POSITIVE_REGULATION_OF_CHEMOKINE_PRODUCTION	6/283	70/17890	0.000834355	0.00642607	0.00430096	C5/CD74/LBP/LGALS9/PYCARD/SYK	6	GObp	1
GOBP_MESENCHYMAL_CELL_DIFFERENTIATION	GOBP_MESENCHYMAL_CELL_DIFFERENTIATION	12/283	257/17890	0.000839895	0.00645172	0.00431813	COL1A1/FERMT2/FLNA/FN1/HGF/LAMA5/LIMS1/LRG1/PTK2/ROCK1/S100A4/TGFB1I1	12	GObp	1
GOBP_IMMUNE_RESPONSE_REGULATING_CELL_SURFACE_RECEPTOR_SIGNALING_PATHWAY	GOBP_IMMUNE_RESPONSE_REGULATING_CELL_SURFACE_RECEPTOR_SIGNALING_PATHWAY	14/283	331/17890	0.000842348	0.00645358	0.00431937	BCAR1/CD14/CSK/CYBA/EZR/FCER1G/FCGR1A/LBP/LGALS3/LGALS9/PTK2/PTPRC/RBCK1/SYK	14	GObp	1
GOBP_NEGATIVE_REGULATION_OF_LIPID_TRANSPORT	GOBP_NEGATIVE_REGULATION_OF_LIPID_TRANSPORT	5/283	47/17890	0.000851857	0.00649235	0.00434533	APOA2/APOC1/ITGAV/THBS1/TSPO	5	GObp	1
GOBP_REGULATION_OF_RELEASE_OF_CYTOCHROME_C_FROM_MITOCHONDRIA	GOBP_REGULATION_OF_RELEASE_OF_CYTOCHROME_C_FROM_MITOCHONDRIA	5/283	47/17890	0.000851857	0.00649235	0.00434533	CLU/HGF/LMNA/PLAUR/PYCARD	5	GObp	1
GOBP_SMOOTH_MUSCLE_CELL_MIGRATION	GOBP_SMOOTH_MUSCLE_CELL_MIGRATION	7/283	97/17890	0.000879049	0.00668214	0.00447235	AGT/DOCK7/ITGA2/PARVA/S100A11/TPM1/VTN	7	GObp	1
GOBP_REGULATION_OF_LEUKOCYTE_CHEMOTAXIS	GOBP_REGULATION_OF_LEUKOCYTE_CHEMOTAXIS	8/283	126/17890	0.000891607	0.00676	0.00452447	C5/CD74/LBP/LGALS9/PTK2/PTN/RAC2/THBS1	8	GObp	1
GOBP_KILLING_BY_HOST_OF_SYMBIONT_CELLS	GOBP_KILLING_BY_HOST_OF_SYMBIONT_CELLS	4/283	28/17890	0.000930431	0.0070179	0.00469708	APOL1/CFHR1/ELANE/F2	4	GObp	1
GOBP_POSITIVE_REGULATION_OF_COLLAGEN_METABOLIC_PROCESS	GOBP_POSITIVE_REGULATION_OF_COLLAGEN_METABOLIC_PROCESS	4/283	28/17890	0.000930431	0.0070179	0.00469708	F2/ITGA2/SERPINF2/VIM	4	GObp	1
GOBP_CEREBRAL_CORTEX_CELL_MIGRATION	GOBP_CEREBRAL_CORTEX_CELL_MIGRATION	5/283	48/17890	0.000938774	0.00702568	0.00470228	COL3A1/LAMB1/SUN1/SUN2/SYNE2	5	GObp	1
GOBP_REGULATION_OF_ACUTE_INFLAMMATORY_RESPONSE	GOBP_REGULATION_OF_ACUTE_INFLAMMATORY_RESPONSE	5/283	48/17890	0.000938774	0.00702568	0.00470228	APCS/C3/F12/FCGR1A/KLKB1	5	GObp	1
GOBP_REGULATION_OF_LEUKOCYTE_DEGRANULATION	GOBP_REGULATION_OF_LEUKOCYTE_DEGRANULATION	5/283	48/17890	0.000938774	0.00702568	0.00470228	ITGAM/ITGB2/LGALS9/RAC2/SYK	5	GObp	1
GOBP_CELL_CELL_JUNCTION_ASSEMBLY	GOBP_CELL_CELL_JUNCTION_ASSEMBLY	9/283	158/17890	0.00094109	0.00702568	0.00470228	AGT/CAV1/PECAM1/PKN2/PKP2/ROCK1/TLN1/TLN2/VCL	9	GObp	1
GOBP_IMMUNE_RESPONSE_REGULATING_SIGNALING_PATHWAY	GOBP_IMMUNE_RESPONSE_REGULATING_SIGNALING_PATHWAY	17/283	454/17890	0.000953221	0.00709809	0.00475075	BCAR1/CASP1/CAV1/CD14/CSK/CYBA/EZR/FCER1G/FCGR1A/LBP/LGALS3/LGALS9/PTK2/PTPRC/PYCARD/RBCK1/SYK	17	GObp	1
GOBP_HIGH_DENSITY_LIPOPROTEIN_PARTICLE_ASSEMBLY	GOBP_HIGH_DENSITY_LIPOPROTEIN_PARTICLE_ASSEMBLY	3/283	13/17890	0.000995945	0.00737858	0.00493848	APOA1/APOA2/APOE	3	GObp	1
GOBP_LEUKOCYTE_AGGREGATION	GOBP_LEUKOCYTE_AGGREGATION	3/283	13/17890	0.000995945	0.00737858	0.00493848	CD44/MSN/RAC2	3	GObp	1
GOBP_CELLULAR_RESPONSE_TO_MECHANICAL_STIMULUS	GOBP_CELLULAR_RESPONSE_TO_MECHANICAL_STIMULUS	6/283	73/17890	0.00104139	0.00769572	0.00515074	AGT/CASP1/CNN2/COL1A1/CYBA/ITGA2	6	GObp	1
GOBP_MYELOID_LEUKOCYTE_DIFFERENTIATION	GOBP_MYELOID_LEUKOCYTE_DIFFERENTIATION	11/283	228/17890	0.00105258	0.00775878	0.00519295	ANXA2/APCS/C1QC/CD74/FBN1/IFI16/ITGB8/LBR/LGALS9/MYH9/TF	11	GObp	1
GOBP_VASCULAR_PROCESS_IN_CIRCULATORY_SYSTEM	GOBP_VASCULAR_PROCESS_IN_CIRCULATORY_SYSTEM	12/283	265/17890	0.00109446	0.00804717	0.00538596	AGT/APOE/CAV1/CRP/FERMT2/FGB/FGG/HBB/ITGA1/ROCK1/SERPINF2/SOD3	12	GObp	1
GOBP_CELLULAR_RESPONSE_TO_PEPTIDE	GOBP_CELLULAR_RESPONSE_TO_PEPTIDE	15/283	380/17890	0.00111731	0.00819453	0.00548459	ACTN2/AGT/BCAR1/CAV1/CAV2/CSK/CYBA/FBN1/ICAM1/PTK2/PXN/ROCK1/SORBS1/TNS2/VIM	15	GObp	1
GOBP_REGULATION_OF_CHEMOTAXIS	GOBP_REGULATION_OF_CHEMOTAXIS	11/283	230/17890	0.00112958	0.00826377	0.00553094	C5/CD74/ELANE/ITGA2/LBP/LGALS9/PTK2/PTN/RAC2/THBS1/TMSB4X	11	GObp	1
GOBP_POSITIVE_REGULATION_OF_PROTEIN_CONTAINING_COMPLEX_ASSEMBLY	GOBP_POSITIVE_REGULATION_OF_PROTEIN_CONTAINING_COMPLEX_ASSEMBLY	10/283	196/17890	0.00115923	0.00845948	0.00566192	CLU/FERMT2/LCP1/LGALS3/LMOD1/MSN/NEK7/PYCARD/SYK/VASP	10	GObp	1
GOBP_CELLULAR_EXTRAVASATION	GOBP_CELLULAR_EXTRAVASATION	6/283	75/17890	0.00119989	0.00873145	0.00584395	ELANE/ICAM1/ITGA1/ITGB1/PECAM1/ROCK1	6	GObp	1
GOBP_REGULATION_OF_METAL_ION_TRANSPORT	GOBP_REGULATION_OF_METAL_ION_TRANSPORT	16/283	423/17890	0.00120435	0.00873145	0.00584395	ACTN2/ACTN4/AGT/AHNAK/CAV1/CLIC2/CYBA/F2/FLNA/ITGB1/LGALS3/MYLK/PKP2/STOM/TF/TSPO	16	GObp	1
GOBP_POSITIVE_REGULATION_OF_ENDOTHELIAL_CELL_MIGRATION	GOBP_POSITIVE_REGULATION_OF_ENDOTHELIAL_CELL_MIGRATION	8/283	132/17890	0.00120547	0.00873145	0.00584395	AGT/ANXA1/BCAR1/GRN/RRAS/SCARB1/THBS1/TMSB4X	8	GObp	1
GOBP_HYDROGEN_PEROXIDE_CATABOLIC_PROCESS	GOBP_HYDROGEN_PEROXIDE_CATABOLIC_PROCESS	4/283	30/17890	0.00121483	0.00877748	0.00587476	APOA4/CAT/HBB/HP	4	GObp	1
GOBP_RECEPTOR_CLUSTERING	GOBP_RECEPTOR_CLUSTERING	5/283	51/17890	0.00123923	0.00891304	0.00596549	AGRN/APOE/FLNA/ITGB2/PTN	5	GObp	1
GOBP_RESPONSE_TO_SALT	GOBP_RESPONSE_TO_SALT	15/283	384/17890	0.0012397	0.00891304	0.00596549	AGRN/ANXA11/CAT/CAV1/COL1A1/CPNE3/FGB/FGG/IQGAP1/ITGA2/NEK7/PON1/TGM2/THBS1/TSPO	15	GObp	1
GOBP_FIBROBLAST_PROLIFERATION	GOBP_FIBROBLAST_PROLIFERATION	7/283	103/17890	0.00125145	0.00894111	0.00598428	AGT/CAV1/CD74/COL3A1/EMD/FN1/S100A6	7	GObp	1
GOBP_NEUTROPHIL_DEGRANULATION	GOBP_NEUTROPHIL_DEGRANULATION	3/283	14/17890	0.0012528	0.00894111	0.00598428	ITGAM/ITGB2/SYK	3	GObp	1
GOBP_POSITIVE_REGULATION_OF_EXTRINSIC_APOPTOTIC_SIGNALING_PATHWAY_VIA_DEATH_DOMAIN_RECEPTORS	GOBP_POSITIVE_REGULATION_OF_EXTRINSIC_APOPTOTIC_SIGNALING_PATHWAY_VIA_DEATH_DOMAIN_RECEPTORS	3/283	14/17890	0.0012528	0.00894111	0.00598428	STK4/THBS1/TIMP3	3	GObp	1
GOBP_SYNAPSE_ORGANIZATION	GOBP_SYNAPSE_ORGANIZATION	17/283	466/17890	0.00126433	0.00900141	0.00602464	ACTN1/AGRN/APOE/C1QA/C1QC/C3/CD2AP/COL4A1/EZR/FLNA/ITGA3/ITGAM/ITGB1/LAMA5/LAMB2/PPFIBP1/ROCK1	17	GObp	1
GOBP_GLYCEROLIPID_METABOLIC_PROCESS	GOBP_GLYCEROLIPID_METABOLIC_PROCESS	15/283	385/17890	0.00127201	0.00903404	0.00604648	ACSL1/APOA1/APOA2/APOA4/APOB/APOC1/APOE/APOH/C3/CAT/CAV1/DBI/HADHA/PON1/SCARB1	15	GObp	1
GOBP_PROTEIN_LOCALIZATION_TO_CELL_PERIPHERY	GOBP_PROTEIN_LOCALIZATION_TO_CELL_PERIPHERY	14/283	346/17890	0.00128584	0.00908808	0.00608264	ACTN2/CAV1/CSK/EHD2/EZR/FLNA/ITGA3/ITGB1/LAMA5/LGALS3/PKP2/ROCK1/S100A10/SORBS1	14	GObp	1
GOBP_REGULATION_OF_CELLULAR_RESPONSE_TO_GROWTH_FACTOR_STIMULUS	GOBP_REGULATION_OF_CELLULAR_RESPONSE_TO_GROWTH_FACTOR_STIMULUS	14/283	346/17890	0.00128584	0.00908808	0.00608264	AGT/CAV1/CAV2/DCN/FBN1/ILK/ITGA3/ITGA5/LEMD3/LRG1/MMRN2/TGFB1I1/THBS1/VTN	14	GObp	1
GOBP_BONE_DEVELOPMENT	GOBP_BONE_DEVELOPMENT	11/283	234/17890	0.00129755	0.00914865	0.00612318	ACTN3/ANXA2/BGN/COL1A1/COL2A1/COL3A1/FBN1/FLNA/PTPRC/SERPINH1/TGM2	11	GObp	1
GOBP_POSITIVE_REGULATION_OF_LEUKOCYTE_PROLIFERATION	GOBP_POSITIVE_REGULATION_OF_LEUKOCYTE_PROLIFERATION	9/283	166/17890	0.00133126	0.00936376	0.00626715	ANXA1/BST2/CD74/LGALS9/PTK2/PTPRC/PYCARD/RAC2/SYK	9	GObp	1
GOBP_POSITIVE_REGULATION_OF_TRANSMEMBRANE_TRANSPORT	GOBP_POSITIVE_REGULATION_OF_TRANSMEMBRANE_TRANSPORT	11/283	235/17890	0.0013426	0.00942079	0.00630533	ACSL1/ACTN2/ACTN4/AGT/C3/CAV1/F2/FLNA/ITGB1/SORBS1/TMSB4X	11	GObp	1
GOBP_OSSIFICATION	GOBP_OSSIFICATION	16/283	428/17890	0.0013595	0.00951648	0.00636937	ACTN3/CAT/COL11A1/COL1A1/COL1A2/COL2A1/COL5A2/COL6A1/FERMT2/HGF/ILK/PDLIM7/PTK2/PTN/SPP1/TPM4	16	GObp	1
GOBP_NEGATIVE_REGULATION_OF_EXTRINSIC_APOPTOTIC_SIGNALING_PATHWAY_VIA_DEATH_DOMAIN_RECEPTORS	GOBP_NEGATIVE_REGULATION_OF_EXTRINSIC_APOPTOTIC_SIGNALING_PATHWAY_VIA_DEATH_DOMAIN_RECEPTORS	4/283	31/17890	0.00137763	0.00959738	0.00642352	FGB/FGG/HGF/ICAM1	4	GObp	1
GOBP_POSITIVE_REGULATION_OF_CELL_SUBSTRATE_JUNCTION_ORGANIZATION	GOBP_POSITIVE_REGULATION_OF_CELL_SUBSTRATE_JUNCTION_ORGANIZATION	4/283	31/17890	0.00137763	0.00959738	0.00642352	FERMT2/LIMS1/ROCK1/S100A10	4	GObp	1
GOBP_CELLULAR_RESPONSE_TO_PEPTIDE_HORMONE_STIMULUS	GOBP_CELLULAR_RESPONSE_TO_PEPTIDE_HORMONE_STIMULUS	13/283	310/17890	0.00138224	0.00960656	0.00642966	ACTN2/AGT/BCAR1/CAV1/CAV2/CSK/CYBA/FBN1/PTK2/PXN/ROCK1/SORBS1/TNS2	13	GObp	1
GOBP_POSITIVE_REGULATION_OF_LEUKOCYTE_CELL_CELL_ADHESION	GOBP_POSITIVE_REGULATION_OF_LEUKOCYTE_CELL_CELL_ADHESION	12/283	273/17890	0.0014101	0.00977695	0.0065437	ANXA1/CAV1/CD44/CD74/CSK/ELANE/HLA-DRA/ITGB2/LGALS9/PTPRC/PYCARD/SYK	12	GObp	1
GOBP_CARTILAGE_DEVELOPMENT	GOBP_CARTILAGE_DEVELOPMENT	10/283	202/17890	0.00145349	0.0100539	0.00672906	BGN/CD44/COL11A1/COL1A1/COL2A1/COL3A1/EFEMP1/ITGB8/SERPINH1/TGFBI	10	GObp	1
GOBP_RESPONSE_TO_ACID_CHEMICAL	GOBP_RESPONSE_TO_ACID_CHEMICAL	8/283	136/17890	0.00145963	0.0100725	0.00674149	COL1A1/COL1A2/COL3A1/COL4A1/COL5A2/COL6A1/CYBA/CYBB	8	GObp	1
GOBP_NEGATIVE_REGULATION_OF_ENDOTHELIAL_CELL_PROLIFERATION	GOBP_NEGATIVE_REGULATION_OF_ENDOTHELIAL_CELL_PROLIFERATION	6/283	78/17890	0.00147149	0.0100862	0.00675067	APOE/APOH/CAV1/CAV2/MMRN2/THBS1	6	GObp	1
GOBP_REGULATION_OF_CHOLESTEROL_EFFLUX	GOBP_REGULATION_OF_CHOLESTEROL_EFFLUX	5/283	53/17890	0.00147555	0.0100862	0.00675067	APOA1/APOE/CAV1/PLTP/PON1	5	GObp	1
GOBP_REGULATION_OF_GRANULOCYTE_CHEMOTAXIS	GOBP_REGULATION_OF_GRANULOCYTE_CHEMOTAXIS	5/283	53/17890	0.00147555	0.0100862	0.00675067	CD74/LBP/PTK2/RAC2/THBS1	5	GObp	1
GOBP_REGULATION_OF_LIPID_STORAGE	GOBP_REGULATION_OF_LIPID_STORAGE	5/283	53/17890	0.00147555	0.0100862	0.00675067	APOB/C3/CRP/ITGAV/SCARB1	5	GObp	1
GOBP_POSITIVE_REGULATION_OF_CELL_JUNCTION_ASSEMBLY	GOBP_POSITIVE_REGULATION_OF_CELL_JUNCTION_ASSEMBLY	7/283	106/17890	0.00147889	0.0100862	0.00675067	AGRN/AGT/CAV1/FERMT2/LIMS1/ROCK1/S100A10	7	GObp	1
GOBP_ANGIOTENSIN_ACTIVATED_SIGNALING_PATHWAY	GOBP_ANGIOTENSIN_ACTIVATED_SIGNALING_PATHWAY	3/283	15/17890	0.00154776	0.010434	0.00698347	ACTN2/CAV1/ROCK1	3	GObp	1
GOBP_DENDRITIC_CELL_ANTIGEN_PROCESSING_AND_PRESENTATION	GOBP_DENDRITIC_CELL_ANTIGEN_PROCESSING_AND_PRESENTATION	3/283	15/17890	0.00154776	0.010434	0.00698347	CD74/HLA-DRA/THBS1	3	GObp	1
GOBP_POSITIVE_REGULATION_OF_DEFENSE_RESPONSE_TO_BACTERIUM	GOBP_POSITIVE_REGULATION_OF_DEFENSE_RESPONSE_TO_BACTERIUM	3/283	15/17890	0.00154776	0.010434	0.00698347	CYBA/GRN/MMRN2	3	GObp	1
GOBP_POSITIVE_REGULATION_OF_HETEROTYPIC_CELL_CELL_ADHESION	GOBP_POSITIVE_REGULATION_OF_HETEROTYPIC_CELL_CELL_ADHESION	3/283	15/17890	0.00154776	0.010434	0.00698347	CD44/FGB/FGG	3	GObp	1
GOBP_REGULATION_OF_PHOSPHOLIPID_TRANSPORT	GOBP_REGULATION_OF_PHOSPHOLIPID_TRANSPORT	3/283	15/17890	0.00154776	0.010434	0.00698347	APOA1/APOE/DBI	3	GObp	1
GOBP_MICROTUBULE_ORGANIZING_CENTER_LOCALIZATION	GOBP_MICROTUBULE_ORGANIZING_CENTER_LOCALIZATION	4/283	32/17890	0.00155505	0.0104349	0.00698409	EZR/SUN1/SUN2/SYNE2	4	GObp	1
GOBP_REGULATION_OF_MACROPHAGE_DERIVED_FOAM_CELL_DIFFERENTIATION	GOBP_REGULATION_OF_MACROPHAGE_DERIVED_FOAM_CELL_DIFFERENTIATION	4/283	32/17890	0.00155505	0.0104349	0.00698409	AGT/APOB/CRP/ITGAV	4	GObp	1
GOBP_LEUKOCYTE_MEDIATED_CYTOTOXICITY	GOBP_LEUKOCYTE_MEDIATED_CYTOTOXICITY	8/283	138/17890	0.00160173	0.010699	0.00716083	ELANE/F2/FCGR1A/HLA-DRA/ICAM1/ITGAM/LGALS9/PTPRC	8	GObp	1
GOBP_RESPONSE_TO_TYPE_II_INTERFERON	GOBP_RESPONSE_TO_TYPE_II_INTERFERON	8/283	138/17890	0.00160173	0.010699	0.00716083	BST2/CASP1/CD74/FLNB/HPX/LGALS9/VIM/ZYX	8	GObp	1
GOBP_FC_RECEPTOR_SIGNALING_PATHWAY	GOBP_FC_RECEPTOR_SIGNALING_PATHWAY	5/283	54/17890	0.00160541	0.0106991	0.00716088	FCER1G/FCGR1A/PTK2/PTPRC/SYK	5	GObp	1
GOBP_LIPOPROTEIN_METABOLIC_PROCESS	GOBP_LIPOPROTEIN_METABOLIC_PROCESS	8/283	139/17890	0.00167678	0.0111493	0.00746219	APOA1/APOA2/APOB/APOC1/APOE/APOL1/DBI/ITGAV	8	GObp	1
GOBP_AXON_DEVELOPMENT	GOBP_AXON_DEVELOPMENT	17/283	479/17890	0.00169464	0.0112424	0.00752451	APOA4/APOE/DOCK7/FLNA/FN1/GRN/ITGB1/KIF13B/LAMB2/PALLD/PTK2/PTN/S100A6/SPP1/TSPO/VASP/VCL	17	GObp	1
GOBP_POSITIVE_REGULATION_OF_APOPTOTIC_SIGNALING_PATHWAY	GOBP_POSITIVE_REGULATION_OF_APOPTOTIC_SIGNALING_PATHWAY	8/283	140/17890	0.00175458	0.0116137	0.00777302	AGT/CAV1/PTPRC/PYCARD/RBCK1/STK4/THBS1/TIMP3	8	GObp	1
GOBP_MUSCLE_ORGAN_MORPHOGENESIS	GOBP_MUSCLE_ORGAN_MORPHOGENESIS	6/283	81/17890	0.00178758	0.0118053	0.00790127	COL11A1/COL3A1/DSP/MYLK/PKP2/TPM1	6	GObp	1
GOBP_ENDOTHELIAL_CELL_PROLIFERATION	GOBP_ENDOTHELIAL_CELL_PROLIFERATION	10/283	208/17890	0.00180581	0.0118988	0.00796384	APOA1/APOE/APOH/CAV1/CAV2/CYBA/LRG1/MMRN2/SCARB1/THBS1	10	GObp	1
GOBP_LYMPHOCYTE_ACTIVATION_INVOLVED_IN_IMMUNE_RESPONSE	GOBP_LYMPHOCYTE_ACTIVATION_INVOLVED_IN_IMMUNE_RESPONSE	10/283	209/17890	0.00187073	0.0122402	0.00819233	ANXA1/APBB1IP/CD74/FCER1G/HLA-DRA/ICAM1/LCP1/LGALS3/LGALS9/PTPRC	10	GObp	1
GOBP_RENAL_SYSTEM_DEVELOPMENT	GOBP_RENAL_SYSTEM_DEVELOPMENT	13/283	321/17890	0.00188273	0.0122402	0.00819233	AGT/CAT/COL4A1/FBN1/ILK/IQGAP1/ITGA3/KANK2/LAMA5/LAMB2/NID1/PECAM1/TNS2	13	GObp	1
GOBP_ACTIN_FILAMENT_SEVERING	GOBP_ACTIN_FILAMENT_SEVERING	3/283	16/17890	0.00188278	0.0122402	0.00819233	FMNL1/GMFG/MYH9	3	GObp	1
GOBP_ACTIN_MYOSIN_FILAMENT_SLIDING	GOBP_ACTIN_MYOSIN_FILAMENT_SLIDING	3/283	16/17890	0.00188278	0.0122402	0.00819233	MYL6/MYL6B/TPM1	3	GObp	1
GOBP_EPITHELIAL_CELL_CELL_ADHESION	GOBP_EPITHELIAL_CELL_CELL_ADHESION	3/283	16/17890	0.00188278	0.0122402	0.00819233	DSP/ITGB5/VCL	3	GObp	1
GOBP_POST_EMBRYONIC_ANIMAL_MORPHOGENESIS	GOBP_POST_EMBRYONIC_ANIMAL_MORPHOGENESIS	3/283	16/17890	0.00188278	0.0122402	0.00819233	EFEMP1/FBN1/MFAP2	3	GObp	1
GOBP_POSITIVE_REGULATION_OF_CELL_MATRIX_ADHESION	GOBP_POSITIVE_REGULATION_OF_CELL_MATRIX_ADHESION	5/283	56/17890	0.00189004	0.0122601	0.00820567	FERMT2/LIMS1/ROCK1/RRAS/S100A10	5	GObp	1
GOBP_REGULATION_OF_PROTEIN_LOCALIZATION_TO_MEMBRANE	GOBP_REGULATION_OF_PROTEIN_LOCALIZATION_TO_MEMBRANE	9/283	175/17890	0.00191614	0.0124018	0.0083005	CSK/EZR/ITGA3/ITGAM/ITGB1/ITGB2/LGALS3/SORBS1/STOM	9	GObp	1
GOBP_REGULATION_OF_OXIDOREDUCTASE_ACTIVITY	GOBP_REGULATION_OF_OXIDOREDUCTASE_ACTIVITY	7/283	111/17890	0.00192826	0.0124526	0.00833453	AGT/AOC3/APOE/CAV1/CYBA/HP/SCARB1	7	GObp	1
GOBP_LOW_DENSITY_LIPOPROTEIN_PARTICLE_CLEARANCE	GOBP_LOW_DENSITY_LIPOPROTEIN_PARTICLE_CLEARANCE	4/283	34/17890	0.00195645	0.012579	0.00841912	ANXA2/APOB/CSK/SCARB1	4	GObp	1
GOBP_SALIVARY_GLAND_DEVELOPMENT	GOBP_SALIVARY_GLAND_DEVELOPMENT	4/283	34/17890	0.00195645	0.012579	0.00841912	HGF/LAMA1/LAMA5/TGM2	4	GObp	1
GOBP_POSITIVE_REGULATION_OF_DEFENSE_RESPONSE	GOBP_POSITIVE_REGULATION_OF_DEFENSE_RESPONSE	16/283	445/17890	0.00201904	0.0129529	0.00866936	AGT/C3/CASP1/CAV1/CD14/CYBA/FCGR1A/GRN/HPX/IFI16/ITGA2/LBP/LGALS9/MMRN2/PYCARD/SYK	16	GObp	1
GOBP_REGULATION_OF_PHOSPHATIDYLINOSITOL_3_KINASE_SIGNALING	GOBP_REGULATION_OF_PHOSPHATIDYLINOSITOL_3_KINASE_SIGNALING	7/283	112/17890	0.00202961	0.0129922	0.00869564	AGT/CAT/DCN/F2/FN1/HGF/PTK2	7	GObp	1
GOBP_POSITIVE_REGULATION_OF_ESTABLISHMENT_OF_PROTEIN_LOCALIZATION	GOBP_POSITIVE_REGULATION_OF_ESTABLISHMENT_OF_PROTEIN_LOCALIZATION	13/283	324/17890	0.0020426	0.0130363	0.00872516	ANP32B/CD2AP/EMD/EZR/F2/FGB/FGG/FLNA/ITGAM/ITGB2/MYH10/RAC2/STOM	13	GObp	1
GOBP_LEUKOCYTE_ADHESION_TO_VASCULAR_ENDOTHELIAL_CELL	GOBP_LEUKOCYTE_ADHESION_TO_VASCULAR_ENDOTHELIAL_CELL	5/283	57/17890	0.00204543	0.0130363	0.00872516	ELANE/ITGB1/ITGB2/LRG1/ROCK1	5	GObp	1
GOBP_REGULATION_OF_RESPONSE_TO_CYTOKINE_STIMULUS	GOBP_REGULATION_OF_RESPONSE_TO_CYTOKINE_STIMULUS	9/283	177/17890	0.00207048	0.0131672	0.00881277	APOA1/CASP1/CAV1/CD74/HPX/MAP2K5/PTPRC/PYCARD/SYK	9	GObp	1
GOBP_REGULATION_OF_CELL_KILLING	GOBP_REGULATION_OF_CELL_KILLING	7/283	113/17890	0.00213503	0.0135482	0.00906778	CFH/HLA-DRA/ICAM1/ITGAM/LGALS9/PTPRC/SYK	7	GObp	1
GOBP_SKELETAL_MUSCLE_ORGAN_DEVELOPMENT	GOBP_SKELETAL_MUSCLE_ORGAN_DEVELOPMENT	9/283	178/17890	0.00215128	0.0136217	0.00911698	ACTN3/CAV1/CAV2/DES/EMD/FLNB/ITGA7/MYL6/MYL6B	9	GObp	1
GOBP_ANOIKIS	GOBP_ANOIKIS	4/283	35/17890	0.00218174	0.0137389	0.00919541	CAV1/ITGA5/ITGB1/PTK2	4	GObp	1
GOBP_MESODERMAL_CELL_DIFFERENTIATION	GOBP_MESODERMAL_CELL_DIFFERENTIATION	4/283	35/17890	0.00218174	0.0137389	0.00919541	ITGA2/ITGA3/ITGB1/ITGB4	4	GObp	1
GOBP_NON_MEMBRANE_BOUNDED_ORGANELLE_ASSEMBLY	GOBP_NON_MEMBRANE_BOUNDED_ORGANELLE_ASSEMBLY	15/283	407/17890	0.00218391	0.0137389	0.00919541	ACTN2/EZR/FLNA/FLNC/ITGB1/LCP1/LDB3/LMOD1/MSN/MYH11/MYL9/NEK7/PGM5/TMOD3/TPM1	15	GObp	1
GOBP_ACTIN_FILAMENT_DEPOLYMERIZATION	GOBP_ACTIN_FILAMENT_DEPOLYMERIZATION	5/283	58/17890	0.00220994	0.0137544	0.0092058	ACTN2/LMOD1/MICAL1/SPTAN1/TMOD3	5	GObp	1
GOBP_NEGATIVE_REGULATION_OF_ENDOCYTOSIS	GOBP_NEGATIVE_REGULATION_OF_ENDOCYTOSIS	5/283	58/17890	0.00220994	0.0137544	0.0092058	ANXA2/APOC1/CAV1/ITGAV/LGALS3	5	GObp	1
GOBP_POSITIVE_REGULATION_OF_EPITHELIAL_TO_MESENCHYMAL_TRANSITION	GOBP_POSITIVE_REGULATION_OF_EPITHELIAL_TO_MESENCHYMAL_TRANSITION	5/283	58/17890	0.00220994	0.0137544	0.0092058	COL1A1/FERMT2/LRG1/PTK2/TGFB1I1	5	GObp	1
GOBP_RELEASE_OF_CYTOCHROME_C_FROM_MITOCHONDRIA	GOBP_RELEASE_OF_CYTOCHROME_C_FROM_MITOCHONDRIA	5/283	58/17890	0.00220994	0.0137544	0.0092058	CLU/HGF/LMNA/PLAUR/PYCARD	5	GObp	1
GOBP_VASCULAR_ENDOTHELIAL_GROWTH_FACTOR_RECEPTOR_SIGNALING_PATHWAY	GOBP_VASCULAR_ENDOTHELIAL_GROWTH_FACTOR_RECEPTOR_SIGNALING_PATHWAY	5/283	58/17890	0.00220994	0.0137544	0.0092058	BCAR1/ITGA5/MMRN2/PTK2/VTN	5	GObp	1
GOBP_RESPONSE_TO_METAL_ION	GOBP_RESPONSE_TO_METAL_ION	14/283	367/17890	0.00222218	0.0138011	0.00923709	ANXA11/CAT/CAV1/CD14/CPNE3/CYBB/FGB/FGG/IQGAP1/NEK7/SOD3/TF/THBS1/TSPO	14	GObp	1
GOBP_CELL_CELL_ADHESION_MEDIATED_BY_INTEGRIN	GOBP_CELL_CELL_ADHESION_MEDIATED_BY_INTEGRIN	3/283	17/17890	0.00225966	0.0139449	0.00933331	FERMT3/ITGA5/ITGB1	3	GObp	1
GOBP_NEGATIVE_REGULATION_OF_LIPASE_ACTIVITY	GOBP_NEGATIVE_REGULATION_OF_LIPASE_ACTIVITY	3/283	17/17890	0.00225966	0.0139449	0.00933331	ANXA1/APOA2/APOC1	3	GObp	1
GOBP_POSITIVE_REGULATION_OF_FIBROBLAST_MIGRATION	GOBP_POSITIVE_REGULATION_OF_FIBROBLAST_MIGRATION	3/283	17/17890	0.00225966	0.0139449	0.00933331	ITGB1/PTK2/THBS1	3	GObp	1
GOBP_KIDNEY_EPITHELIUM_DEVELOPMENT	GOBP_KIDNEY_EPITHELIUM_DEVELOPMENT	8/283	146/17890	0.00228328	0.0140313	0.00939116	AGT/CAT/ILK/IQGAP1/KANK2/LAMA5/LAMB2/PECAM1	8	GObp	1
GOBP_POSITIVE_REGULATION_OF_SMALL_MOLECULE_METABOLIC_PROCESS	GOBP_POSITIVE_REGULATION_OF_SMALL_MOLECULE_METABOLIC_PROCESS	8/283	146/17890	0.00228328	0.0140313	0.00939116	ACTN3/ANXA1/APOA1/APOA4/APOE/CD74/SORBS1/TMSB4X	8	GObp	1
GOBP_RESPONSE_TO_MECHANICAL_STIMULUS	GOBP_RESPONSE_TO_MECHANICAL_STIMULUS	10/283	215/17890	0.002301	0.0141105	0.00944416	AGT/CASP1/CNN2/COL11A1/COL1A1/CYBA/ITGA2/PTK2/PTN/THBS1	10	GObp	1
GOBP_REGULATION_OF_BINDING	GOBP_REGULATION_OF_BINDING	14/283	369/17890	0.00233507	0.0142895	0.00956393	ANXA2/APOE/CAV1/CFHR1/CLIC2/IFI16/ITGA2/PLAUR/PON1/ROCK1/S100A10/STK4/TMSB4X/VTN	14	GObp	1
GOBP_ANTIGEN_PROCESSING_AND_PRESENTATION	GOBP_ANTIGEN_PROCESSING_AND_PRESENTATION	7/283	115/17890	0.00235854	0.0144029	0.00963985	CD74/FCER1G/FCGR1A/HLA-DRA/PYCARD/RAB32/THBS1	7	GObp	1
GOBP_MULTI_MULTICELLULAR_ORGANISM_PROCESS	GOBP_MULTI_MULTICELLULAR_ORGANISM_PROCESS	10/283	216/17890	0.00237987	0.0145028	0.00970673	AGT/ARHGDIB/FBLN1/ITGA2/ITGA3/ITGA5/ITGB4/LGALS9/PTN/SPP1	10	GObp	1
GOBP_DETECTION_OF_BIOTIC_STIMULUS	GOBP_DETECTION_OF_BIOTIC_STIMULUS	4/283	36/17890	0.00242431	0.0146586	0.00981101	C4B/LBP/SCARB1/TSPO	4	GObp	1
GOBP_MONOCYTE_DIFFERENTIATION	GOBP_MONOCYTE_DIFFERENTIATION	4/283	36/17890	0.00242431	0.0146586	0.00981101	APCS/CD74/IFI16/MYH9	4	GObp	1
GOBP_POSITIVE_REGULATION_OF_PHOSPHATASE_ACTIVITY	GOBP_POSITIVE_REGULATION_OF_PHOSPHATASE_ACTIVITY	4/283	36/17890	0.00242431	0.0146586	0.00981101	ITGA1/ITGA2/PTPRC/ROCK1	4	GObp	1
GOBP_POSITIVE_REGULATION_OF_LIPID_BIOSYNTHETIC_PROCESS	GOBP_POSITIVE_REGULATION_OF_LIPID_BIOSYNTHETIC_PROCESS	6/283	86/17890	0.00242553	0.0146586	0.00981101	ANXA1/APOA4/APOE/CD74/SCARB1/SORBS1	6	GObp	1
GOBP_REGULATION_OF_INTRACELLULAR_TRANSPORT	GOBP_REGULATION_OF_INTRACELLULAR_TRANSPORT	13/283	331/17890	0.00245952	0.0148334	0.00992795	ACTN2/ANP32B/ANXA2/EHD2/EMD/EZR/FLNA/ITGAM/ITGB2/LCP1/MSN/RAC2/STOM	13	GObp	1
GOBP_REGULATION_OF_MUSCLE_SYSTEM_PROCESS	GOBP_REGULATION_OF_MUSCLE_SYSTEM_PROCESS	11/283	254/17890	0.00247397	0.0148897	0.00996567	ACTN3/AGT/CAV1/CLIC2/DSP/ITGA2/LMNA/MYL9/PKP2/ROCK1/TPM1	11	GObp	1
GOBP_RESPONSE_TO_OXYGEN_LEVELS	GOBP_RESPONSE_TO_OXYGEN_LEVELS	13/283	332/17890	0.00252441	0.0151621	0.010148	ACTN4/ADSL/CAT/CAV1/COL1A1/CYBA/CYBB/ITGA2/ITPR2/LMNA/PDLIM1/SOD3/THBS1	13	GObp	1
GOBP_ASTROCYTE_DIFFERENTIATION	GOBP_ASTROCYTE_DIFFERENTIATION	6/283	87/17890	0.00257134	0.0153806	0.0102942	C1QA/F2/GRN/LAMB2/LAMC3/VIM	6	GObp	1
GOBP_REGULATION_OF_FIBROBLAST_PROLIFERATION	GOBP_REGULATION_OF_FIBROBLAST_PROLIFERATION	6/283	87/17890	0.00257134	0.0153806	0.0102942	AGT/CAV1/CD74/EMD/FN1/S100A6	6	GObp	1
GOBP_HEMOGLOBIN_METABOLIC_PROCESS	GOBP_HEMOGLOBIN_METABOLIC_PROCESS	3/283	18/17890	0.00268009	0.0158364	0.0105993	AHSP/CAT/HPX	3	GObp	1
GOBP_INTESTINAL_CHOLESTEROL_ABSORPTION	GOBP_INTESTINAL_CHOLESTEROL_ABSORPTION	3/283	18/17890	0.00268009	0.0158364	0.0105993	APOA1/APOA2/APOA4	3	GObp	1
GOBP_POSITIVE_REGULATION_OF_BONE_RESORPTION	GOBP_POSITIVE_REGULATION_OF_BONE_RESORPTION	3/283	18/17890	0.00268009	0.0158364	0.0105993	SPP1/SYK/TF	3	GObp	1
GOBP_POST_EMBRYONIC_ANIMAL_ORGAN_DEVELOPMENT	GOBP_POST_EMBRYONIC_ANIMAL_ORGAN_DEVELOPMENT	3/283	18/17890	0.00268009	0.0158364	0.0105993	EFEMP1/FBN1/MFAP2	3	GObp	1
GOBP_REGULATION_OF_HUMORAL_IMMUNE_RESPONSE_MEDIATED_BY_CIRCULATING_IMMUNOGLOBULIN	GOBP_REGULATION_OF_HUMORAL_IMMUNE_RESPONSE_MEDIATED_BY_CIRCULATING_IMMUNOGLOBULIN	3/283	18/17890	0.00268009	0.0158364	0.0105993	C4BPA/HPX/PTPRC	3	GObp	1
GOBP_REGULATION_OF_RESPIRATORY_BURST	GOBP_REGULATION_OF_RESPIRATORY_BURST	3/283	18/17890	0.00268009	0.0158364	0.0105993	GRN/LBP/RAC2	3	GObp	1
GOBP_RESPONSE_TO_VITAMIN	GOBP_RESPONSE_TO_VITAMIN	6/283	88/17890	0.00272364	0.0160612	0.0107498	CAT/COL1A1/ITGA2/KANK2/SPP1/TSPO	6	GObp	1
GOBP_ICOSANOID_BIOSYNTHETIC_PROCESS	GOBP_ICOSANOID_BIOSYNTHETIC_PROCESS	5/283	61/17890	0.00276128	0.0161851	0.0108327	ANXA1/CASP1/CD74/PYCARD/SYK	5	GObp	1
GOBP_MACROPHAGE_MIGRATION	GOBP_MACROPHAGE_MIGRATION	5/283	61/17890	0.00276128	0.0161851	0.0108327	C5/CNN2/LGALS3/PTK2/THBS1	5	GObp	1
GOBP_REGULATION_OF_BIOLOGICAL_PROCESS_INVOLVED_IN_SYMBIOTIC_INTERACTION	GOBP_REGULATION_OF_BIOLOGICAL_PROCESS_INVOLVED_IN_SYMBIOTIC_INTERACTION	5/283	61/17890	0.00276128	0.0161851	0.0108327	APCS/CAV1/CD74/ITGAV/LGALS9	5	GObp	1
GOBP_ORGANOPHOSPHATE_ESTER_TRANSPORT	GOBP_ORGANOPHOSPHATE_ESTER_TRANSPORT	8/283	151/17890	0.00281304	0.0164554	0.0110136	APOA1/APOA2/APOA4/APOC1/APOE/DBI/PLTP/SCARB1	8	GObp	1
GOBP_CELLULAR_RESPONSE_TO_REACTIVE_OXYGEN_SPECIES	GOBP_CELLULAR_RESPONSE_TO_REACTIVE_OXYGEN_SPECIES	8/283	152/17890	0.00292964	0.0170691	0.0114243	ANXA1/APOA4/CAT/FBLN5/HGF/PXN/SOD3/TPM1	8	GObp	1
GOBP_REGULATION_OF_CELLULAR_RESPONSE_TO_TRANSFORMING_GROWTH_FACTOR_BETA_STIMULUS	GOBP_REGULATION_OF_CELLULAR_RESPONSE_TO_TRANSFORMING_GROWTH_FACTOR_BETA_STIMULUS	8/283	152/17890	0.00292964	0.0170691	0.0114243	CAV1/CAV2/FBN1/ITGA3/LEMD3/LRG1/TGFB1I1/THBS1	8	GObp	1
GOBP_STRIATED_MUSCLE_TISSUE_DEVELOPMENT	GOBP_STRIATED_MUSCLE_TISSUE_DEVELOPMENT	11/283	260/17890	0.00295989	0.0171996	0.0115117	ACTN2/AGT/COL11A1/DSP/ITGB1/LMNA/MYH11/PGM5/PKP2/SORBS2/TPM1	11	GObp	1
GOBP_NEGATIVE_REGULATION_OF_INTERLEUKIN_8_PRODUCTION	GOBP_NEGATIVE_REGULATION_OF_INTERLEUKIN_8_PRODUCTION	4/283	38/17890	0.00296383	0.0171996	0.0115117	ANXA1/ELANE/MAP2K5/TMSB4X	4	GObp	1
GOBP_REGULATION_OF_LIPASE_ACTIVITY	GOBP_REGULATION_OF_LIPASE_ACTIVITY	6/283	90/17890	0.0030484	0.0176295	0.0117994	AGT/ANXA1/APOA2/APOA4/APOC1/APOH	6	GObp	1
GOBP_NEPHRON_DEVELOPMENT	GOBP_NEPHRON_DEVELOPMENT	8/283	153/17890	0.00304998	0.0176295	0.0117994	AGT/ILK/IQGAP1/ITGA3/LAMA5/LAMB2/NID1/PECAM1	8	GObp	1
GOBP_SENSORY_PERCEPTION_OF_LIGHT_STIMULUS	GOBP_SENSORY_PERCEPTION_OF_LIGHT_STIMULUS	10/283	224/17890	0.0030922	0.0178382	0.0119391	COL11A1/COL18A1/COL1A1/COL2A1/EFEMP1/LAMB2/LAMC3/LUM/TGFBI/TIMP3	10	GObp	1
GOBP_MYELOID_CELL_DIFFERENTIATION	GOBP_MYELOID_CELL_DIFFERENTIATION	15/283	423/17890	0.00314451	0.0178991	0.0119798	ACTN1/AHSP/ANXA2/APCS/C1QC/CD74/FBN1/FLNA/IFI16/ITGB8/LBR/LGALS9/MYH9/TF/TMOD3	15	GObp	1
GOBP_ESTABLISHMENT_OF_EPITHELIAL_CELL_APICAL_BASAL_POLARITY	GOBP_ESTABLISHMENT_OF_EPITHELIAL_CELL_APICAL_BASAL_POLARITY	3/283	19/17890	0.00314567	0.0178991	0.0119798	EZR/LAMA1/MSN	3	GObp	1
GOBP_LEUKOCYTE_MIGRATION_INVOLVED_IN_INFLAMMATORY_RESPONSE	GOBP_LEUKOCYTE_MIGRATION_INVOLVED_IN_INFLAMMATORY_RESPONSE	3/283	19/17890	0.00314567	0.0178991	0.0119798	ELANE/LBP/PTN	3	GObp	1
GOBP_MACROPHAGE_ACTIVATION_INVOLVED_IN_IMMUNE_RESPONSE	GOBP_MACROPHAGE_ACTIVATION_INVOLVED_IN_IMMUNE_RESPONSE	3/283	19/17890	0.00314567	0.0178991	0.0119798	GRN/LBP/SYK	3	GObp	1
GOBP_NEGATIVE_REGULATION_OF_MACROPHAGE_ACTIVATION	GOBP_NEGATIVE_REGULATION_OF_MACROPHAGE_ACTIVATION	3/283	19/17890	0.00314567	0.0178991	0.0119798	GRN/PTPRC/VSIG4	3	GObp	1
GOBP_NEGATIVE_REGULATION_OF_PLATELET_ACTIVATION	GOBP_NEGATIVE_REGULATION_OF_PLATELET_ACTIVATION	3/283	19/17890	0.00314567	0.0178991	0.0119798	APOE/F2/FGG	3	GObp	1
GOBP_REGULATION_OF_LIPOPROTEIN_LIPASE_ACTIVITY	GOBP_REGULATION_OF_LIPOPROTEIN_LIPASE_ACTIVITY	3/283	19/17890	0.00314567	0.0178991	0.0119798	APOA4/APOC1/APOH	3	GObp	1
GOBP_NEGATIVE_REGULATION_OF_VASCULATURE_DEVELOPMENT	GOBP_NEGATIVE_REGULATION_OF_VASCULATURE_DEVELOPMENT	8/283	154/17890	0.00317413	0.01799	0.0120407	AGT/APOH/COL4A2/DCN/HSPG2/ROCK1/STAB1/THBS1	8	GObp	1
GOBP_POSITIVE_REGULATION_OF_INFLAMMATORY_RESPONSE	GOBP_POSITIVE_REGULATION_OF_INFLAMMATORY_RESPONSE	8/283	154/17890	0.00317413	0.01799	0.0120407	AGT/C3/CASP1/FCGR1A/GRN/ITGA2/LBP/PYCARD	8	GObp	1
GOBP_REGULATION_OF_B_CELL_MEDIATED_IMMUNITY	GOBP_REGULATION_OF_B_CELL_MEDIATED_IMMUNITY	5/283	63/17890	0.00318014	0.01799	0.0120407	C3/C4BPA/FCGR1A/HPX/PTPRC	5	GObp	1
GOBP_FOAM_CELL_DIFFERENTIATION	GOBP_FOAM_CELL_DIFFERENTIATION	4/283	39/17890	0.00326205	0.0184176	0.0123269	AGT/APOB/CRP/ITGAV	4	GObp	1
GOBP_REGULATION_OF_MAP_KINASE_ACTIVITY	GOBP_REGULATION_OF_MAP_KINASE_ACTIVITY	9/283	190/17890	0.00333137	0.0187727	0.0125646	AGT/APOE/CAV1/CSK/ELANE/MAP2K5/PTPRC/SYK/THBS1	9	GObp	1
GOBP_POSITIVE_REGULATION_OF_NEURON_DEATH	GOBP_POSITIVE_REGULATION_OF_NEURON_DEATH	6/283	92/17890	0.00340124	0.0190822	0.0127717	C1QA/CLU/GRN/ITGA1/ITGAM/ITGB2	6	GObp	1
GOBP_GLYCEROLIPID_CATABOLIC_PROCESS	GOBP_GLYCEROLIPID_CATABOLIC_PROCESS	5/283	64/17890	0.00340589	0.0190822	0.0127717	APOA2/APOA4/APOB/APOC1/SCARB1	5	GObp	1
GOBP_MEMBRANE_BIOGENESIS	GOBP_MEMBRANE_BIOGENESIS	5/283	64/17890	0.00340589	0.0190822	0.0127717	ANXA2/BANF1/CAV1/CAV2/S100A10	5	GObp	1
GOBP_ESTABLISHMENT_OF_CELL_POLARITY	GOBP_ESTABLISHMENT_OF_CELL_POLARITY	8/283	157/17890	0.00357028	0.0199267	0.0133369	DOCK7/EZR/ITGB1/LAMA1/MSN/MYH9/PTK2/ROCK1	8	GObp	1
GOBP_POSITIVE_REGULATION_OF_NEURON_PROJECTION_DEVELOPMENT	GOBP_POSITIVE_REGULATION_OF_NEURON_PROJECTION_DEVELOPMENT	8/283	157/17890	0.00357028	0.0199267	0.0133369	AGT/APOE/FLNA/GRN/HGF/ITGA3/ITGA6/PTN	8	GObp	1
GOBP_ANTIGEN_PROCESSING_AND_PRESENTATION_OF_EXOGENOUS_PEPTIDE_ANTIGEN	GOBP_ANTIGEN_PROCESSING_AND_PRESENTATION_OF_EXOGENOUS_PEPTIDE_ANTIGEN	4/283	40/17890	0.00358007	0.0199432	0.013348	CD74/FCER1G/FCGR1A/HLA-DRA	4	GObp	1
GOBP_REGULATION_OF_NITRIC_OXIDE_METABOLIC_PROCESS	GOBP_REGULATION_OF_NITRIC_OXIDE_METABOLIC_PROCESS	5/283	65/17890	0.00364294	0.020184	0.0135091	AGT/CAV1/CLU/HBB/TSPO	5	GObp	1
GOBP_POSITIVE_REGULATION_BY_HOST_OF_VIRAL_PROCESS	GOBP_POSITIVE_REGULATION_BY_HOST_OF_VIRAL_PROCESS	3/283	20/17890	0.00365787	0.020184	0.0135091	APOE/CAV2/STOM	3	GObp	1
GOBP_REGULATION_OF_AMYLOID_BETA_CLEARANCE	GOBP_REGULATION_OF_AMYLOID_BETA_CLEARANCE	3/283	20/17890	0.00365787	0.020184	0.0135091	APOE/CLU/ROCK1	3	GObp	1
GOBP_REGULATION_OF_ANTIGEN_PROCESSING_AND_PRESENTATION	GOBP_REGULATION_OF_ANTIGEN_PROCESSING_AND_PRESENTATION	3/283	20/17890	0.00365787	0.020184	0.0135091	CD74/PYCARD/THBS1	3	GObp	1
GOBP_RESPONSE_TO_HYPEROXIA	GOBP_RESPONSE_TO_HYPEROXIA	3/283	20/17890	0.00365787	0.020184	0.0135091	CAT/CAV1/COL1A1	3	GObp	1
GOBP_NEGATIVE_REGULATION_OF_RESPONSE_TO_BIOTIC_STIMULUS	GOBP_NEGATIVE_REGULATION_OF_RESPONSE_TO_BIOTIC_STIMULUS	7/283	125/17890	0.00375852	0.0207002	0.0138546	A2M/BANF1/GRN/IFI16/LGALS9/SERPING1/VSIG4	7	GObp	1
GOBP_POSITIVE_REGULATION_OF_KINASE_ACTIVITY	GOBP_POSITIVE_REGULATION_OF_KINASE_ACTIVITY	15/283	432/17890	0.00382267	0.0210139	0.0140646	ACSL1/AGT/CD74/CLU/CSK/ELANE/F2/FCGR1A/FERMT2/IQGAP1/MAP2K5/PTK2/PTPRC/SYK/THBS1	15	GObp	1
GOBP_POSITIVE_REGULATION_OF_MONOATOMIC_ION_TRANSPORT	GOBP_POSITIVE_REGULATION_OF_MONOATOMIC_ION_TRANSPORT	10/283	231/17890	0.00384645	0.0211048	0.0141255	ACTN2/ACTN4/CAV1/F2/FLNA/LGALS3/MYLK/PKP2/TMSB4X/TSPO	10	GObp	1
GOBP_FOREBRAIN_CELL_MIGRATION	GOBP_FOREBRAIN_CELL_MIGRATION	5/283	66/17890	0.00389159	0.0212726	0.0142377	COL3A1/LAMB1/SUN1/SUN2/SYNE2	5	GObp	1
GOBP_NEGATIVE_REGULATION_OF_CELL_SUBSTRATE_ADHESION	GOBP_NEGATIVE_REGULATION_OF_CELL_SUBSTRATE_ADHESION	5/283	66/17890	0.00389159	0.0212726	0.0142377	ACTN4/COL1A1/FBLN1/PLG/THBS1	5	GObp	1
GOBP_MACROPHAGE_CHEMOTAXIS	GOBP_MACROPHAGE_CHEMOTAXIS	4/283	41/17890	0.0039185	0.0213398	0.0142827	C5/LGALS3/PTK2/THBS1	4	GObp	1
GOBP_MAINTENANCE_OF_PROTEIN_LOCALIZATION_IN_ORGANELLE	GOBP_MAINTENANCE_OF_PROTEIN_LOCALIZATION_IN_ORGANELLE	4/283	41/17890	0.0039185	0.0213398	0.0142827	SUN1/SUN2/SYNE1/TSPO	4	GObp	1
GOBP_RECEPTOR_INTERNALIZATION	GOBP_RECEPTOR_INTERNALIZATION	7/283	126/17890	0.00392716	0.0213471	0.0142876	ANXA2/CAV1/EZR/FCER1G/ITGB1/ITGB2/SYK	7	GObp	1
GOBP_POSITIVE_REGULATION_OF_GTPASE_ACTIVITY	GOBP_POSITIVE_REGULATION_OF_GTPASE_ACTIVITY	11/283	271/17890	0.0040489	0.0219305	0.0146781	AGRN/CAV2/DOCK7/FERMT2/ITGA6/ITGB1/LIMS1/RSU1/S100A10/TBC1D22A/TGM2	11	GObp	1
GOBP_CELLULAR_RESPONSE_TO_CHEMICAL_STRESS	GOBP_CELLULAR_RESPONSE_TO_CHEMICAL_STRESS	13/283	351/17890	0.00404951	0.0219305	0.0146781	ANXA1/APOA4/CASP1/CAT/CAV1/FBLN5/HGF/MYLK/PXN/PYCARD/SOD3/TPM1/TSPO	13	GObp	1
GOBP_POSITIVE_REGULATION_OF_CELL_ACTIVATION	GOBP_POSITIVE_REGULATION_OF_CELL_ACTIVATION	14/283	394/17890	0.0041926	0.0226634	0.0151686	ANXA1/CAV1/CD74/CSK/FLNA/HLA-DRA/ITGAM/ITGB2/LBP/LGALS9/PTPRC/PYCARD/SYK/THBS1	14	GObp	1
GOBP_ACTIN_FILAMENT_BASED_TRANSPORT	GOBP_ACTIN_FILAMENT_BASED_TRANSPORT	3/283	21/17890	0.00421807	0.022675	0.0151764	ACTN4/SUN2/SYNE2	3	GObp	1
GOBP_NEGATIVE_REGULATION_OF_RELEASE_OF_CYTOCHROME_C_FROM_MITOCHONDRIA	GOBP_NEGATIVE_REGULATION_OF_RELEASE_OF_CYTOCHROME_C_FROM_MITOCHONDRIA	3/283	21/17890	0.00421807	0.022675	0.0151764	CLU/HGF/LMNA	3	GObp	1
GOBP_PROTEIN_LOCALIZATION_TO_CELL_CELL_JUNCTION	GOBP_PROTEIN_LOCALIZATION_TO_CELL_CELL_JUNCTION	3/283	21/17890	0.00421807	0.022675	0.0151764	DSP/PECAM1/VCL	3	GObp	1
GOBP_ACYLGLYCEROL_HOMEOSTASIS	GOBP_ACYLGLYCEROL_HOMEOSTASIS	4/283	42/17890	0.00427795	0.0228288	0.0152793	APOA1/APOA4/APOE/SCARB1	4	GObp	1
GOBP_POSITIVE_REGULATION_OF_B_CELL_MEDIATED_IMMUNITY	GOBP_POSITIVE_REGULATION_OF_B_CELL_MEDIATED_IMMUNITY	4/283	42/17890	0.00427795	0.0228288	0.0152793	C3/FCGR1A/HPX/PTPRC	4	GObp	1
GOBP_POSITIVE_REGULATION_OF_INTERLEUKIN_10_PRODUCTION	GOBP_POSITIVE_REGULATION_OF_INTERLEUKIN_10_PRODUCTION	4/283	42/17890	0.00427795	0.0228288	0.0152793	HGF/LGALS9/PYCARD/SYK	4	GObp	1
GOBP_REGULATION_OF_TRIGLYCERIDE_METABOLIC_PROCESS	GOBP_REGULATION_OF_TRIGLYCERIDE_METABOLIC_PROCESS	4/283	42/17890	0.00427795	0.0228288	0.0152793	APOA4/APOE/C3/SCARB1	4	GObp	1
GOBP_SENSORY_SYSTEM_DEVELOPMENT	GOBP_SENSORY_SYSTEM_DEVELOPMENT	14/283	395/17890	0.00428655	0.0228329	0.0152821	C1QA/C3/COL4A1/COL5A2/EFEMP1/FBN1/IMPDH2/ITGAM/LAMA1/LAMB2/LAMC3/MFAP2/TDRD7/VIM	14	GObp	1
GOBP_LONG_CHAIN_FATTY_ACID_TRANSPORT	GOBP_LONG_CHAIN_FATTY_ACID_TRANSPORT	5/283	68/17890	0.00442494	0.0234843	0.015718	ACSL1/ANXA1/APOE/SYK/THBS1	5	GObp	1
GOBP_POSITIVE_REGULATION_OF_PROTEIN_LOCALIZATION_TO_CELL_PERIPHERY	GOBP_POSITIVE_REGULATION_OF_PROTEIN_LOCALIZATION_TO_CELL_PERIPHERY	5/283	68/17890	0.00442494	0.0234843	0.015718	EZR/ITGA3/ITGB1/LGALS3/SORBS1	5	GObp	1
GOBP_NEGATIVE_REGULATION_OF_PHOSPHORUS_METABOLIC_PROCESS	GOBP_NEGATIVE_REGULATION_OF_PHOSPHORUS_METABOLIC_PROCESS	15/283	440/17890	0.00452198	0.0239558	0.0160336	ACTN3/AGT/APOC1/APOE/CAV1/CSK/FBLN1/HGF/IQGAP1/LGALS3/MICAL1/PTPRC/PYCARD/ROCK1/TSPO	15	GObp	1
GOBP_RESPONSE_TO_TESTOSTERONE	GOBP_RESPONSE_TO_TESTOSTERONE	4/283	43/17890	0.00465899	0.024637	0.0164895	MSN/SPP1/THBS1/TSPO	4	GObp	1
GOBP_NEGATIVE_REGULATION_OF_TRANSPORT	GOBP_NEGATIVE_REGULATION_OF_TRANSPORT	16/283	486/17890	0.0047651	0.0251525	0.0168345	ACTN2/ANXA1/ANXA2/APOA2/APOC1/APOE/CAV1/CD74/CLIC2/CNN2/CSK/ITGAV/LGALS3/LGALS9/THBS1/TSPO	16	GObp	1
GOBP_REGULATION_OF_VIRAL_PROCESS	GOBP_REGULATION_OF_VIRAL_PROCESS	8/283	165/17890	0.0048151	0.0252537	0.0169023	APCS/BANF1/BST2/CD74/IFI16/LGALS9/PKN2/STOM	8	GObp	1
GOBP_LIPID_DIGESTION	GOBP_LIPID_DIGESTION	3/283	22/17890	0.00482753	0.0252537	0.0169023	APOA1/APOA2/APOA4	3	GObp	1
GOBP_POSITIVE_REGULATION_OF_FATTY_ACID_BIOSYNTHETIC_PROCESS	GOBP_POSITIVE_REGULATION_OF_FATTY_ACID_BIOSYNTHETIC_PROCESS	3/283	22/17890	0.00482753	0.0252537	0.0169023	ANXA1/APOA4/CD74	3	GObp	1
GOBP_REGULATION_OF_DEFENSE_RESPONSE_TO_BACTERIUM	GOBP_REGULATION_OF_DEFENSE_RESPONSE_TO_BACTERIUM	3/283	22/17890	0.00482753	0.0252537	0.0169023	CYBA/GRN/MMRN2	3	GObp	1
GOBP_REGULATION_OF_STEROID_HORMONE_SECRETION	GOBP_REGULATION_OF_STEROID_HORMONE_SECRETION	3/283	22/17890	0.00482753	0.0252537	0.0169023	AGT/SPP1/TSPO	3	GObp	1
GOBP_POSITIVE_REGULATION_OF_SMOOTH_MUSCLE_CELL_PROLIFERATION	GOBP_POSITIVE_REGULATION_OF_SMOOTH_MUSCLE_CELL_PROLIFERATION	6/283	99/17890	0.00487836	0.0254739	0.0170497	AGT/CYBA/ELANE/ITGA2/SERPINF2/THBS1	6	GObp	1
GOBP_INTRINSIC_APOPTOTIC_SIGNALING_PATHWAY_IN_RESPONSE_TO_DNA_DAMAGE_BY_P53_CLASS_MEDIATOR	GOBP_INTRINSIC_APOPTOTIC_SIGNALING_PATHWAY_IN_RESPONSE_TO_DNA_DAMAGE_BY_P53_CLASS_MEDIATOR	4/283	44/17890	0.00506221	0.0263397	0.0176292	CD44/CD74/IFI16/PYCARD	4	GObp	1
GOBP_REGULATION_OF_MACROPHAGE_MIGRATION	GOBP_REGULATION_OF_MACROPHAGE_MIGRATION	4/283	44/17890	0.00506221	0.0263397	0.0176292	C5/CNN2/PTK2/THBS1	4	GObp	1
GOBP_POSITIVE_REGULATION_OF_INTERLEUKIN_6_PRODUCTION	GOBP_POSITIVE_REGULATION_OF_INTERLEUKIN_6_PRODUCTION	6/283	100/17890	0.00512257	0.0266064	0.0178076	CD74/CYBA/LBP/LGALS9/PYCARD/SYK	6	GObp	1
GOBP_MESENCHYME_DEVELOPMENT	GOBP_MESENCHYME_DEVELOPMENT	12/283	321/17890	0.00526027	0.027273	0.0182538	COL1A1/FERMT2/FLNA/FN1/HGF/LAMA5/LIMS1/LRG1/PTK2/ROCK1/S100A4/TGFB1I1	12	GObp	1
GOBP_RESPONSE_TO_TOXIC_SUBSTANCE	GOBP_RESPONSE_TO_TOXIC_SUBSTANCE	10/283	242/17890	0.00531876	0.0275274	0.0184241	ALB/APOA4/APOE/CAT/CLIC2/FBLN5/HBB/HP/PON1/SOD3	10	GObp	1
GOBP_MAINTENANCE_OF_PROTEIN_LOCATION_IN_NUCLEUS	GOBP_MAINTENANCE_OF_PROTEIN_LOCATION_IN_NUCLEUS	3/283	23/17890	0.00548743	0.0282539	0.0189103	SUN1/SUN2/SYNE1	3	GObp	1
GOBP_TRANSPORT_OF_VIRUS	GOBP_TRANSPORT_OF_VIRUS	3/283	23/17890	0.00548743	0.0282539	0.0189103	BST2/CAV1/CAV2	3	GObp	1
GOBP_POSITIVE_REGULATION_OF_PATTERN_RECOGNITION_RECEPTOR_SIGNALING_PATHWAY	GOBP_POSITIVE_REGULATION_OF_PATTERN_RECOGNITION_RECEPTOR_SIGNALING_PATHWAY	4/283	45/17890	0.00548817	0.0282539	0.0189103	CAV1/CD14/CYBA/LBP	4	GObp	1
GOBP_ANTIGEN_PROCESSING_AND_PRESENTATION_OF_PEPTIDE_ANTIGEN	GOBP_ANTIGEN_PROCESSING_AND_PRESENTATION_OF_PEPTIDE_ANTIGEN	5/283	72/17890	0.0056444	0.028956	0.0193803	CD74/FCER1G/FCGR1A/HLA-DRA/PYCARD	5	GObp	1
GOBP_POSITIVE_REGULATION_OF_ALPHA_BETA_T_CELL_ACTIVATION	GOBP_POSITIVE_REGULATION_OF_ALPHA_BETA_T_CELL_ACTIVATION	5/283	72/17890	0.0056444	0.028956	0.0193803	ANXA1/HLA-DRA/LGALS9/PTPRC/SYK	5	GObp	1
GOBP_RESPONSE_TO_MOLECULE_OF_BACTERIAL_ORIGIN	GOBP_RESPONSE_TO_MOLECULE_OF_BACTERIAL_ORIGIN	13/283	366/17890	0.00571965	0.0292906	0.0196042	APOB/C4B/CASP1/CD14/ELANE/HADHB/LBP/LGALS9/PON1/PYCARD/SCARB1/TSPO/VIM	13	GObp	1
GOBP_REGULATION_OF_PROTEIN_LOCALIZATION_TO_PLASMA_MEMBRANE	GOBP_REGULATION_OF_PROTEIN_LOCALIZATION_TO_PLASMA_MEMBRANE	6/283	103/17890	0.00590904	0.0301414	0.0201736	CSK/EZR/ITGA3/ITGB1/LGALS3/SORBS1	6	GObp	1
GOBP_REGULATION_OF_PROTEIN_CONTAINING_COMPLEX_ASSEMBLY	GOBP_REGULATION_OF_PROTEIN_CONTAINING_COMPLEX_ASSEMBLY	14/283	410/17890	0.00591299	0.0301414	0.0201736	APOE/CLU/FERMT2/LCP1/LGALS3/LMOD1/MSN/NEK7/PYCARD/SPTAN1/SYK/TMOD3/TMSB4X/VASP	14	GObp	1
GOBP_EXOCRINE_SYSTEM_DEVELOPMENT	GOBP_EXOCRINE_SYSTEM_DEVELOPMENT	4/283	46/17890	0.00593741	0.0301414	0.0201736	HGF/LAMA1/LAMA5/TGM2	4	GObp	1
GOBP_MODULATION_BY_HOST_OF_VIRAL_PROCESS	GOBP_MODULATION_BY_HOST_OF_VIRAL_PROCESS	4/283	46/17890	0.00593741	0.0301414	0.0201736	APCS/APOE/CAV2/STOM	4	GObp	1
GOBP_VENTRICULAR_CARDIAC_MUSCLE_TISSUE_MORPHOGENESIS	GOBP_VENTRICULAR_CARDIAC_MUSCLE_TISSUE_MORPHOGENESIS	4/283	46/17890	0.00593741	0.0301414	0.0201736	COL11A1/DSP/PKP2/TPM1	4	GObp	1
GOBP_PEPTIDYL_SERINE_MODIFICATION	GOBP_PEPTIDYL_SERINE_MODIFICATION	12/283	327/17890	0.00607076	0.0307648	0.0205909	BGN/CAV1/CD44/DCN/DOCK7/HGF/ILK/NEK7/PKN2/ROCK1/STK4/SYK	12	GObp	1
GOBP_LIPID_HOMEOSTASIS	GOBP_LIPID_HOMEOSTASIS	8/283	172/17890	0.00615602	0.0311428	0.0208439	APOA1/APOA2/APOA4/APOB/APOE/CAV1/SCARB1/TSPO	8	GObp	1
GOBP_DETECTION_OF_EXTERNAL_BIOTIC_STIMULUS	GOBP_DETECTION_OF_EXTERNAL_BIOTIC_STIMULUS	3/283	24/17890	0.00619886	0.0311973	0.0208804	C4B/LBP/SCARB1	3	GObp	1
GOBP_POSITIVE_REGULATION_OF_HUMORAL_IMMUNE_RESPONSE	GOBP_POSITIVE_REGULATION_OF_HUMORAL_IMMUNE_RESPONSE	3/283	24/17890	0.00619886	0.0311973	0.0208804	C3/HPX/PTPRC	3	GObp	1
GOBP_REGULATION_OF_MEMBRANE_PROTEIN_ECTODOMAIN_PROTEOLYSIS	GOBP_REGULATION_OF_MEMBRANE_PROTEIN_ECTODOMAIN_PROTEOLYSIS	3/283	24/17890	0.00619886	0.0311973	0.0208804	APOE/ROCK1/TIMP3	3	GObp	1
GOBP_REGULATION_OF_MUSCLE_CONTRACTION	GOBP_REGULATION_OF_MUSCLE_CONTRACTION	8/283	173/17890	0.00636862	0.0319965	0.0214153	ACTN3/CAV1/CLIC2/DSP/ITGA2/MYL9/PKP2/TPM1	8	GObp	1
GOBP_MEMBRANE_PROTEIN_ECTODOMAIN_PROTEOLYSIS	GOBP_MEMBRANE_PROTEIN_ECTODOMAIN_PROTEOLYSIS	4/283	47/17890	0.00641049	0.0321516	0.021519	APOE/MYH9/ROCK1/TIMP3	4	GObp	1
GOBP_MUSCLE_CELL_PROLIFERATION	GOBP_MUSCLE_CELL_PROLIFERATION	10/283	249/17890	0.00646435	0.0323661	0.0216626	AGT/APOE/CAV2/CYBA/ELANE/HGF/ITGA2/SERPINF2/THBS1/TPM1	10	GObp	1
GOBP_OSTEOBLAST_DIFFERENTIATION	GOBP_OSTEOBLAST_DIFFERENTIATION	10/283	250/17890	0.00664255	0.0332014	0.0222216	CAT/COL1A1/COL6A1/FERMT2/HGF/ILK/PDLIM7/PTK2/SPP1/TPM4	10	GObp	1
GOBP_POSITIVE_REGULATION_OF_RESPONSE_TO_BIOTIC_STIMULUS	GOBP_POSITIVE_REGULATION_OF_RESPONSE_TO_BIOTIC_STIMULUS	12/283	331/17890	0.00666398	0.0332516	0.0222552	CASP1/CAV1/CD14/CYBA/GRN/HPX/IFI16/LBP/LGALS9/MMRN2/PYCARD/SYK	12	GObp	1
GOBP_REGULATION_OF_SMALL_MOLECULE_METABOLIC_PROCESS	GOBP_REGULATION_OF_SMALL_MOLECULE_METABOLIC_PROCESS	12/283	332/17890	0.00681921	0.0339681	0.0227348	ACTN3/ANXA1/APOA1/APOA4/APOB/APOC1/APOE/CAV1/CD74/SORBS1/TMSB4X/TSPO	12	GObp	1
GOBP_REGULATION_OF_SYSTEMIC_ARTERIAL_BLOOD_PRESSURE_MEDIATED_BY_A_CHEMICAL_SIGNAL	GOBP_REGULATION_OF_SYSTEMIC_ARTERIAL_BLOOD_PRESSURE_MEDIATED_BY_A_CHEMICAL_SIGNAL	4/283	48/17890	0.00690792	0.0342738	0.0229395	AGT/CYBA/SERPINF2/TPM1	4	GObp	1
GOBP_CELLULAR_RESPONSE_TO_OXYGEN_RADICAL	GOBP_CELLULAR_RESPONSE_TO_OXYGEN_RADICAL	3/283	25/17890	0.00696279	0.0342738	0.0229395	APOA4/FBLN5/SOD3	3	GObp	1
GOBP_POSITIVE_REGULATION_OF_ALPHA_BETA_T_CELL_PROLIFERATION	GOBP_POSITIVE_REGULATION_OF_ALPHA_BETA_T_CELL_PROLIFERATION	3/283	25/17890	0.00696279	0.0342738	0.0229395	LGALS9/PTPRC/SYK	3	GObp	1
GOBP_POSITIVE_REGULATION_OF_LEUKOCYTE_DEGRANULATION	GOBP_POSITIVE_REGULATION_OF_LEUKOCYTE_DEGRANULATION	3/283	25/17890	0.00696279	0.0342738	0.0229395	ITGAM/ITGB2/SYK	3	GObp	1
GOBP_REGULATION_OF_SYSTEMIC_ARTERIAL_BLOOD_PRESSURE_BY_RENIN_ANGIOTENSIN	GOBP_REGULATION_OF_SYSTEMIC_ARTERIAL_BLOOD_PRESSURE_BY_RENIN_ANGIOTENSIN	3/283	25/17890	0.00696279	0.0342738	0.0229395	AGT/CYBA/SERPINF2	3	GObp	1
GOBP_RENAL_SYSTEM_PROCESS_INVOLVED_IN_REGULATION_OF_SYSTEMIC_ARTERIAL_BLOOD_PRESSURE	GOBP_RENAL_SYSTEM_PROCESS_INVOLVED_IN_REGULATION_OF_SYSTEMIC_ARTERIAL_BLOOD_PRESSURE	3/283	25/17890	0.00696279	0.0342738	0.0229395	AGT/CYBA/SERPINF2	3	GObp	1
GOBP_STEROID_CATABOLIC_PROCESS	GOBP_STEROID_CATABOLIC_PROCESS	3/283	25/17890	0.00696279	0.0342738	0.0229395	APOE/SCARB1/SPP1	3	GObp	1
GOBP_INOSITOL_LIPID_MEDIATED_SIGNALING	GOBP_INOSITOL_LIPID_MEDIATED_SIGNALING	8/283	176/17890	0.00703993	0.0345952	0.0231546	AGT/CAT/DCN/EZR/F2/FN1/HGF/PTK2	8	GObp	1
GOBP_DIGESTIVE_SYSTEM_PROCESS	GOBP_DIGESTIVE_SYSTEM_PROCESS	6/283	107/17890	0.00709016	0.0347835	0.0232805	APOA1/APOA2/APOA4/EZR/SCARB1/SERPINA3	6	GObp	1
GOBP_REGULATION_OF_T_CELL_ACTIVATION	GOBP_REGULATION_OF_T_CELL_ACTIVATION	13/283	377/17890	0.00726351	0.0355742	0.0238098	ANXA1/CAV1/CD74/CSK/GPNMB/HLA-DRA/LGALS3/LGALS9/PTPRC/PYCARD/RAC2/SYK/VSIG4	13	GObp	1
GOBP_ANTIGEN_PROCESSING_AND_PRESENTATION_OF_EXOGENOUS_ANTIGEN	GOBP_ANTIGEN_PROCESSING_AND_PRESENTATION_OF_EXOGENOUS_ANTIGEN	4/283	49/17890	0.00743021	0.0362083	0.0242342	CD74/FCER1G/FCGR1A/HLA-DRA	4	GObp	1
GOBP_NEUROMUSCULAR_JUNCTION_DEVELOPMENT	GOBP_NEUROMUSCULAR_JUNCTION_DEVELOPMENT	4/283	49/17890	0.00743021	0.0362083	0.0242342	AGRN/COL4A1/LAMB2/PPFIBP1	4	GObp	1
GOBP_REGULATION_OF_BONE_REMODELING	GOBP_REGULATION_OF_BONE_REMODELING	4/283	49/17890	0.00743021	0.0362083	0.0242342	CSK/SPP1/SYK/TF	4	GObp	1
GOBP_ENDOTHELIUM_DEVELOPMENT	GOBP_ENDOTHELIUM_DEVELOPMENT	7/283	142/17890	0.00748082	0.0363942	0.0243586	EZR/ICAM1/ITGAX/MSN/PECAM1/ROCK1/VCL	7	GObp	1
GOBP_INTERLEUKIN_6_PRODUCTION	GOBP_INTERLEUKIN_6_PRODUCTION	8/283	178/17890	0.0075163	0.0365059	0.0244334	CD74/CSK/CYBA/HGF/LBP/LGALS9/PYCARD/SYK	8	GObp	1
GOBP_GLOMERULAR_EPITHELIUM_DEVELOPMENT	GOBP_GLOMERULAR_EPITHELIUM_DEVELOPMENT	3/283	26/17890	0.00778014	0.0375997	0.0251655	IQGAP1/LAMB2/PECAM1	3	GObp	1
GOBP_IMMUNE_RESPONSE_REGULATING_CELL_SURFACE_RECEPTOR_SIGNALING_PATHWAY_INVOLVED_IN_PHAGOCYTOSIS	GOBP_IMMUNE_RESPONSE_REGULATING_CELL_SURFACE_RECEPTOR_SIGNALING_PATHWAY_INVOLVED_IN_PHAGOCYTOSIS	3/283	26/17890	0.00778014	0.0375997	0.0251655	PTK2/PTPRC/SYK	3	GObp	1
GOBP_POLARIZED_EPITHELIAL_CELL_DIFFERENTIATION	GOBP_POLARIZED_EPITHELIAL_CELL_DIFFERENTIATION	3/283	26/17890	0.00778014	0.0375997	0.0251655	EZR/LAMA1/MSN	3	GObp	1
GOBP_INFLAMMATORY_RESPONSE_TO_ANTIGENIC_STIMULUS	GOBP_INFLAMMATORY_RESPONSE_TO_ANTIGENIC_STIMULUS	5/283	78/17890	0.00789148	0.0380119	0.0254414	A2M/C3/ELANE/FCGR1A/SYK	5	GObp	1
GOBP_NEGATIVE_REGULATION_OF_ERK1_AND_ERK2_CASCADE	GOBP_NEGATIVE_REGULATION_OF_ERK1_AND_ERK2_CASCADE	5/283	78/17890	0.00789148	0.0380119	0.0254414	CSK/EZR/FBLN1/PTPRC/TIMP3	5	GObp	1
GOBP_CELLULAR_RESPONSE_TO_OSMOTIC_STRESS	GOBP_CELLULAR_RESPONSE_TO_OSMOTIC_STRESS	4/283	50/17890	0.00797786	0.0383016	0.0256352	CASP1/MYLK/PYCARD/TSPO	4	GObp	1
GOBP_REGULATION_OF_FATTY_ACID_BIOSYNTHETIC_PROCESS	GOBP_REGULATION_OF_FATTY_ACID_BIOSYNTHETIC_PROCESS	4/283	50/17890	0.00797786	0.0383016	0.0256352	ANXA1/APOA4/APOC1/CD74	4	GObp	1
GOBP_SMOOTH_MUSCLE_CELL_PROLIFERATION	GOBP_SMOOTH_MUSCLE_CELL_PROLIFERATION	8/283	180/17890	0.00801656	0.0384242	0.0257173	AGT/APOE/CYBA/ELANE/ITGA2/SERPINF2/THBS1/TPM1	8	GObp	1
GOBP_PHOSPHATIDYLINOSITOL_3_KINASE_SIGNALING	GOBP_PHOSPHATIDYLINOSITOL_3_KINASE_SIGNALING	7/283	144/17890	0.00805225	0.038532	0.0257894	AGT/CAT/DCN/F2/FN1/HGF/PTK2	7	GObp	1
GOBP_VASOCONSTRICTION	GOBP_VASOCONSTRICTION	5/283	79/17890	0.00831849	0.0397409	0.0265985	AGT/CAV1/CRP/FGB/FGG	5	GObp	1
GOBP_STRIATED_MUSCLE_CONTRACTION	GOBP_STRIATED_MUSCLE_CONTRACTION	8/283	182/17890	0.00854143	0.0407201	0.0272539	ACTN3/CAV1/CLIC2/DSP/FLNA/PKP2/SYNM/TPM1	8	GObp	1
GOBP_CELL_SURFACE_TOLL_LIKE_RECEPTOR_SIGNALING_PATHWAY	GOBP_CELL_SURFACE_TOLL_LIKE_RECEPTOR_SIGNALING_PATHWAY	4/283	51/17890	0.00855137	0.0407201	0.0272539	CD14/CYBA/LBP/LGALS9	4	GObp	1
GOBP_ESTABLISHMENT_OR_MAINTENANCE_OF_MONOPOLAR_CELL_POLARITY	GOBP_ESTABLISHMENT_OR_MAINTENANCE_OF_MONOPOLAR_CELL_POLARITY	3/283	27/17890	0.00865172	0.0407494	0.0272736	EZR/LAMA1/MSN	3	GObp	1
GOBP_NEGATIVE_REGULATION_OF_CHEMOKINE_PRODUCTION	GOBP_NEGATIVE_REGULATION_OF_CHEMOKINE_PRODUCTION	3/283	27/17890	0.00865172	0.0407494	0.0272736	ELANE/LGALS9/MAP2K5	3	GObp	1
GOBP_POSITIVE_REGULATION_OF_INTERLEUKIN_4_PRODUCTION	GOBP_POSITIVE_REGULATION_OF_INTERLEUKIN_4_PRODUCTION	3/283	27/17890	0.00865172	0.0407494	0.0272736	FCER1G/LGALS9/SYK	3	GObp	1
GOBP_POSITIVE_REGULATION_OF_LIPID_STORAGE	GOBP_POSITIVE_REGULATION_OF_LIPID_STORAGE	3/283	27/17890	0.00865172	0.0407494	0.0272736	APOB/C3/SCARB1	3	GObp	1
GOBP_RESPONSE_TO_INCREASED_OXYGEN_LEVELS	GOBP_RESPONSE_TO_INCREASED_OXYGEN_LEVELS	3/283	27/17890	0.00865172	0.0407494	0.0272736	CAT/CAV1/COL1A1	3	GObp	1
GOBP_STEROID_HORMONE_SECRETION	GOBP_STEROID_HORMONE_SECRETION	3/283	27/17890	0.00865172	0.0407494	0.0272736	AGT/SPP1/TSPO	3	GObp	1
GOBP_ENSHEATHMENT_OF_NEURONS	GOBP_ENSHEATHMENT_OF_NEURONS	7/283	146/17890	0.00865524	0.0407494	0.0272736	CLU/HGF/ILK/ITGAX/ITGB4/PTN/SBF2	7	GObp	1
GOBP_INNATE_IMMUNE_RESPONSE_ACTIVATING_CELL_SURFACE_RECEPTOR_SIGNALING_PATHWAY	GOBP_INNATE_IMMUNE_RESPONSE_ACTIVATING_CELL_SURFACE_RECEPTOR_SIGNALING_PATHWAY	5/283	80/17890	0.00876126	0.0411159	0.0275189	CD14/CYBA/LBP/LGALS9/SYK	5	GObp	1
GOBP_REGULATION_OF_ORGANIC_ACID_TRANSPORT	GOBP_REGULATION_OF_ORGANIC_ACID_TRANSPORT	5/283	80/17890	0.00876126	0.0411159	0.0275189	ACSL1/AGT/ITGB1/SYK/THBS1	5	GObp	1
GOBP_NEGATIVE_REGULATION_OF_MAPK_CASCADE	GOBP_NEGATIVE_REGULATION_OF_MAPK_CASCADE	8/283	183/17890	0.00881332	0.0412939	0.0276379	AGT/APOE/CAV1/CSK/EZR/FBLN1/PTPRC/TIMP3	8	GObp	1
GOBP_REGULATION_OF_BLOOD_CIRCULATION	GOBP_REGULATION_OF_BLOOD_CIRCULATION	10/283	262/17890	0.00909215	0.042532	0.0284666	AGT/CAV1/CLIC2/DES/DSP/FGB/FGG/FLNA/PKP2/TPM1	10	GObp	1
GOBP_POSITIVE_REGULATION_OF_ALPHA_BETA_T_CELL_DIFFERENTIATION	GOBP_POSITIVE_REGULATION_OF_ALPHA_BETA_T_CELL_DIFFERENTIATION	4/283	52/17890	0.00915118	0.0426879	0.0285709	ANXA1/HLA-DRA/LGALS9/SYK	4	GObp	1
GOBP_CHONDROCYTE_DIFFERENTIATION	GOBP_CHONDROCYTE_DIFFERENTIATION	6/283	113/17890	0.00916933	0.0426879	0.0285709	COL11A1/COL2A1/COL3A1/EFEMP1/SERPINH1/TGFBI	6	GObp	1
GOBP_SMOOTH_MUSCLE_CONTRACTION	GOBP_SMOOTH_MUSCLE_CONTRACTION	6/283	113/17890	0.00916933	0.0426879	0.0285709	AGT/CAV1/ITGA2/MYH11/MYLK/ROCK1	6	GObp	1
GOBP_NEGATIVE_REGULATION_OF_INTERLEUKIN_2_PRODUCTION	GOBP_NEGATIVE_REGULATION_OF_INTERLEUKIN_2_PRODUCTION	3/283	28/17890	0.00957828	0.044169	0.0295623	EZR/PTPRC/VSIG4	3	GObp	1
GOBP_POSITIVE_REGULATION_OF_GRANULOCYTE_CHEMOTAXIS	GOBP_POSITIVE_REGULATION_OF_GRANULOCYTE_CHEMOTAXIS	3/283	28/17890	0.00957828	0.044169	0.0295623	CD74/LBP/RAC2	3	GObp	1
GOBP_POSITIVE_REGULATION_OF_PROTEIN_TARGETING_TO_MEMBRANE	GOBP_POSITIVE_REGULATION_OF_PROTEIN_TARGETING_TO_MEMBRANE	3/283	28/17890	0.00957828	0.044169	0.0295623	ITGAM/ITGB2/STOM	3	GObp	1
GOBP_PYROPTOSIS	GOBP_PYROPTOSIS	3/283	28/17890	0.00957828	0.044169	0.0295623	CASP1/ELANE/PYCARD	3	GObp	1
GOBP_RECEPTOR_CATABOLIC_PROCESS	GOBP_RECEPTOR_CATABOLIC_PROCESS	3/283	28/17890	0.00957828	0.044169	0.0295623	ANXA2/APOE/CAPN1	3	GObp	1
GOBP_REGULATION_OF_MACROPHAGE_CHEMOTAXIS	GOBP_REGULATION_OF_MACROPHAGE_CHEMOTAXIS	3/283	28/17890	0.00957828	0.044169	0.0295623	C5/PTK2/THBS1	3	GObp	1
GOBP_POSITIVE_REGULATION_OF_LEUKOCYTE_MEDIATED_IMMUNITY	GOBP_POSITIVE_REGULATION_OF_LEUKOCYTE_MEDIATED_IMMUNITY	7/283	149/17890	0.00962107	0.0442964	0.0296475	C3/FCGR1A/HLA-DRA/HPX/ITGAM/ITGB2/PTPRC	7	GObp	1
GOBP_REGULATION_OF_PHOSPHATASE_ACTIVITY	GOBP_REGULATION_OF_PHOSPHATASE_ACTIVITY	5/283	82/17890	0.00969515	0.0445671	0.0298288	ITGA1/ITGA2/LGALS3/PTPRC/ROCK1	5	GObp	1
GOBP_NEGATIVE_REGULATION_OF_MITOCHONDRION_ORGANIZATION	GOBP_NEGATIVE_REGULATION_OF_MITOCHONDRION_ORGANIZATION	4/283	53/17890	0.00977776	0.0448058	0.0299885	CLU/HGF/LMNA/TSPO	4	GObp	1
GOBP_POSITIVE_REGULATION_OF_FIBROBLAST_PROLIFERATION	GOBP_POSITIVE_REGULATION_OF_FIBROBLAST_PROLIFERATION	4/283	53/17890	0.00977776	0.0448058	0.0299885	AGT/CD74/FN1/S100A6	4	GObp	1
GOBP_CELLULAR_RESPONSE_TO_TYPE_II_INTERFERON	GOBP_CELLULAR_RESPONSE_TO_TYPE_II_INTERFERON	6/283	115/17890	0.00995012	0.0454544	0.0304226	CASP1/FLNB/HPX/LGALS9/VIM/ZYX	6	GObp	1
GOBP_RESPONSE_TO_CALCIUM_ION	GOBP_RESPONSE_TO_CALCIUM_ION	7/283	150/17890	0.00995986	0.0454544	0.0304226	ANXA11/CAV1/CPNE3/FGB/FGG/IQGAP1/THBS1	7	GObp	1
GOBP_NEGATIVE_REGULATION_OF_INFLAMMATORY_RESPONSE	GOBP_NEGATIVE_REGULATION_OF_INFLAMMATORY_RESPONSE	8/283	187/17890	0.00996602	0.0454544	0.0304226	APCS/APOA1/APOE/ELANE/GRN/HGF/PTPRC/SYK	8	GObp	1
GOBP_RESPONSE_TO_OXIDATIVE_STRESS	GOBP_RESPONSE_TO_OXIDATIVE_STRESS	14/283	437/17890	0.010064	0.0457076	0.0305921	ANXA1/APOA4/APOE/BANF1/CAT/COL1A1/FBLN5/HBB/HGF/HP/PDLIM1/PXN/SOD3/TPM1	14	GObp	1
GOBP_LEUKOCYTE_DEGRANULATION	GOBP_LEUKOCYTE_DEGRANULATION	5/283	83/17890	0.0101868	0.0457076	0.0305921	ITGAM/ITGB2/LGALS9/RAC2/SYK	5	GObp	1
GOBP_REGULATION_OF_ACTIN_FILAMENT_LENGTH	GOBP_REGULATION_OF_ACTIN_FILAMENT_LENGTH	7/283	151/17890	0.0103073	0.0457076	0.0305921	ACTN2/LMOD1/PYCARD/SPTAN1/TMOD3/TMSB4X/VASP	7	GObp	1
GOBP_REGULATION_OF_MITOCHONDRION_ORGANIZATION	GOBP_REGULATION_OF_MITOCHONDRION_ORGANIZATION	7/283	151/17890	0.0103073	0.0457076	0.0305921	CLU/DCN/HGF/LMNA/PLAUR/PYCARD/TSPO	7	GObp	1
GOBP_CD4_POSITIVE_CD25_POSITIVE_ALPHA_BETA_REGULATORY_T_CELL_DIFFERENTIATION	GOBP_CD4_POSITIVE_CD25_POSITIVE_ALPHA_BETA_REGULATORY_T_CELL_DIFFERENTIATION	2/283	10/17890	0.0103191	0.0457076	0.0305921	HLA-DRA/LGALS9	2	GObp	1
GOBP_CELLULAR_HYPOTONIC_RESPONSE	GOBP_CELLULAR_HYPOTONIC_RESPONSE	2/283	10/17890	0.0103191	0.0457076	0.0305921	MYLK/TSPO	2	GObp	1
GOBP_CHOLESTEROL_CATABOLIC_PROCESS	GOBP_CHOLESTEROL_CATABOLIC_PROCESS	2/283	10/17890	0.0103191	0.0457076	0.0305921	APOE/SCARB1	2	GObp	1
GOBP_DESMOSOME_ORGANIZATION	GOBP_DESMOSOME_ORGANIZATION	2/283	10/17890	0.0103191	0.0457076	0.0305921	DSP/PKP2	2	GObp	1
GOBP_LONG_CHAIN_FATTY_ACID_IMPORT_ACROSS_PLASMA_MEMBRANE	GOBP_LONG_CHAIN_FATTY_ACID_IMPORT_ACROSS_PLASMA_MEMBRANE	2/283	10/17890	0.0103191	0.0457076	0.0305921	ACSL1/THBS1	2	GObp	1
GOBP_PERIPHERAL_NERVOUS_SYSTEM_AXON_REGENERATION	GOBP_PERIPHERAL_NERVOUS_SYSTEM_AXON_REGENERATION	2/283	10/17890	0.0103191	0.0457076	0.0305921	APOA4/TSPO	2	GObp	1
GOBP_POSITIVE_REGULATION_OF_MEMBRANE_DEPOLARIZATION	GOBP_POSITIVE_REGULATION_OF_MEMBRANE_DEPOLARIZATION	2/283	10/17890	0.0103191	0.0457076	0.0305921	DCN/TSPO	2	GObp	1
GOBP_POSITIVE_REGULATION_OF_TRIGLYCERIDE_LIPASE_ACTIVITY	GOBP_POSITIVE_REGULATION_OF_TRIGLYCERIDE_LIPASE_ACTIVITY	2/283	10/17890	0.0103191	0.0457076	0.0305921	APOA4/APOH	2	GObp	1
GOBP_REGULATION_OF_FC_RECEPTOR_MEDIATED_STIMULATORY_SIGNALING_PATHWAY	GOBP_REGULATION_OF_FC_RECEPTOR_MEDIATED_STIMULATORY_SIGNALING_PATHWAY	2/283	10/17890	0.0103191	0.0457076	0.0305921	CSK/PTPRC	2	GObp	1
GOBP_REGULATION_OF_GAP_JUNCTION_ASSEMBLY	GOBP_REGULATION_OF_GAP_JUNCTION_ASSEMBLY	2/283	10/17890	0.0103191	0.0457076	0.0305921	AGT/CAV1	2	GObp	1
GOBP_REGULATION_OF_MEMBRANE_REPOLARIZATION_DURING_ACTION_POTENTIAL	GOBP_REGULATION_OF_MEMBRANE_REPOLARIZATION_DURING_ACTION_POTENTIAL	2/283	10/17890	0.0103191	0.0457076	0.0305921	CAV1/FLNA	2	GObp	1
GOBP_REGULATION_OF_PHOSPHATIDYLCHOLINE_METABOLIC_PROCESS	GOBP_REGULATION_OF_PHOSPHATIDYLCHOLINE_METABOLIC_PROCESS	2/283	10/17890	0.0103191	0.0457076	0.0305921	APOC1/SCARB1	2	GObp	1
GOBP_RESPONSE_TO_LIPOTEICHOIC_ACID	GOBP_RESPONSE_TO_LIPOTEICHOIC_ACID	2/283	10/17890	0.0103191	0.0457076	0.0305921	CD14/LBP	2	GObp	1
GOBP_RESPONSE_TO_VITAMIN_E	GOBP_RESPONSE_TO_VITAMIN_E	2/283	10/17890	0.0103191	0.0457076	0.0305921	CAT/COL1A1	2	GObp	1
GOBP_RETINA_VASCULATURE_MORPHOGENESIS_IN_CAMERA_TYPE_EYE	GOBP_RETINA_VASCULATURE_MORPHOGENESIS_IN_CAMERA_TYPE_EYE	2/283	10/17890	0.0103191	0.0457076	0.0305921	COL4A1/LAMA1	2	GObp	1
GOBP_NEGATIVE_REGULATION_OF_EPITHELIAL_CELL_MIGRATION	GOBP_NEGATIVE_REGULATION_OF_EPITHELIAL_CELL_MIGRATION	6/283	116/17890	0.0103578	0.0457402	0.0306139	APOE/APOH/DCN/MAP2K5/MMRN2/THBS1	6	GObp	1
GOBP_NEPHRON_EPITHELIUM_DEVELOPMENT	GOBP_NEPHRON_EPITHELIUM_DEVELOPMENT	6/283	116/17890	0.0103578	0.0457402	0.0306139	AGT/ILK/IQGAP1/LAMA5/LAMB2/PECAM1	6	GObp	1
GOBP_CARDIAC_MUSCLE_CELL_ACTION_POTENTIAL_INVOLVED_IN_CONTRACTION	GOBP_CARDIAC_MUSCLE_CELL_ACTION_POTENTIAL_INVOLVED_IN_CONTRACTION	4/283	54/17890	0.0104316	0.0459965	0.0307854	CAV1/DSP/FLNA/PKP2	4	GObp	1
GOBP_NITRIC_OXIDE_MEDIATED_SIGNAL_TRANSDUCTION	GOBP_NITRIC_OXIDE_MEDIATED_SIGNAL_TRANSDUCTION	3/283	29/17890	0.0105605	0.0464247	0.031072	AGT/APOE/THBS1	3	GObp	1
GOBP_RESPONSE_TO_OXYGEN_RADICAL	GOBP_RESPONSE_TO_OXYGEN_RADICAL	3/283	29/17890	0.0105605	0.0464247	0.031072	APOA4/FBLN5/SOD3	3	GObp	1
GOBP_REACTIVE_NITROGEN_SPECIES_METABOLIC_PROCESS	GOBP_REACTIVE_NITROGEN_SPECIES_METABOLIC_PROCESS	5/283	84/17890	0.0106953	0.0469467	0.0314214	AGT/CAV1/CLU/HBB/TSPO	5	GObp	1
GOBP_POSITIVE_REGULATION_OF_CELL_PROJECTION_ORGANIZATION	GOBP_POSITIVE_REGULATION_OF_CELL_PROJECTION_ORGANIZATION	12/283	353/17890	0.0107908	0.0472239	0.0316069	AGRN/AGT/APOE/FLNA/FN1/GRN/HGF/ITGA2/ITGA3/ITGA6/PTN/RAC2	12	GObp	1
GOBP_REGULATION_OF_CELLULAR_COMPONENT_SIZE	GOBP_REGULATION_OF_CELLULAR_COMPONENT_SIZE	12/283	353/17890	0.0107908	0.0472239	0.0316069	ACTN2/APOE/EZR/FN1/LMOD1/MSN/PYCARD/SPP1/SPTAN1/TMOD3/TMSB4X/VASP	12	GObp	1
GOBP_EXOCYTOSIS	GOBP_EXOCYTOSIS	12/283	354/17890	0.0110169	0.0481412	0.0322209	ANXA1/ANXA2/FGB/FGG/ITGAM/ITGB2/LGALS9/MICAL1/MYH9/RAC2/S100A10/SYK	12	GObp	1
GOBP_GLAND_DEVELOPMENT	GOBP_GLAND_DEVELOPMENT	14/283	442/17890	0.0110373	0.0481584	0.0322324	ANXA1/APOA1/CAPN1/CAV1/EZR/HGF/ITGA2/LAMA1/LAMA5/MSN/PTN/TGM2/TSPO/VTN	14	GObp	1
GOBP_VENTRICULAR_CARDIAC_MUSCLE_TISSUE_DEVELOPMENT	GOBP_VENTRICULAR_CARDIAC_MUSCLE_TISSUE_DEVELOPMENT	4/283	55/17890	0.011113	0.0484161	0.0324048	COL11A1/DSP/PKP2/TPM1	4	GObp	1
GOBP_ACTIN_POLYMERIZATION_OR_DEPOLYMERIZATION	GOBP_ACTIN_POLYMERIZATION_OR_DEPOLYMERIZATION	8/283	191/17890	0.0112272	0.0487683	0.0326406	ACTN2/LMOD1/MICAL1/PYCARD/SPTAN1/TMOD3/TMSB4X/VASP	8	GObp	1
GOBP_REGULATION_OF_PRODUCTION_OF_MOLECULAR_MEDIATOR_OF_IMMUNE_RESPONSE	GOBP_REGULATION_OF_PRODUCTION_OF_MOLECULAR_MEDIATOR_OF_IMMUNE_RESPONSE	8/283	191/17890	0.0112272	0.0487683	0.0326406	APOA1/APOA2/BST2/CD74/HPX/PTPRC/PYCARD/SYK	8	GObp	1
GOBP_POSITIVE_REGULATION_OF_INTRACELLULAR_PROTEIN_TRANSPORT	GOBP_POSITIVE_REGULATION_OF_INTRACELLULAR_PROTEIN_TRANSPORT	7/283	154/17890	0.0114025	0.0493826	0.0330517	ANP32B/EMD/FLNA/ITGAM/ITGB2/RAC2/STOM	7	GObp	1
GOBP_REGULATION_OF_CATION_CHANNEL_ACTIVITY	GOBP_REGULATION_OF_CATION_CHANNEL_ACTIVITY	7/283	154/17890	0.0114025	0.0493826	0.0330517	ACTN2/AHNAK/CAV1/CLIC2/ITGB1/STOM/TMSB4X	7	GObp	1
GOBP_DEVELOPMENTAL_CELL_GROWTH	GOBP_DEVELOPMENTAL_CELL_GROWTH	9/283	231/17890	0.0114969	0.0497178	0.0332761	AGT/APOE/FN1/IQGAP1/ITGB1/LAMB2/SORBS2/SPP1/VCL	9	GObp	1
GOBP_NEGATIVE_REGULATION_OF_INTRINSIC_APOPTOTIC_SIGNALING_PATHWAY_IN_RESPONSE_TO_DNA_DAMAGE	GOBP_NEGATIVE_REGULATION_OF_INTRINSIC_APOPTOTIC_SIGNALING_PATHWAY_IN_RESPONSE_TO_DNA_DAMAGE	3/283	30/17890	0.0115989	0.0500105	0.033472	CD44/CD74/CLU	3	GObp	1
GOBP_POSITIVE_REGULATION_OF_VASOCONSTRICTION	GOBP_POSITIVE_REGULATION_OF_VASOCONSTRICTION	3/283	30/17890	0.0115989	0.0500105	0.033472	CAV1/FGB/FGG	3	GObp	1
GOBP_POSITIVE_REGULATION_OF_MAP_KINASE_ACTIVITY	GOBP_POSITIVE_REGULATION_OF_MAP_KINASE_ACTIVITY	6/283	119/17890	0.0116517	0.0501641	0.0335748	CSK/ELANE/MAP2K5/PTPRC/SYK/THBS1	6	GObp	1
GOBP_CYTOKINE_MEDIATED_SIGNALING_PATHWAY	GOBP_CYTOKINE_MEDIATED_SIGNALING_PATHWAY	15/283	491/17890	0.0118039	0.0507446	0.0339634	ACSL1/ACTN4/APOA1/CASP1/CAV1/CD44/CD74/FCER1G/HPX/ILK/LIMS1/PTPRC/PYCARD/SYK/TMSB4X	15	GObp	1
GOBP_REGULATION_OF_TUMOR_NECROSIS_FACTOR_MEDIATED_SIGNALING_PATHWAY	GOBP_REGULATION_OF_TUMOR_NECROSIS_FACTOR_MEDIATED_SIGNALING_PATHWAY	4/283	56/17890	0.0118224	0.0507495	0.0339666	APOA1/CASP1/PYCARD/SYK	4	GObp	1
GOBP_RESPONSE_TO_ESTRADIOL	GOBP_RESPONSE_TO_ESTRADIOL	6/283	120/17890	0.0121072	0.0518957	0.0347337	AGT/ANXA1/APOB/CAT/COL1A1/ITGA2	6	GObp	1
GOBP_CELLULAR_COMPONENT_DISASSEMBLY	GOBP_CELLULAR_COMPONENT_DISASSEMBLY	15/283	493/17890	0.0122127	0.0522709	0.0349849	ACTN2/C1QA/C1QC/C3/ELANE/ITGAM/ITGB1/LAMC1/LCP1/LMOD1/MICAL1/PLG/SPTAN1/TMOD3/TSPO	15	GObp	1
GOBP_POSITIVE_REGULATION_OF_PROTEIN_BINDING	GOBP_POSITIVE_REGULATION_OF_PROTEIN_BINDING	5/283	87/17890	0.0123243	0.0522717	0.0349854	ANXA2/APOE/CAV1/STK4/VTN	5	GObp	1
GOBP_RESPONSE_TO_OSMOTIC_STRESS	GOBP_RESPONSE_TO_OSMOTIC_STRESS	5/283	87/17890	0.0123243	0.0522717	0.0349854	CASP1/ITGA2/MYLK/PYCARD/TSPO	5	GObp	1
GOBP_BLEB_ASSEMBLY	GOBP_BLEB_ASSEMBLY	2/283	11/17890	0.0124815	0.0522717	0.0349854	MYLK/ROCK1	2	GObp	1
GOBP_COMPLEMENT_ACTIVATION_LECTIN_PATHWAY	GOBP_COMPLEMENT_ACTIVATION_LECTIN_PATHWAY	2/283	11/17890	0.0124815	0.0522717	0.0349854	A2M/SERPING1	2	GObp	1
GOBP_GLOMERULAR_BASEMENT_MEMBRANE_DEVELOPMENT	GOBP_GLOMERULAR_BASEMENT_MEMBRANE_DEVELOPMENT	2/283	11/17890	0.0124815	0.0522717	0.0349854	LAMB2/NID1	2	GObp	1
GOBP_NAIL_DEVELOPMENT	GOBP_NAIL_DEVELOPMENT	2/283	11/17890	0.0124815	0.0522717	0.0349854	ITGA6/ITGB4	2	GObp	1
GOBP_PLASMA_MEMBRANE_RAFT_ORGANIZATION	GOBP_PLASMA_MEMBRANE_RAFT_ORGANIZATION	2/283	11/17890	0.0124815	0.0522717	0.0349854	CAV1/CAV2	2	GObp	1
GOBP_POSITIVE_REGULATION_OF_PODOSOME_ASSEMBLY	GOBP_POSITIVE_REGULATION_OF_PODOSOME_ASSEMBLY	2/283	11/17890	0.0124815	0.0522717	0.0349854	LCP1/MSN	2	GObp	1
GOBP_POSITIVE_REGULATION_OF_VESICLE_FUSION	GOBP_POSITIVE_REGULATION_OF_VESICLE_FUSION	2/283	11/17890	0.0124815	0.0522717	0.0349854	ANXA1/ANXA2	2	GObp	1
GOBP_RECEPTOR_MEDIATED_ENDOCYTOSIS_OF_VIRUS_BY_HOST_CELL	GOBP_RECEPTOR_MEDIATED_ENDOCYTOSIS_OF_VIRUS_BY_HOST_CELL	2/283	11/17890	0.0124815	0.0522717	0.0349854	CAV1/CAV2	2	GObp	1
GOBP_REGULATION_OF_DENDRITIC_CELL_ANTIGEN_PROCESSING_AND_PRESENTATION	GOBP_REGULATION_OF_DENDRITIC_CELL_ANTIGEN_PROCESSING_AND_PRESENTATION	2/283	11/17890	0.0124815	0.0522717	0.0349854	CD74/THBS1	2	GObp	1
GOBP_REGULATION_OF_GAMMA_DELTA_T_CELL_ACTIVATION	GOBP_REGULATION_OF_GAMMA_DELTA_T_CELL_ACTIVATION	2/283	11/17890	0.0124815	0.0522717	0.0349854	PTPRC/SYK	2	GObp	1
GOBP_REGULATION_OF_NAD_P_H_OXIDASE_ACTIVITY	GOBP_REGULATION_OF_NAD_P_H_OXIDASE_ACTIVITY	2/283	11/17890	0.0124815	0.0522717	0.0349854	AGT/CYBA	2	GObp	1
GOBP_REGULATION_OF_RECEPTOR_CATABOLIC_PROCESS	GOBP_REGULATION_OF_RECEPTOR_CATABOLIC_PROCESS	2/283	11/17890	0.0124815	0.0522717	0.0349854	ANXA2/APOE	2	GObp	1
GOBP_VERY_LOW_DENSITY_LIPOPROTEIN_PARTICLE_ASSEMBLY	GOBP_VERY_LOW_DENSITY_LIPOPROTEIN_PARTICLE_ASSEMBLY	2/283	11/17890	0.0124815	0.0522717	0.0349854	APOB/APOC1	2	GObp	1
GOBP_ESTABLISHMENT_OF_ORGANELLE_LOCALIZATION	GOBP_ESTABLISHMENT_OF_ORGANELLE_LOCALIZATION	14/283	449/17890	0.0125222	0.0523018	0.0350055	ACTN4/DOCK7/EZR/ITGB1/LGALS9/LMNA/LMNB1/LMNB2/MYH9/RAC2/SUN1/SUN2/SYK/SYNE2	14	GObp	1
GOBP_ADHERENS_JUNCTION_ORGANIZATION	GOBP_ADHERENS_JUNCTION_ORGANIZATION	4/283	57/17890	0.0125603	0.0523018	0.0350055	CSK/DSP/FERMT2/VCL	4	GObp	1
GOBP_EMBRYO_IMPLANTATION	GOBP_EMBRYO_IMPLANTATION	4/283	57/17890	0.0125603	0.0523018	0.0350055	ARHGDIB/FBLN1/ITGB4/SPP1	4	GObp	1
GOBP_REGULATION_OF_PHOSPHOPROTEIN_PHOSPHATASE_ACTIVITY	GOBP_REGULATION_OF_PHOSPHOPROTEIN_PHOSPHATASE_ACTIVITY	4/283	57/17890	0.0125603	0.0523018	0.0350055	ITGA1/LGALS3/PTPRC/ROCK1	4	GObp	1
GOBP_ANTIGEN_PROCESSING_AND_PRESENTATION_OF_EXOGENOUS_PEPTIDE_ANTIGEN_VIA_MHC_CLASS_II	GOBP_ANTIGEN_PROCESSING_AND_PRESENTATION_OF_EXOGENOUS_PEPTIDE_ANTIGEN_VIA_MHC_CLASS_II	3/283	31/17890	0.012694	0.0526332	0.0352274	CD74/FCER1G/HLA-DRA	3	GObp	1
GOBP_REGULATION_OF_CARDIAC_MUSCLE_CELL_ACTION_POTENTIAL	GOBP_REGULATION_OF_CARDIAC_MUSCLE_CELL_ACTION_POTENTIAL	3/283	31/17890	0.012694	0.0526332	0.0352274	CAV1/DSP/PKP2	3	GObp	1
GOBP_SCHWANN_CELL_DEVELOPMENT	GOBP_SCHWANN_CELL_DEVELOPMENT	3/283	31/17890	0.012694	0.0526332	0.0352274	ILK/ITGB4/LAMB2	3	GObp	1
GOBP_CONNECTIVE_TISSUE_DEVELOPMENT	GOBP_CONNECTIVE_TISSUE_DEVELOPMENT	10/283	276/17890	0.0127648	0.0528519	0.0353737	BGN/CD44/COL11A1/COL1A1/COL2A1/COL3A1/EFEMP1/ITGB8/SERPINH1/TGFBI	10	GObp	1
GOBP_BONE_REMODELING	GOBP_BONE_REMODELING	5/283	88/17890	0.0129027	0.0533469	0.035705	CSK/PTN/SPP1/SYK/TF	5	GObp	1
GOBP_CYTOKINE_PRODUCTION_INVOLVED_IN_IMMUNE_RESPONSE	GOBP_CYTOKINE_PRODUCTION_INVOLVED_IN_IMMUNE_RESPONSE	6/283	122/17890	0.0130557	0.0538269	0.0360263	APOA1/APOA2/BST2/CD74/PYCARD/SYK	6	GObp	1
GOBP_REGULATION_OF_MONONUCLEAR_CELL_MIGRATION	GOBP_REGULATION_OF_MONONUCLEAR_CELL_MIGRATION	6/283	122/17890	0.0130557	0.0538269	0.0360263	LGALS3/LGALS9/MSN/PTK2/PYCARD/THBS1	6	GObp	1
GOBP_CELL_GROWTH	GOBP_CELL_GROWTH	15/283	498/17890	0.0132831	0.0546698	0.0365904	AGT/APOE/BCAR1/BST2/CYBA/F2/FBLN5/FN1/IQGAP1/ITGB1/LAMB2/MAP2K5/SORBS2/SPP1/VCL	15	GObp	1
GOBP_CELL_SURFACE_PATTERN_RECOGNITION_RECEPTOR_SIGNALING_PATHWAY	GOBP_CELL_SURFACE_PATTERN_RECOGNITION_RECEPTOR_SIGNALING_PATHWAY	4/283	58/17890	0.013327	0.0546698	0.0365904	CD14/CYBA/LBP/LGALS9	4	GObp	1
GOBP_ESTABLISHMENT_OR_MAINTENANCE_OF_BIPOLAR_CELL_POLARITY	GOBP_ESTABLISHMENT_OR_MAINTENANCE_OF_BIPOLAR_CELL_POLARITY	4/283	58/17890	0.013327	0.0546698	0.0365904	EZR/ILK/LAMA1/MSN	4	GObp	1
GOBP_POSITIVE_REGULATION_OF_PROTEIN_SERINE_THREONINE_KINASE_ACTIVITY	GOBP_POSITIVE_REGULATION_OF_PROTEIN_SERINE_THREONINE_KINASE_ACTIVITY	8/283	197/17890	0.013335	0.0546698	0.0365904	ACSL1/CSK/ELANE/FERMT2/MAP2K5/PTPRC/SYK/THBS1	8	GObp	1
GOBP_ACTIVATION_OF_INNATE_IMMUNE_RESPONSE	GOBP_ACTIVATION_OF_INNATE_IMMUNE_RESPONSE	9/283	237/17890	0.0134117	0.0549071	0.0367493	CASP1/CAV1/CD14/CYBA/IFI16/LBP/LGALS9/PYCARD/SYK	9	GObp	1
GOBP_POSITIVE_REGULATION_OF_NF_KAPPAB_TRANSCRIPTION_FACTOR_ACTIVITY	GOBP_POSITIVE_REGULATION_OF_NF_KAPPAB_TRANSCRIPTION_FACTOR_ACTIVITY	7/283	160/17890	0.013842	0.0565278	0.037834	AGT/CAT/CAV1/CLU/LGALS9/PYCARD/RBCK1	7	GObp	1
GOBP_EPITHELIAL_CELL_MORPHOGENESIS	GOBP_EPITHELIAL_CELL_MORPHOGENESIS	3/283	32/17890	0.0138463	0.0565278	0.037834	FLNB/PALLD/ROCK1	3	GObp	1
GOBP_CALCIUM_ION_TRANSPORT	GOBP_CALCIUM_ION_TRANSPORT	14/283	455/17890	0.0139147	0.0567276	0.0379678	AGT/AHNAK/ANXA2/CAV1/CLIC2/CYBA/F2/FLNA/ITGAV/ITPR2/LGALS3/MYLK/PTPRC/TSPO	14	GObp	1
GOBP_CELL_CELL_ADHESION_VIA_PLASMA_MEMBRANE_ADHESION_MOLECULES	GOBP_CELL_CELL_ADHESION_VIA_PLASMA_MEMBRANE_ADHESION_MOLECULES	10/283	280/17890	0.013995	0.0569756	0.0381337	APOA1/ICAM1/ITGA3/ITGA5/ITGAM/ITGB1/ITGB2/MAP2K5/PALLD/PECAM1	10	GObp	1
GOBP_MEMBRANE_DOCKING	GOBP_MEMBRANE_DOCKING	5/283	90/17890	0.0141139	0.0573361	0.038375	CAV2/EZR/ICAM1/MSN/ROCK1	5	GObp	1
GOBP_MEMBRANE_PROTEIN_PROTEOLYSIS	GOBP_MEMBRANE_PROTEIN_PROTEOLYSIS	4/283	59/17890	0.0141229	0.0573361	0.038375	APOE/MYH9/ROCK1/TIMP3	4	GObp	1
GOBP_ADAPTIVE_THERMOGENESIS	GOBP_ADAPTIVE_THERMOGENESIS	7/283	161/17890	0.0142822	0.0579023	0.038754	ACSL1/ACTN3/CAV1/DOCK7/LAMA4/MFAP2/SYK	7	GObp	1
GOBP_REGULATION_OF_PROTEIN_STABILITY	GOBP_REGULATION_OF_PROTEIN_STABILITY	11/283	324/17890	0.0144576	0.0584511	0.0391213	AHSP/APOA1/APOA2/CLU/FLNA/GRN/LMNA/PARVA/PYCARD/STK4/TF	11	GObp	1
GOBP_REGULATION_OF_TRANSPORTER_ACTIVITY	GOBP_REGULATION_OF_TRANSPORTER_ACTIVITY	11/283	324/17890	0.0144576	0.0584511	0.0391213	ACTN2/ACTN4/AHNAK/APOA2/CAPN1/CAV1/CLIC2/ITGB1/PON1/STOM/TMSB4X	11	GObp	1
GOBP_REGULATION_OF_MUSCLE_CELL_DIFFERENTIATION	GOBP_REGULATION_OF_MUSCLE_CELL_DIFFERENTIATION	7/283	162/17890	0.0147323	0.0587077	0.039293	ACTN3/LAMA1/LAMA2/LAMB1/LAMB2/LAMC1/NID1	7	GObp	1
GOBP_LAMELLIPODIUM_ORGANIZATION	GOBP_LAMELLIPODIUM_ORGANIZATION	5/283	91/17890	0.0147471	0.0587077	0.039293	CD44/ITGB1/PARVB/RAC2/VCL	5	GObp	1
GOBP_CELL_CELL_ADHESION_INVOLVED_IN_GASTRULATION	GOBP_CELL_CELL_ADHESION_INVOLVED_IN_GASTRULATION	2/283	12/17890	0.0148227	0.0587077	0.039293	APOA1/MAP2K5	2	GObp	1
GOBP_CELLULAR_RESPONSE_TO_TESTOSTERONE_STIMULUS	GOBP_CELLULAR_RESPONSE_TO_TESTOSTERONE_STIMULUS	2/283	12/17890	0.0148227	0.0587077	0.039293	MSN/SPP1	2	GObp	1
GOBP_MACROPHAGE_PROLIFERATION	GOBP_MACROPHAGE_PROLIFERATION	2/283	12/17890	0.0148227	0.0587077	0.039293	CLU/PTK2	2	GObp	1
GOBP_NEGATIVE_REGULATION_OF_LONG_TERM_SYNAPTIC_POTENTIATION	GOBP_NEGATIVE_REGULATION_OF_LONG_TERM_SYNAPTIC_POTENTIATION	2/283	12/17890	0.0148227	0.0587077	0.039293	APOE/PTN	2	GObp	1
GOBP_NEGATIVE_REGULATION_OF_PROTEIN_AUTOPHOSPHORYLATION	GOBP_NEGATIVE_REGULATION_OF_PROTEIN_AUTOPHOSPHORYLATION	2/283	12/17890	0.0148227	0.0587077	0.039293	CAV1/PTPRC	2	GObp	1
GOBP_NEGATIVE_REGULATION_OF_TRANSFORMING_GROWTH_FACTOR_BETA_PRODUCTION	GOBP_NEGATIVE_REGULATION_OF_TRANSFORMING_GROWTH_FACTOR_BETA_PRODUCTION	2/283	12/17890	0.0148227	0.0587077	0.039293	CD2AP/FN1	2	GObp	1
GOBP_NEGATIVE_T_CELL_SELECTION	GOBP_NEGATIVE_T_CELL_SELECTION	2/283	12/17890	0.0148227	0.0587077	0.039293	CD74/PTPRC	2	GObp	1
GOBP_NEUTROPHIL_MEDIATED_KILLING_OF_SYMBIONT_CELL	GOBP_NEUTROPHIL_MEDIATED_KILLING_OF_SYMBIONT_CELL	2/283	12/17890	0.0148227	0.0587077	0.039293	ELANE/F2	2	GObp	1
GOBP_POSITIVE_REGULATION_OF_TOLL_LIKE_RECEPTOR_4_SIGNALING_PATHWAY	GOBP_POSITIVE_REGULATION_OF_TOLL_LIKE_RECEPTOR_4_SIGNALING_PATHWAY	2/283	12/17890	0.0148227	0.0587077	0.039293	CD14/LBP	2	GObp	1
GOBP_PROTEIN_LOCALIZATION_TO_EARLY_ENDOSOME	GOBP_PROTEIN_LOCALIZATION_TO_EARLY_ENDOSOME	2/283	12/17890	0.0148227	0.0587077	0.039293	EZR/MSN	2	GObp	1
GOBP_RESPONSE_TO_INACTIVITY	GOBP_RESPONSE_TO_INACTIVITY	2/283	12/17890	0.0148227	0.0587077	0.039293	ACTN3/CAT	2	GObp	1
GOBP_TONIC_SMOOTH_MUSCLE_CONTRACTION	GOBP_TONIC_SMOOTH_MUSCLE_CONTRACTION	2/283	12/17890	0.0148227	0.0587077	0.039293	AGT/MYLK	2	GObp	1
GOBP_TRANSFORMING_GROWTH_FACTOR_BETA_ACTIVATION	GOBP_TRANSFORMING_GROWTH_FACTOR_BETA_ACTIVATION	2/283	12/17890	0.0148227	0.0587077	0.039293	ITGAV/ITGB8	2	GObp	1
GOBP_CARDIAC_MUSCLE_TISSUE_MORPHOGENESIS	GOBP_CARDIAC_MUSCLE_TISSUE_MORPHOGENESIS	4/283	60/17890	0.0149482	0.0590446	0.0395185	COL11A1/DSP/PKP2/TPM1	4	GObp	1
GOBP_ENDOCHONDRAL_BONE_MORPHOGENESIS	GOBP_ENDOCHONDRAL_BONE_MORPHOGENESIS	4/283	60/17890	0.0149482	0.0590446	0.0395185	COL1A1/COL2A1/COL3A1/SERPINH1	4	GObp	1
GOBP_LEUKOCYTE_TETHERING_OR_ROLLING	GOBP_LEUKOCYTE_TETHERING_OR_ROLLING	3/283	33/17890	0.0150562	0.0590712	0.0395363	ELANE/ITGB1/ROCK1	3	GObp	1
GOBP_NEGATIVE_REGULATION_OF_AMYLOID_PRECURSOR_PROTEIN_CATABOLIC_PROCESS	GOBP_NEGATIVE_REGULATION_OF_AMYLOID_PRECURSOR_PROTEIN_CATABOLIC_PROCESS	3/283	33/17890	0.0150562	0.0590712	0.0395363	APOE/CLU/ROCK1	3	GObp	1
GOBP_REGULATION_OF_FATTY_ACID_TRANSPORT	GOBP_REGULATION_OF_FATTY_ACID_TRANSPORT	3/283	33/17890	0.0150562	0.0590712	0.0395363	ACSL1/SYK/THBS1	3	GObp	1
GOBP_REGULATION_OF_MAST_CELL_ACTIVATION_INVOLVED_IN_IMMUNE_RESPONSE	GOBP_REGULATION_OF_MAST_CELL_ACTIVATION_INVOLVED_IN_IMMUNE_RESPONSE	3/283	33/17890	0.0150562	0.0590712	0.0395363	LGALS9/RAC2/SYK	3	GObp	1
GOBP_REGULATION_OF_VASCULAR_ENDOTHELIAL_GROWTH_FACTOR_RECEPTOR_SIGNALING_PATHWAY	GOBP_REGULATION_OF_VASCULAR_ENDOTHELIAL_GROWTH_FACTOR_RECEPTOR_SIGNALING_PATHWAY	3/283	33/17890	0.0150562	0.0590712	0.0395363	ITGA5/MMRN2/VTN	3	GObp	1
GOBP_MONONUCLEAR_CELL_MIGRATION	GOBP_MONONUCLEAR_CELL_MIGRATION	8/283	202/17890	0.0153015	0.0599532	0.0401266	ANXA1/LGALS3/LGALS9/MSN/PECAM1/PTK2/PYCARD/THBS1	8	GObp	1
GOBP_CARDIAC_CELL_DEVELOPMENT	GOBP_CARDIAC_CELL_DEVELOPMENT	5/283	92/17890	0.0153992	0.0602551	0.0403287	ACTN2/AGT/LMNA/MYH11/SORBS2	5	GObp	1
GOBP_CARDIAC_MUSCLE_CELL_DIFFERENTIATION	GOBP_CARDIAC_MUSCLE_CELL_DIFFERENTIATION	6/283	127/17890	0.0156522	0.0609996	0.040827	ACTN2/AGT/ITGB1/LMNA/MYH11/SORBS2	6	GObp	1
GOBP_NEGATIVE_REGULATION_OF_CELLULAR_RESPONSE_TO_GROWTH_FACTOR_STIMULUS	GOBP_NEGATIVE_REGULATION_OF_CELLULAR_RESPONSE_TO_GROWTH_FACTOR_STIMULUS	6/283	127/17890	0.0156522	0.0609996	0.040827	AGT/DCN/FBN1/LEMD3/MMRN2/THBS1	6	GObp	1
GOBP_REGULATION_OF_DEPHOSPHORYLATION	GOBP_REGULATION_OF_DEPHOSPHORYLATION	6/283	127/17890	0.0156522	0.0609996	0.040827	IQGAP1/ITGA1/ITGA2/LGALS3/PTPRC/ROCK1	6	GObp	1
GOBP_CALCIUM_ION_HOMEOSTASIS	GOBP_CALCIUM_ION_HOMEOSTASIS	11/283	328/17890	0.015701	0.061019	0.0408399	APOE/CAV1/CAV2/CLIC2/CYBA/ELANE/F2/FLNA/ITPR2/PTPRC/TGM2	11	GObp	1
GOBP_MORPHOGENESIS_OF_A_BRANCHING_STRUCTURE	GOBP_MORPHOGENESIS_OF_A_BRANCHING_STRUCTURE	8/283	203/17890	0.0157188	0.061019	0.0408399	AGT/COL4A1/HGF/ILK/LAMA1/LAMA5/STK4/TGM2	8	GObp	1
GOBP_MATERNAL_PROCESS_INVOLVED_IN_FEMALE_PREGNANCY	GOBP_MATERNAL_PROCESS_INVOLVED_IN_FEMALE_PREGNANCY	4/283	61/17890	0.0158035	0.061019	0.0408399	ITGA3/LGALS9/PTN/SPP1	4	GObp	1
GOBP_POSITIVE_REGULATION_OF_DEPHOSPHORYLATION	GOBP_POSITIVE_REGULATION_OF_DEPHOSPHORYLATION	4/283	61/17890	0.0158035	0.061019	0.0408399	ITGA1/ITGA2/PTPRC/ROCK1	4	GObp	1
GOBP_REGULATION_OF_ACTION_POTENTIAL	GOBP_REGULATION_OF_ACTION_POTENTIAL	4/283	61/17890	0.0158035	0.061019	0.0408399	CAV1/DSP/FLNA/PKP2	4	GObp	1
GOBP_REGULATION_OF_LIPID_CATABOLIC_PROCESS	GOBP_REGULATION_OF_LIPID_CATABOLIC_PROCESS	4/283	61/17890	0.0158035	0.061019	0.0408399	APOA2/APOA4/APOC1/SCARB1	4	GObp	1
GOBP_REGULATION_OF_VASOCONSTRICTION	GOBP_REGULATION_OF_VASOCONSTRICTION	4/283	61/17890	0.0158035	0.061019	0.0408399	AGT/CAV1/FGB/FGG	4	GObp	1
GOBP_REGULATION_OF_PROTEIN_SERINE_THREONINE_KINASE_ACTIVITY	GOBP_REGULATION_OF_PROTEIN_SERINE_THREONINE_KINASE_ACTIVITY	12/283	373/17890	0.016048	0.0618038	0.0413652	ACSL1/AGT/APOE/CAV1/CSK/ELANE/FERMT2/MAP2K5/PTPRC/PYCARD/SYK/THBS1	12	GObp	1
GOBP_ENDOCRINE_PROCESS	GOBP_ENDOCRINE_PROCESS	5/283	93/17890	0.0160703	0.0618038	0.0413652	AGT/CYBA/SERPINF2/SPP1/TSPO	5	GObp	1
GOBP_INTERMEDIATE_FILAMENT_BASED_PROCESS	GOBP_INTERMEDIATE_FILAMENT_BASED_PROCESS	5/283	93/17890	0.0160703	0.0618038	0.0413652	DES/DSP/PKP2/SYNM/VIM	5	GObp	1
GOBP_REGULATION_OF_PROTEIN_LOCALIZATION_TO_CELL_PERIPHERY	GOBP_REGULATION_OF_PROTEIN_LOCALIZATION_TO_CELL_PERIPHERY	6/283	128/17890	0.0162114	0.0622055	0.0416341	CSK/EZR/ITGA3/ITGB1/LGALS3/SORBS1	6	GObp	1
GOBP_CARTILAGE_DEVELOPMENT_INVOLVED_IN_ENDOCHONDRAL_BONE_MORPHOGENESIS	GOBP_CARTILAGE_DEVELOPMENT_INVOLVED_IN_ENDOCHONDRAL_BONE_MORPHOGENESIS	3/283	34/17890	0.0163239	0.0622055	0.0416341	COL1A1/COL2A1/SERPINH1	3	GObp	1
GOBP_POSITIVE_REGULATION_OF_CD4_POSITIVE_ALPHA_BETA_T_CELL_DIFFERENTIATION	GOBP_POSITIVE_REGULATION_OF_CD4_POSITIVE_ALPHA_BETA_T_CELL_DIFFERENTIATION	3/283	34/17890	0.0163239	0.0622055	0.0416341	ANXA1/HLA-DRA/LGALS9	3	GObp	1
GOBP_POSITIVE_REGULATION_OF_CELLULAR_RESPONSE_TO_TRANSFORMING_GROWTH_FACTOR_BETA_STIMULUS	GOBP_POSITIVE_REGULATION_OF_CELLULAR_RESPONSE_TO_TRANSFORMING_GROWTH_FACTOR_BETA_STIMULUS	3/283	34/17890	0.0163239	0.0622055	0.0416341	LRG1/TGFB1I1/THBS1	3	GObp	1
GOBP_POSITIVE_REGULATION_OF_NEUTROPHIL_MIGRATION	GOBP_POSITIVE_REGULATION_OF_NEUTROPHIL_MIGRATION	3/283	34/17890	0.0163239	0.0622055	0.0416341	CD74/LBP/RAC2	3	GObp	1
GOBP_REGULATION_OF_NEUTROPHIL_CHEMOTAXIS	GOBP_REGULATION_OF_NEUTROPHIL_CHEMOTAXIS	3/283	34/17890	0.0163239	0.0622055	0.0416341	CD74/LBP/RAC2	3	GObp	1
GOBP_REGULATION_OF_PROTEIN_TARGETING_TO_MEMBRANE	GOBP_REGULATION_OF_PROTEIN_TARGETING_TO_MEMBRANE	3/283	34/17890	0.0163239	0.0622055	0.0416341	ITGAM/ITGB2/STOM	3	GObp	1
GOBP_REGULATION_OF_ADAPTIVE_IMMUNE_RESPONSE	GOBP_REGULATION_OF_ADAPTIVE_IMMUNE_RESPONSE	8/283	205/17890	0.0165779	0.0630912	0.0422269	ANXA1/C3/C4BPA/FCGR1A/HLA-DRA/HPX/PTPRC/PYCARD	8	GObp	1
GOBP_NEGATIVE_REGULATION_OF_SUPRAMOLECULAR_FIBER_ORGANIZATION	GOBP_NEGATIVE_REGULATION_OF_SUPRAMOLECULAR_FIBER_ORGANIZATION	7/283	166/17890	0.0166344	0.0632238	0.0423157	APOE/CLU/GMFG/LMOD1/SPTAN1/TMOD3/TMSB4X	7	GObp	1
GOBP_POSITIVE_REGULATION_OF_ADAPTIVE_IMMUNE_RESPONSE	GOBP_POSITIVE_REGULATION_OF_ADAPTIVE_IMMUNE_RESPONSE	6/283	129/17890	0.0167843	0.0636276	0.0425859	C3/FCGR1A/HLA-DRA/HPX/PTPRC/PYCARD	6	GObp	1
GOBP_RESPONSE_TO_HYDROGEN_PEROXIDE	GOBP_RESPONSE_TO_HYDROGEN_PEROXIDE	6/283	129/17890	0.0167843	0.0636276	0.0425859	ANXA1/CAT/COL1A1/HBB/HGF/HP	6	GObp	1
GOBP_ENDOCYTOSIS_INVOLVED_IN_VIRAL_ENTRY_INTO_HOST_CELL	GOBP_ENDOCYTOSIS_INVOLVED_IN_VIRAL_ENTRY_INTO_HOST_CELL	2/283	13/17890	0.0173367	0.0645933	0.0432322	CAV1/CAV2	2	GObp	1
GOBP_GAMMA_DELTA_T_CELL_DIFFERENTIATION	GOBP_GAMMA_DELTA_T_CELL_DIFFERENTIATION	2/283	13/17890	0.0173367	0.0645933	0.0432322	PTPRC/SYK	2	GObp	1
GOBP_GLOMERULAR_EPITHELIAL_CELL_DEVELOPMENT	GOBP_GLOMERULAR_EPITHELIAL_CELL_DEVELOPMENT	2/283	13/17890	0.0173367	0.0645933	0.0432322	IQGAP1/LAMB2	2	GObp	1
GOBP_HEPATOCYTE_GROWTH_FACTOR_RECEPTOR_SIGNALING_PATHWAY	GOBP_HEPATOCYTE_GROWTH_FACTOR_RECEPTOR_SIGNALING_PATHWAY	2/283	13/17890	0.0173367	0.0645933	0.0432322	BCAR1/HGF	2	GObp	1
GOBP_HYPERSENSITIVITY	GOBP_HYPERSENSITIVITY	2/283	13/17890	0.0173367	0.0645933	0.0432322	C3/FCGR1A	2	GObp	1
GOBP_KERATINOCYTE_DEVELOPMENT	GOBP_KERATINOCYTE_DEVELOPMENT	2/283	13/17890	0.0173367	0.0645933	0.0432322	FLNB/PALLD	2	GObp	1
GOBP_MYOBLAST_MIGRATION	GOBP_MYOBLAST_MIGRATION	2/283	13/17890	0.0173367	0.0645933	0.0432322	ANXA1/ROCK1	2	GObp	1
GOBP_NEGATIVE_REGULATION_OF_AMYLOID_FIBRIL_FORMATION	GOBP_NEGATIVE_REGULATION_OF_AMYLOID_FIBRIL_FORMATION	2/283	13/17890	0.0173367	0.0645933	0.0432322	APOE/CLU	2	GObp	1
GOBP_NEGATIVE_REGULATION_OF_MACROPHAGE_DERIVED_FOAM_CELL_DIFFERENTIATION	GOBP_NEGATIVE_REGULATION_OF_MACROPHAGE_DERIVED_FOAM_CELL_DIFFERENTIATION	2/283	13/17890	0.0173367	0.0645933	0.0432322	CRP/ITGAV	2	GObp	1
GOBP_NEGATIVE_REGULATION_OF_SUBSTRATE_ADHESION_DEPENDENT_CELL_SPREADING	GOBP_NEGATIVE_REGULATION_OF_SUBSTRATE_ADHESION_DEPENDENT_CELL_SPREADING	2/283	13/17890	0.0173367	0.0645933	0.0432322	ACTN4/FBLN1	2	GObp	1
GOBP_POSITIVE_REGULATION_OF_INFLAMMATORY_RESPONSE_TO_ANTIGENIC_STIMULUS	GOBP_POSITIVE_REGULATION_OF_INFLAMMATORY_RESPONSE_TO_ANTIGENIC_STIMULUS	2/283	13/17890	0.0173367	0.0645933	0.0432322	C3/FCGR1A	2	GObp	1
GOBP_REGULATION_OF_PROTEIN_LOCALIZATION_TO_ENDOSOME	GOBP_REGULATION_OF_PROTEIN_LOCALIZATION_TO_ENDOSOME	2/283	13/17890	0.0173367	0.0645933	0.0432322	EZR/MSN	2	GObp	1
GOBP_RESPONSE_TO_STIMULUS_INVOLVED_IN_REGULATION_OF_MUSCLE_ADAPTATION	GOBP_RESPONSE_TO_STIMULUS_INVOLVED_IN_REGULATION_OF_MUSCLE_ADAPTATION	2/283	13/17890	0.0173367	0.0645933	0.0432322	ACTN3/AGT	2	GObp	1
GOBP_POSITIVE_REGULATION_OF_LYMPHOCYTE_DIFFERENTIATION	GOBP_POSITIVE_REGULATION_OF_LYMPHOCYTE_DIFFERENTIATION	6/283	130/17890	0.0173709	0.0645933	0.0432322	ANXA1/CD74/HLA-DRA/LGALS9/PTPRC/SYK	6	GObp	1
GOBP_REGULATION_OF_REGULATED_SECRETORY_PATHWAY	GOBP_REGULATION_OF_REGULATED_SECRETORY_PATHWAY	6/283	130/17890	0.0173709	0.0645933	0.0432322	ITGAM/ITGB2/LGALS9/MICAL1/RAC2/SYK	6	GObp	1
GOBP_REGULATION_OF_FATTY_ACID_METABOLIC_PROCESS	GOBP_REGULATION_OF_FATTY_ACID_METABOLIC_PROCESS	5/283	95/17890	0.0174702	0.0647974	0.0433688	ANXA1/APOA4/APOC1/CAV1/CD74	5	GObp	1
GOBP_REGULATION_OF_LEUKOCYTE_MEDIATED_CYTOTOXICITY	GOBP_REGULATION_OF_LEUKOCYTE_MEDIATED_CYTOTOXICITY	5/283	95/17890	0.0174702	0.0647974	0.0433688	HLA-DRA/ICAM1/ITGAM/LGALS9/PTPRC	5	GObp	1
GOBP_CELL_COMMUNICATION_INVOLVED_IN_CARDIAC_CONDUCTION	GOBP_CELL_COMMUNICATION_INVOLVED_IN_CARDIAC_CONDUCTION	4/283	63/17890	0.0176047	0.0648044	0.0433735	CAV1/DSP/FLNA/PKP2	4	GObp	1
GOBP_INTERLEUKIN_2_PRODUCTION	GOBP_INTERLEUKIN_2_PRODUCTION	4/283	63/17890	0.0176047	0.0648044	0.0433735	ANXA1/EZR/PTPRC/VSIG4	4	GObp	1
GOBP_POSITIVE_REGULATION_OF_OXIDOREDUCTASE_ACTIVITY	GOBP_POSITIVE_REGULATION_OF_OXIDOREDUCTASE_ACTIVITY	4/283	63/17890	0.0176047	0.0648044	0.0433735	AGT/APOE/CYBA/SCARB1	4	GObp	1
GOBP_EMBRYONIC_EYE_MORPHOGENESIS	GOBP_EMBRYONIC_EYE_MORPHOGENESIS	3/283	35/17890	0.0176497	0.0648044	0.0433735	EFEMP1/FBN1/MFAP2	3	GObp	1
GOBP_INTERLEUKIN_4_PRODUCTION	GOBP_INTERLEUKIN_4_PRODUCTION	3/283	35/17890	0.0176497	0.0648044	0.0433735	FCER1G/LGALS9/SYK	3	GObp	1
GOBP_NEGATIVE_REGULATION_OF_CYTOKINE_PRODUCTION_INVOLVED_IN_IMMUNE_RESPONSE	GOBP_NEGATIVE_REGULATION_OF_CYTOKINE_PRODUCTION_INVOLVED_IN_IMMUNE_RESPONSE	3/283	35/17890	0.0176497	0.0648044	0.0433735	APOA1/APOA2/BST2	3	GObp	1
GOBP_NEGATIVE_REGULATION_OF_OXIDOREDUCTASE_ACTIVITY	GOBP_NEGATIVE_REGULATION_OF_OXIDOREDUCTASE_ACTIVITY	3/283	35/17890	0.0176497	0.0648044	0.0433735	AOC3/CAV1/HP	3	GObp	1
GOBP_POSITIVE_REGULATION_OF_BLOOD_PRESSURE	GOBP_POSITIVE_REGULATION_OF_BLOOD_PRESSURE	3/283	35/17890	0.0176497	0.0648044	0.0433735	AGT/CYBA/TPM1	3	GObp	1
GOBP_RESPONSE_TO_KETONE	GOBP_RESPONSE_TO_KETONE	8/283	208/17890	0.0179295	0.0657489	0.0440057	A2M/CAV1/CYBA/CYBB/MSN/SPP1/THBS1/TSPO	8	GObp	1
GOBP_CELL_MIGRATION_INVOLVED_IN_SPROUTING_ANGIOGENESIS	GOBP_CELL_MIGRATION_INVOLVED_IN_SPROUTING_ANGIOGENESIS	5/283	96/17890	0.0181995	0.0665719	0.0445565	ANXA1/ITGB1/MAP2K5/MMRN2/THBS1	5	GObp	1
GOBP_NEGATIVE_REGULATION_OF_NF_KAPPAB_TRANSCRIPTION_FACTOR_ACTIVITY	GOBP_NEGATIVE_REGULATION_OF_NF_KAPPAB_TRANSCRIPTION_FACTOR_ACTIVITY	5/283	96/17890	0.0181995	0.0665719	0.0445565	CAT/MAP2K5/PYCARD/RBCK1/TMSB4X	5	GObp	1
GOBP_BONE_RESORPTION	GOBP_BONE_RESORPTION	4/283	64/17890	0.0185513	0.0674361	0.045135	CSK/SPP1/SYK/TF	4	GObp	1
GOBP_EXTRACELLULAR_MATRIX_DISASSEMBLY	GOBP_EXTRACELLULAR_MATRIX_DISASSEMBLY	4/283	64/17890	0.0185513	0.0674361	0.045135	ELANE/LAMC1/LCP1/PLG	4	GObp	1
GOBP_NEGATIVE_REGULATION_OF_ACTIN_FILAMENT_POLYMERIZATION	GOBP_NEGATIVE_REGULATION_OF_ACTIN_FILAMENT_POLYMERIZATION	4/283	64/17890	0.0185513	0.0674361	0.045135	LMOD1/SPTAN1/TMOD3/TMSB4X	4	GObp	1
GOBP_POSITIVE_CHEMOTAXIS	GOBP_POSITIVE_CHEMOTAXIS	4/283	64/17890	0.0185513	0.0674361	0.045135	GPNMB/HGF/ITGA2/LGALS3	4	GObp	1
GOBP_POSITIVE_REGULATION_OF_VIRAL_PROCESS	GOBP_POSITIVE_REGULATION_OF_VIRAL_PROCESS	4/283	64/17890	0.0185513	0.0674361	0.045135	CD74/LGALS9/PKN2/STOM	4	GObp	1
GOBP_INTERLEUKIN_1_PRODUCTION	GOBP_INTERLEUKIN_1_PRODUCTION	6/283	132/17890	0.0185863	0.0674792	0.0451638	ANXA1/APOA1/CASP1/IFI16/LGALS9/PYCARD	6	GObp	1
GOBP_REGULATION_OF_STRIATED_MUSCLE_CONTRACTION	GOBP_REGULATION_OF_STRIATED_MUSCLE_CONTRACTION	5/283	97/17890	0.0189486	0.0686771	0.0459655	ACTN3/CAV1/CLIC2/DSP/PKP2	5	GObp	1
GOBP_POSITIVE_REGULATION_OF_MORPHOGENESIS_OF_AN_EPITHELIUM	GOBP_POSITIVE_REGULATION_OF_MORPHOGENESIS_OF_AN_EPITHELIUM	3/283	36/17890	0.0190338	0.0686771	0.0459655	AGT/ITGAX/MMRN2	3	GObp	1
GOBP_POSITIVE_REGULATION_OF_MYELOID_LEUKOCYTE_CYTOKINE_PRODUCTION_INVOLVED_IN_IMMUNE_RESPONSE	GOBP_POSITIVE_REGULATION_OF_MYELOID_LEUKOCYTE_CYTOKINE_PRODUCTION_INVOLVED_IN_IMMUNE_RESPONSE	3/283	36/17890	0.0190338	0.0686771	0.0459655	CD74/PYCARD/SYK	3	GObp	1
GOBP_REGULATION_OF_LIPOPROTEIN_PARTICLE_CLEARANCE	GOBP_REGULATION_OF_LIPOPROTEIN_PARTICLE_CLEARANCE	3/283	36/17890	0.0190338	0.0686771	0.0459655	ANXA2/APOC1/CSK	3	GObp	1
GOBP_VENTRICULAR_CARDIAC_MUSCLE_CELL_ACTION_POTENTIAL	GOBP_VENTRICULAR_CARDIAC_MUSCLE_CELL_ACTION_POTENTIAL	3/283	36/17890	0.0190338	0.0686771	0.0459655	CAV1/DSP/PKP2	3	GObp	1
GOBP_REGULATION_OF_MORPHOGENESIS_OF_AN_EPITHELIUM	GOBP_REGULATION_OF_MORPHOGENESIS_OF_AN_EPITHELIUM	4/283	65/17890	0.0195289	0.0703117	0.0470596	AGT/HGF/ITGAX/MMRN2	4	GObp	1
GOBP_RESPONSE_TO_STEROID_HORMONE	GOBP_RESPONSE_TO_STEROID_HORMONE	11/283	339/17890	0.019535	0.0703117	0.0470596	A2M/ANXA1/APOA2/CAV1/COL1A1/CYBA/CYBB/KANK2/SPP1/THBS1/TSPO	11	GObp	1
GOBP_ACTIN_CROSSLINK_FORMATION	GOBP_ACTIN_CROSSLINK_FORMATION	2/283	14/17890	0.0200173	0.0706537	0.0472885	FLNA/LCP1	2	GObp	1
GOBP_CELLULAR_RESPONSE_TO_ETHANOL	GOBP_CELLULAR_RESPONSE_TO_ETHANOL	2/283	14/17890	0.0200173	0.0706537	0.0472885	CYBB/ITPR2	2	GObp	1
GOBP_COMPLEMENT_DEPENDENT_CYTOTOXICITY	GOBP_COMPLEMENT_DEPENDENT_CYTOTOXICITY	2/283	14/17890	0.0200173	0.0706537	0.0472885	C3/CFH	2	GObp	1
GOBP_GMP_BIOSYNTHETIC_PROCESS	GOBP_GMP_BIOSYNTHETIC_PROCESS	2/283	14/17890	0.0200173	0.0706537	0.0472885	ADSL/IMPDH2	2	GObp	1
GOBP_NEGATIVE_REGULATION_OF_MACROPHAGE_MIGRATION	GOBP_NEGATIVE_REGULATION_OF_MACROPHAGE_MIGRATION	2/283	14/17890	0.0200173	0.0706537	0.0472885	C5/CNN2	2	GObp	1
GOBP_NEURON_REMODELING	GOBP_NEURON_REMODELING	2/283	14/17890	0.0200173	0.0706537	0.0472885	C1QA/C3	2	GObp	1
GOBP_NEUTROPHIL_MEDIATED_CYTOTOXICITY	GOBP_NEUTROPHIL_MEDIATED_CYTOTOXICITY	2/283	14/17890	0.0200173	0.0706537	0.0472885	ELANE/F2	2	GObp	1
GOBP_PEPTIDYL_METHIONINE_MODIFICATION	GOBP_PEPTIDYL_METHIONINE_MODIFICATION	2/283	14/17890	0.0200173	0.0706537	0.0472885	APOA1/APOA2	2	GObp	1
GOBP_POSITIVE_REGULATION_BY_SYMBIONT_OF_ENTRY_INTO_HOST	GOBP_POSITIVE_REGULATION_BY_SYMBIONT_OF_ENTRY_INTO_HOST	2/283	14/17890	0.0200173	0.0706537	0.0472885	CD74/LGALS9	2	GObp	1
GOBP_POSITIVE_REGULATION_OF_CYTOPLASMIC_TRANSPORT	GOBP_POSITIVE_REGULATION_OF_CYTOPLASMIC_TRANSPORT	2/283	14/17890	0.0200173	0.0706537	0.0472885	EZR/MSN	2	GObp	1
GOBP_POSITIVE_THYMIC_T_CELL_SELECTION	GOBP_POSITIVE_THYMIC_T_CELL_SELECTION	2/283	14/17890	0.0200173	0.0706537	0.0472885	CD74/PTPRC	2	GObp	1
GOBP_PROTEIN_OXIDATION	GOBP_PROTEIN_OXIDATION	2/283	14/17890	0.0200173	0.0706537	0.0472885	APOA1/APOA2	2	GObp	1
GOBP_REGULATION_OF_DENDRITIC_CELL_DIFFERENTIATION	GOBP_REGULATION_OF_DENDRITIC_CELL_DIFFERENTIATION	2/283	14/17890	0.0200173	0.0706537	0.0472885	LGALS3/LGALS9	2	GObp	1
GOBP_REGULATION_OF_PODOSOME_ASSEMBLY	GOBP_REGULATION_OF_PODOSOME_ASSEMBLY	2/283	14/17890	0.0200173	0.0706537	0.0472885	LCP1/MSN	2	GObp	1
GOBP_REGULATION_OF_TAU_PROTEIN_KINASE_ACTIVITY	GOBP_REGULATION_OF_TAU_PROTEIN_KINASE_ACTIVITY	2/283	14/17890	0.0200173	0.0706537	0.0472885	CLU/HGF	2	GObp	1
GOBP_RESPONSE_TO_ALDOSTERONE	GOBP_RESPONSE_TO_ALDOSTERONE	2/283	14/17890	0.0200173	0.0706537	0.0472885	CYBA/CYBB	2	GObp	1
GOBP_INNATE_IMMUNE_RESPONSE_ACTIVATING_SIGNALING_PATHWAY	GOBP_INNATE_IMMUNE_RESPONSE_ACTIVATING_SIGNALING_PATHWAY	8/283	213/17890	0.0203551	0.071539	0.047881	CASP1/CAV1/CD14/CYBA/LBP/LGALS9/PYCARD/SYK	8	GObp	1
GOBP_PROTEIN_STABILIZATION	GOBP_PROTEIN_STABILIZATION	8/283	213/17890	0.0203551	0.071539	0.047881	AHSP/APOA1/APOA2/CLU/FLNA/GRN/PARVA/STK4	8	GObp	1
GOBP_ESTABLISHMENT_OF_EPITHELIAL_CELL_POLARITY	GOBP_ESTABLISHMENT_OF_EPITHELIAL_CELL_POLARITY	3/283	37/17890	0.0204764	0.071539	0.047881	EZR/LAMA1/MSN	3	GObp	1
GOBP_NEGATIVE_REGULATION_OF_ENDOTHELIAL_CELL_APOPTOTIC_PROCESS	GOBP_NEGATIVE_REGULATION_OF_ENDOTHELIAL_CELL_APOPTOTIC_PROCESS	3/283	37/17890	0.0204764	0.071539	0.047881	FGB/FGG/ICAM1	3	GObp	1
GOBP_NEUTRAL_LIPID_CATABOLIC_PROCESS	GOBP_NEUTRAL_LIPID_CATABOLIC_PROCESS	3/283	37/17890	0.0204764	0.071539	0.047881	APOA2/APOA4/APOB	3	GObp	1
GOBP_POSITIVE_REGULATION_OF_NERVOUS_SYSTEM_PROCESS	GOBP_POSITIVE_REGULATION_OF_NERVOUS_SYSTEM_PROCESS	3/283	37/17890	0.0204764	0.071539	0.047881	HGF/ITGA2/ITGAX	3	GObp	1
GOBP_REGULATION_OF_HOMOTYPIC_CELL_CELL_ADHESION	GOBP_REGULATION_OF_HOMOTYPIC_CELL_CELL_ADHESION	3/283	37/17890	0.0204764	0.071539	0.047881	FGG/PLAUR/SYK	3	GObp	1
GOBP_SCHWANN_CELL_DIFFERENTIATION	GOBP_SCHWANN_CELL_DIFFERENTIATION	3/283	37/17890	0.0204764	0.071539	0.047881	ILK/ITGB4/LAMB2	3	GObp	1
GOBP_BONE_MORPHOGENESIS	GOBP_BONE_MORPHOGENESIS	5/283	99/17890	0.0205071	0.071539	0.047881	ACTN3/COL1A1/COL2A1/COL3A1/SERPINH1	5	GObp	1
GOBP_ANIMAL_ORGAN_REGENERATION	GOBP_ANIMAL_ORGAN_REGENERATION	4/283	66/17890	0.0205377	0.071539	0.047881	APOA2/HGF/LCP1/VTN	4	GObp	1
GOBP_INTERLEUKIN_10_PRODUCTION	GOBP_INTERLEUKIN_10_PRODUCTION	4/283	66/17890	0.0205377	0.071539	0.047881	HGF/LGALS9/PYCARD/SYK	4	GObp	1
GOBP_REGULATION_OF_HEART_CONTRACTION	GOBP_REGULATION_OF_HEART_CONTRACTION	8/283	214/17890	0.0208669	0.0725989	0.0485904	AGT/CAV1/CLIC2/DES/DSP/FLNA/PKP2/TPM1	8	GObp	1
GOBP_REGULATION_OF_SMALL_GTPASE_MEDIATED_SIGNAL_TRANSDUCTION	GOBP_REGULATION_OF_SMALL_GTPASE_MEDIATED_SIGNAL_TRANSDUCTION	10/283	299/17890	0.0210827	0.0732624	0.0490345	APOA1/APOE/ARHGDIB/CD2AP/COL3A1/ITGA3/ITGAV/ITGB1/KANK2/TGM2	10	GObp	1
GOBP_POSITIVE_REGULATION_OF_CELL_DEVELOPMENT	GOBP_POSITIVE_REGULATION_OF_CELL_DEVELOPMENT	13/283	434/17890	0.0212077	0.0736092	0.0492666	ACTN3/ANXA1/CD74/FN1/HLA-DRA/ITGB1/LGALS3/LGALS9/PTN/PTPRC/SYK/TGM2/TSPO	13	GObp	1
GOBP_NEGATIVE_REGULATION_OF_TRANSFORMING_GROWTH_FACTOR_BETA_RECEPTOR_SIGNALING_PATHWAY	GOBP_NEGATIVE_REGULATION_OF_TRANSFORMING_GROWTH_FACTOR_BETA_RECEPTOR_SIGNALING_PATHWAY	5/283	100/17890	0.0213168	0.0738999	0.0494611	CAV1/CAV2/FBN1/LEMD3/TGFB1I1	5	GObp	1
GOBP_ENDOTHELIAL_CELL_APOPTOTIC_PROCESS	GOBP_ENDOTHELIAL_CELL_APOPTOTIC_PROCESS	4/283	67/17890	0.0215781	0.0747171	0.0500081	FGB/FGG/ICAM1/THBS1	4	GObp	1
GOBP_SEQUESTERING_OF_CALCIUM_ION	GOBP_SEQUESTERING_OF_CALCIUM_ION	6/283	137/17890	0.0218761	0.0756592	0.0506386	CLIC2/CYBA/F2/FLNA/ITPR2/PTPRC	6	GObp	1
GOBP_NEGATIVE_REGULATION_OF_RECEPTOR_MEDIATED_ENDOCYTOSIS	GOBP_NEGATIVE_REGULATION_OF_RECEPTOR_MEDIATED_ENDOCYTOSIS	3/283	38/17890	0.0219775	0.0757405	0.0506931	ANXA2/APOC1/ITGAV	3	GObp	1
GOBP_POSITIVE_REGULATION_OF_FATTY_ACID_METABOLIC_PROCESS	GOBP_POSITIVE_REGULATION_OF_FATTY_ACID_METABOLIC_PROCESS	3/283	38/17890	0.0219775	0.0757405	0.0506931	ANXA1/APOA4/CD74	3	GObp	1
GOBP_REGULATION_OF_INTRINSIC_APOPTOTIC_SIGNALING_PATHWAY_IN_RESPONSE_TO_DNA_DAMAGE	GOBP_REGULATION_OF_INTRINSIC_APOPTOTIC_SIGNALING_PATHWAY_IN_RESPONSE_TO_DNA_DAMAGE	3/283	38/17890	0.0219775	0.0757405	0.0506931	CD44/CD74/CLU	3	GObp	1
GOBP_REGULATION_OF_MONOATOMIC_CATION_TRANSMEMBRANE_TRANSPORT	GOBP_REGULATION_OF_MONOATOMIC_CATION_TRANSMEMBRANE_TRANSPORT	11/283	346/17890	0.0223117	0.0768018	0.0514034	ACTN2/ACTN4/AHNAK/CAV1/CLIC2/CYBA/F2/FLNA/ITGB1/STOM/TMSB4X	11	GObp	1
GOBP_CARDIAC_MUSCLE_CONTRACTION	GOBP_CARDIAC_MUSCLE_CONTRACTION	6/283	138/17890	0.0225783	0.0774969	0.0518686	CAV1/CLIC2/DSP/FLNA/PKP2/TPM1	6	GObp	1
GOBP_NEGATIVE_REGULATION_OF_LEUKOCYTE_MEDIATED_IMMUNITY	GOBP_NEGATIVE_REGULATION_OF_LEUKOCYTE_MEDIATED_IMMUNITY	4/283	68/17890	0.0226502	0.0774969	0.0518686	BST2/C4BPA/LGALS9/PTPRC	4	GObp	1
GOBP_POSITIVE_REGULATION_OF_SMALL_GTPASE_MEDIATED_SIGNAL_TRANSDUCTION	GOBP_POSITIVE_REGULATION_OF_SMALL_GTPASE_MEDIATED_SIGNAL_TRANSDUCTION	4/283	68/17890	0.0226502	0.0774969	0.0518686	APOA1/COL3A1/ITGAV/TGM2	4	GObp	1
GOBP_BUNDLE_OF_HIS_CELL_TO_PURKINJE_MYOCYTE_COMMUNICATION	GOBP_BUNDLE_OF_HIS_CELL_TO_PURKINJE_MYOCYTE_COMMUNICATION	2/283	15/17890	0.0228588	0.0774969	0.0518686	DSP/PKP2	2	GObp	1
GOBP_HEPATOCYTE_DIFFERENTIATION	GOBP_HEPATOCYTE_DIFFERENTIATION	2/283	15/17890	0.0228588	0.0774969	0.0518686	ANXA1/ITGA2	2	GObp	1
GOBP_NEGATIVE_REGULATION_OF_DNA_DAMAGE_RESPONSE_SIGNAL_TRANSDUCTION_BY_P53_CLASS_MEDIATOR	GOBP_NEGATIVE_REGULATION_OF_DNA_DAMAGE_RESPONSE_SIGNAL_TRANSDUCTION_BY_P53_CLASS_MEDIATOR	2/283	15/17890	0.0228588	0.0774969	0.0518686	CD44/CD74	2	GObp	1
GOBP_POSITIVE_REGULATION_OF_CHOLESTEROL_METABOLIC_PROCESS	GOBP_POSITIVE_REGULATION_OF_CHOLESTEROL_METABOLIC_PROCESS	2/283	15/17890	0.0228588	0.0774969	0.0518686	APOA1/APOE	2	GObp	1
GOBP_POSITIVE_REGULATION_OF_MONOCYTE_CHEMOTACTIC_PROTEIN_1_PRODUCTION	GOBP_POSITIVE_REGULATION_OF_MONOCYTE_CHEMOTACTIC_PROTEIN_1_PRODUCTION	2/283	15/17890	0.0228588	0.0774969	0.0518686	LGALS9/SYK	2	GObp	1
GOBP_PURINE_CONTAINING_COMPOUND_SALVAGE	GOBP_PURINE_CONTAINING_COMPOUND_SALVAGE	2/283	15/17890	0.0228588	0.0774969	0.0518686	ADSL/PGM2	2	GObp	1
GOBP_REGULATION_OF_ACUTE_INFLAMMATORY_RESPONSE_TO_ANTIGENIC_STIMULUS	GOBP_REGULATION_OF_ACUTE_INFLAMMATORY_RESPONSE_TO_ANTIGENIC_STIMULUS	2/283	15/17890	0.0228588	0.0774969	0.0518686	C3/FCGR1A	2	GObp	1
GOBP_REGULATION_OF_MEMBRANE_INVAGINATION	GOBP_REGULATION_OF_MEMBRANE_INVAGINATION	2/283	15/17890	0.0228588	0.0774969	0.0518686	C3/ITGA2	2	GObp	1
GOBP_REGULATION_OF_UNSATURATED_FATTY_ACID_BIOSYNTHETIC_PROCESS	GOBP_REGULATION_OF_UNSATURATED_FATTY_ACID_BIOSYNTHETIC_PROCESS	2/283	15/17890	0.0228588	0.0774969	0.0518686	ANXA1/CD74	2	GObp	1
GOBP_RESPIRATORY_BURST_INVOLVED_IN_DEFENSE_RESPONSE	GOBP_RESPIRATORY_BURST_INVOLVED_IN_DEFENSE_RESPONSE	2/283	15/17890	0.0228588	0.0774969	0.0518686	GRN/LBP	2	GObp	1
GOBP_CARDIAC_CONDUCTION	GOBP_CARDIAC_CONDUCTION	5/283	102/17890	0.0229981	0.0778786	0.0521241	AGT/CAV1/DSP/FLNA/PKP2	5	GObp	1
GOBP_DIGESTION	GOBP_DIGESTION	6/283	139/17890	0.0232954	0.0787942	0.0527369	APOA1/APOA2/APOA4/EZR/SCARB1/SERPINA3	6	GObp	1
GOBP_NEGATIVE_REGULATION_OF_EPITHELIAL_CELL_PROLIFERATION	GOBP_NEGATIVE_REGULATION_OF_EPITHELIAL_CELL_PROLIFERATION	7/283	178/17890	0.0233735	0.0789668	0.0528524	APOE/APOH/CAV1/CAV2/MMRN2/STK4/THBS1	7	GObp	1
GOBP_REGULATION_OF_ENDOCRINE_PROCESS	GOBP_REGULATION_OF_ENDOCRINE_PROCESS	3/283	39/17890	0.0235371	0.0793357	0.0530993	AGT/SPP1/TSPO	3	GObp	1
GOBP_REGULATION_OF_SYSTEMIC_ARTERIAL_BLOOD_PRESSURE_BY_HORMONE	GOBP_REGULATION_OF_SYSTEMIC_ARTERIAL_BLOOD_PRESSURE_BY_HORMONE	3/283	39/17890	0.0235371	0.0793357	0.0530993	AGT/CYBA/SERPINF2	3	GObp	1
GOBP_INTRINSIC_APOPTOTIC_SIGNALING_PATHWAY_IN_RESPONSE_TO_DNA_DAMAGE	GOBP_INTRINSIC_APOPTOTIC_SIGNALING_PATHWAY_IN_RESPONSE_TO_DNA_DAMAGE	5/283	103/17890	0.0238699	0.0803649	0.0537882	CD44/CD74/CLU/IFI16/PYCARD	5	GObp	1
GOBP_TEMPERATURE_HOMEOSTASIS	GOBP_TEMPERATURE_HOMEOSTASIS	7/283	179/17890	0.0240088	0.0806173	0.0539571	ACSL1/ACTN3/CAV1/DOCK7/LAMA4/MFAP2/SYK	7	GObp	1
GOBP_RESPONSE_TO_INTERLEUKIN_1	GOBP_RESPONSE_TO_INTERLEUKIN_1	6/283	140/17890	0.0240278	0.0806173	0.0539571	ANXA1/CYBA/FGB/FGG/LGALS9/PYCARD	6	GObp	1
GOBP_T_CELL_RECEPTOR_SIGNALING_PATHWAY	GOBP_T_CELL_RECEPTOR_SIGNALING_PATHWAY	6/283	140/17890	0.0240278	0.0806173	0.0539571	BCAR1/CSK/EZR/LGALS3/PTPRC/RBCK1	6	GObp	1
GOBP_HEART_MORPHOGENESIS	GOBP_HEART_MORPHOGENESIS	9/283	263/17890	0.0245186	0.0821698	0.0549962	COL11A1/COL2A1/DSP/FLNA/ILK/PARVA/PKP2/PTK2/TPM1	9	GObp	1
GOBP_MUSCLE_HYPERTROPHY	GOBP_MUSCLE_HYPERTROPHY	5/283	104/17890	0.0247629	0.0828932	0.0554803	AGT/CYBA/LMNA/ROCK1/SORBS2	5	GObp	1
GOBP_GLOMERULUS_DEVELOPMENT	GOBP_GLOMERULUS_DEVELOPMENT	4/283	70/17890	0.0248903	0.083129	0.0556382	IQGAP1/LAMB2/NID1/PECAM1	4	GObp	1
GOBP_PROTEIN_LOCALIZATION_TO_CELL_SURFACE	GOBP_PROTEIN_LOCALIZATION_TO_CELL_SURFACE	4/283	70/17890	0.0248903	0.083129	0.0556382	ACTN2/FBLN5/FLNA/VCL	4	GObp	1
GOBP_CELLULAR_RESPONSE_TO_BIOTIC_STIMULUS	GOBP_CELLULAR_RESPONSE_TO_BIOTIC_STIMULUS	9/283	264/17890	0.0250466	0.0835555	0.0559236	CASP1/CD14/HADHB/LBP/PYCARD/SCARB1/SYK/TSPO/VIM	9	GObp	1
GOBP_REGULATION_OF_ACTIN_FILAMENT_BASED_MOVEMENT	GOBP_REGULATION_OF_ACTIN_FILAMENT_BASED_MOVEMENT	3/283	40/17890	0.0251552	0.0836311	0.0559742	CAV1/DSP/PKP2	3	GObp	1
GOBP_REGULATION_OF_FIBROBLAST_MIGRATION	GOBP_REGULATION_OF_FIBROBLAST_MIGRATION	3/283	40/17890	0.0251552	0.0836311	0.0559742	ITGB1/PTK2/THBS1	3	GObp	1
GOBP_RESPONSE_TO_PROGESTERONE	GOBP_RESPONSE_TO_PROGESTERONE	3/283	40/17890	0.0251552	0.0836311	0.0559742	CAV1/THBS1/TSPO	3	GObp	1
GOBP_POSITIVE_REGULATION_OF_CYSTEINE_TYPE_ENDOPEPTIDASE_ACTIVITY	GOBP_POSITIVE_REGULATION_OF_CYSTEINE_TYPE_ENDOPEPTIDASE_ACTIVITY	6/283	142/17890	0.0255384	0.0848083	0.0567621	ANP32B/CASP1/IFI16/LGALS9/PYCARD/SYK	6	GObp	1
GOBP_POSITIVE_REGULATION_OF_T_CELL_PROLIFERATION	GOBP_POSITIVE_REGULATION_OF_T_CELL_PROLIFERATION	5/283	105/17890	0.025677	0.0849908	0.0568843	ANXA1/LGALS9/PTPRC/PYCARD/SYK	5	GObp	1
GOBP_PRODUCTION_OF_MOLECULAR_MEDIATOR_INVOLVED_IN_INFLAMMATORY_RESPONSE	GOBP_PRODUCTION_OF_MOLECULAR_MEDIATOR_INVOLVED_IN_INFLAMMATORY_RESPONSE	5/283	105/17890	0.025677	0.0849908	0.0568843	F2/GRN/LBP/PYCARD/SYK	5	GObp	1
GOBP_ADHESION_OF_SYMBIONT_TO_HOST	GOBP_ADHESION_OF_SYMBIONT_TO_HOST	2/283	16/17890	0.0258554	0.0849908	0.0568843	ICAM1/SCARB1	2	GObp	1
GOBP_CD40_SIGNALING_PATHWAY	GOBP_CD40_SIGNALING_PATHWAY	2/283	16/17890	0.0258554	0.0849908	0.0568843	ITGA5/ITGB1	2	GObp	1
GOBP_CHAPERONE_MEDIATED_AUTOPHAGY	GOBP_CHAPERONE_MEDIATED_AUTOPHAGY	2/283	16/17890	0.0258554	0.0849908	0.0568843	CLU/SYNPO2	2	GObp	1
GOBP_IMMUNOLOGICAL_SYNAPSE_FORMATION	GOBP_IMMUNOLOGICAL_SYNAPSE_FORMATION	2/283	16/17890	0.0258554	0.0849908	0.0568843	LGALS3/MSN	2	GObp	1
GOBP_LIPOPROTEIN_CATABOLIC_PROCESS	GOBP_LIPOPROTEIN_CATABOLIC_PROCESS	2/283	16/17890	0.0258554	0.0849908	0.0568843	APOB/APOE	2	GObp	1
GOBP_PHOSPHATIDYLCHOLINE_CATABOLIC_PROCESS	GOBP_PHOSPHATIDYLCHOLINE_CATABOLIC_PROCESS	2/283	16/17890	0.0258554	0.0849908	0.0568843	APOC1/SCARB1	2	GObp	1
GOBP_REGULATION_OF_CORTICOSTEROID_HORMONE_SECRETION	GOBP_REGULATION_OF_CORTICOSTEROID_HORMONE_SECRETION	2/283	16/17890	0.0258554	0.0849908	0.0568843	AGT/TSPO	2	GObp	1
GOBP_REGULATION_OF_INTRACELLULAR_PROTEIN_TRANSPORT	GOBP_REGULATION_OF_INTRACELLULAR_PROTEIN_TRANSPORT	8/283	223/17890	0.0258906	0.0850108	0.0568976	ANP32B/EMD/FLNA/ITGAM/ITGB2/LCP1/RAC2/STOM	8	GObp	1
GOBP_REGULATION_OF_CALCIUM_ION_TRANSPORT	GOBP_REGULATION_OF_CALCIUM_ION_TRANSPORT	9/283	266/17890	0.0261267	0.0856896	0.057352	AGT/AHNAK/CAV1/CLIC2/CYBA/F2/LGALS3/MYLK/TSPO	9	GObp	1
GOBP_REGULATION_OF_HEART_RATE	GOBP_REGULATION_OF_HEART_RATE	5/283	106/17890	0.0266125	0.0871851	0.0583529	AGT/CAV1/DSP/PKP2/TPM1	5	GObp	1
GOBP_BONE_CELL_DEVELOPMENT	GOBP_BONE_CELL_DEVELOPMENT	3/283	41/17890	0.0268318	0.0876085	0.0586363	ANXA2/FBN1/FLNA	3	GObp	1
GOBP_REGULATION_OF_CHOLESTEROL_METABOLIC_PROCESS	GOBP_REGULATION_OF_CHOLESTEROL_METABOLIC_PROCESS	3/283	41/17890	0.0268318	0.0876085	0.0586363	APOA1/APOB/APOE	3	GObp	1
GOBP_TRIGLYCERIDE_BIOSYNTHETIC_PROCESS	GOBP_TRIGLYCERIDE_BIOSYNTHETIC_PROCESS	3/283	41/17890	0.0268318	0.0876085	0.0586363	ACSL1/C3/SCARB1	3	GObp	1
GOBP_POSITIVE_REGULATION_OF_EPITHELIAL_CELL_PROLIFERATION	GOBP_POSITIVE_REGULATION_OF_EPITHELIAL_CELL_PROLIFERATION	8/283	225/17890	0.0271122	0.0884253	0.0591829	CAV2/CYBA/GRN/LAMB1/LAMC1/LRG1/MAP2K5/PTN	8	GObp	1
GOBP_CARDIAC_VENTRICLE_MORPHOGENESIS	GOBP_CARDIAC_VENTRICLE_MORPHOGENESIS	4/283	72/17890	0.0272595	0.0888064	0.059438	COL11A1/DSP/PKP2/TPM1	4	GObp	1
GOBP_REGULATION_OF_LYMPHOCYTE_MEDIATED_IMMUNITY	GOBP_REGULATION_OF_LYMPHOCYTE_MEDIATED_IMMUNITY	7/283	184/17890	0.027364	0.0890472	0.0595992	C3/C4BPA/FCGR1A/HLA-DRA/HPX/LGALS9/PTPRC	7	GObp	1
GOBP_POSITIVE_REGULATION_OF_PEPTIDASE_ACTIVITY	GOBP_POSITIVE_REGULATION_OF_PEPTIDASE_ACTIVITY	7/283	185/17890	0.0280713	0.0911459	0.0610039	ANP32B/CASP1/GRN/IFI16/LGALS9/PYCARD/SYK	7	GObp	1
GOBP_REGULATION_OF_RAS_PROTEIN_SIGNAL_TRANSDUCTION	GOBP_REGULATION_OF_RAS_PROTEIN_SIGNAL_TRANSDUCTION	7/283	185/17890	0.0280713	0.0911459	0.0610039	APOA1/APOE/ARHGDIB/COL3A1/ITGA3/ITGB1/KANK2	7	GObp	1
GOBP_INTERMEDIATE_FILAMENT_ORGANIZATION	GOBP_INTERMEDIATE_FILAMENT_ORGANIZATION	4/283	73/17890	0.0284929	0.0922072	0.0617142	DES/DSP/PKP2/VIM	4	GObp	1
GOBP_LAMELLIPODIUM_ASSEMBLY	GOBP_LAMELLIPODIUM_ASSEMBLY	4/283	73/17890	0.0284929	0.0922072	0.0617142	ITGB1/PARVB/RAC2/VCL	4	GObp	1
GOBP_REGULATION_OF_ALPHA_BETA_T_CELL_DIFFERENTIATION	GOBP_REGULATION_OF_ALPHA_BETA_T_CELL_DIFFERENTIATION	4/283	73/17890	0.0284929	0.0922072	0.0617142	ANXA1/HLA-DRA/LGALS9/SYK	4	GObp	1
GOBP_REGULATION_OF_HEART_RATE_BY_CARDIAC_CONDUCTION	GOBP_REGULATION_OF_HEART_RATE_BY_CARDIAC_CONDUCTION	3/283	42/17890	0.0285667	0.0922414	0.0617371	CAV1/DSP/PKP2	3	GObp	1
GOBP_REGULATION_OF_NITRIC_OXIDE_SYNTHASE_ACTIVITY	GOBP_REGULATION_OF_NITRIC_OXIDE_SYNTHASE_ACTIVITY	3/283	42/17890	0.0285667	0.0922414	0.0617371	APOE/CAV1/SCARB1	3	GObp	1
GOBP_POSITIVE_REGULATION_OF_PROTEIN_SECRETION	GOBP_POSITIVE_REGULATION_OF_PROTEIN_SECRETION	6/283	146/17890	0.0287465	0.0923177	0.0617881	CD2AP/EZR/F2/FGB/FGG/MYH10	6	GObp	1
GOBP_POSITIVE_REGULATION_OF_HEMOPOIESIS	GOBP_POSITIVE_REGULATION_OF_HEMOPOIESIS	7/283	186/17890	0.028791	0.0923177	0.0617881	ANXA1/CD74/HLA-DRA/LGALS3/LGALS9/PTPRC/SYK	7	GObp	1
GOBP_CDC42_PROTEIN_SIGNAL_TRANSDUCTION	GOBP_CDC42_PROTEIN_SIGNAL_TRANSDUCTION	2/283	17/17890	0.0290015	0.0923177	0.0617881	APOA1/APOE	2	GObp	1
GOBP_ESTROUS_CYCLE	GOBP_ESTROUS_CYCLE	2/283	17/17890	0.0290015	0.0923177	0.0617881	ANXA1/PTN	2	GObp	1
GOBP_NEGATIVE_REGULATION_OF_NITRIC_OXIDE_METABOLIC_PROCESS	GOBP_NEGATIVE_REGULATION_OF_NITRIC_OXIDE_METABOLIC_PROCESS	2/283	17/17890	0.0290015	0.0923177	0.0617881	CAV1/TSPO	2	GObp	1
GOBP_POSITIVE_REGULATION_OF_PROTEIN_EXPORT_FROM_NUCLEUS	GOBP_POSITIVE_REGULATION_OF_PROTEIN_EXPORT_FROM_NUCLEUS	2/283	17/17890	0.0290015	0.0923177	0.0617881	ANP32B/EMD	2	GObp	1
GOBP_POSITIVE_REGULATION_OF_VASCULAR_ENDOTHELIAL_GROWTH_FACTOR_RECEPTOR_SIGNALING_PATHWAY	GOBP_POSITIVE_REGULATION_OF_VASCULAR_ENDOTHELIAL_GROWTH_FACTOR_RECEPTOR_SIGNALING_PATHWAY	2/283	17/17890	0.0290015	0.0923177	0.0617881	ITGA5/VTN	2	GObp	1
GOBP_PROTEIN_TRIMERIZATION	GOBP_PROTEIN_TRIMERIZATION	2/283	17/17890	0.0290015	0.0923177	0.0617881	CD74/COL1A2	2	GObp	1
GOBP_REGULATION_OF_AMYLOID_FIBRIL_FORMATION	GOBP_REGULATION_OF_AMYLOID_FIBRIL_FORMATION	2/283	17/17890	0.0290015	0.0923177	0.0617881	APOE/CLU	2	GObp	1
GOBP_REGULATION_OF_CYSTEINE_TYPE_ENDOPEPTIDASE_ACTIVITY_INVOLVED_IN_APOPTOTIC_SIGNALING_PATHWAY	GOBP_REGULATION_OF_CYSTEINE_TYPE_ENDOPEPTIDASE_ACTIVITY_INVOLVED_IN_APOPTOTIC_SIGNALING_PATHWAY	2/283	17/17890	0.0290015	0.0923177	0.0617881	LGALS9/PLAUR	2	GObp	1
GOBP_REGULATION_OF_INTRINSIC_APOPTOTIC_SIGNALING_PATHWAY_IN_RESPONSE_TO_DNA_DAMAGE_BY_P53_CLASS_MEDIATOR	GOBP_REGULATION_OF_INTRINSIC_APOPTOTIC_SIGNALING_PATHWAY_IN_RESPONSE_TO_DNA_DAMAGE_BY_P53_CLASS_MEDIATOR	2/283	17/17890	0.0290015	0.0923177	0.0617881	CD44/CD74	2	GObp	1
GOBP_REGULATION_OF_TRANSMISSION_OF_NERVE_IMPULSE	GOBP_REGULATION_OF_TRANSMISSION_OF_NERVE_IMPULSE	2/283	17/17890	0.0290015	0.0923177	0.0617881	AGT/ITGA2	2	GObp	1
GOBP_TOLL_LIKE_RECEPTOR_2_SIGNALING_PATHWAY	GOBP_TOLL_LIKE_RECEPTOR_2_SIGNALING_PATHWAY	2/283	17/17890	0.0290015	0.0923177	0.0617881	CYBA/LGALS9	2	GObp	1
GOBP_POSITIVE_REGULATION_OF_CELL_KILLING	GOBP_POSITIVE_REGULATION_OF_CELL_KILLING	4/283	74/17890	0.0297591	0.0944204	0.0631955	HLA-DRA/ITGAM/PTPRC/SYK	4	GObp	1
GOBP_POSITIVE_REGULATION_OF_INTERLEUKIN_1_PRODUCTION	GOBP_POSITIVE_REGULATION_OF_INTERLEUKIN_1_PRODUCTION	4/283	74/17890	0.0297591	0.0944204	0.0631955	CASP1/IFI16/LGALS9/PYCARD	4	GObp	1
GOBP_POSITIVE_REGULATION_OF_OSTEOBLAST_DIFFERENTIATION	GOBP_POSITIVE_REGULATION_OF_OSTEOBLAST_DIFFERENTIATION	4/283	74/17890	0.0297591	0.0944204	0.0631955	FERMT2/HGF/ILK/PDLIM7	4	GObp	1
GOBP_NUCLEAR_MEMBRANE_ORGANIZATION	GOBP_NUCLEAR_MEMBRANE_ORGANIZATION	3/283	43/17890	0.0303598	0.0960133	0.0642616	BANF1/EMD/TMEM43	3	GObp	1
GOBP_REGULATION_OF_DIGESTIVE_SYSTEM_PROCESS	GOBP_REGULATION_OF_DIGESTIVE_SYSTEM_PROCESS	3/283	43/17890	0.0303598	0.0960133	0.0642616	APOA1/APOA2/APOA4	3	GObp	1
GOBP_REGULATION_OF_PROTEIN_AUTOPHOSPHORYLATION	GOBP_REGULATION_OF_PROTEIN_AUTOPHOSPHORYLATION	3/283	43/17890	0.0303598	0.0960133	0.0642616	CAV1/GPNMB/PTPRC	3	GObp	1
GOBP_APOPTOTIC_MITOCHONDRIAL_CHANGES	GOBP_APOPTOTIC_MITOCHONDRIAL_CHANGES	5/283	110/17890	0.0305707	0.0964711	0.064568	CLU/HGF/LMNA/PLAUR/PYCARD	5	GObp	1
GOBP_REGULATION_OF_EPITHELIAL_TO_MESENCHYMAL_TRANSITION	GOBP_REGULATION_OF_EPITHELIAL_TO_MESENCHYMAL_TRANSITION	5/283	110/17890	0.0305707	0.0964711	0.064568	COL1A1/FERMT2/LRG1/PTK2/TGFB1I1	5	GObp	1
GOBP_ALCOHOL_METABOLIC_PROCESS	GOBP_ALCOHOL_METABOLIC_PROCESS	11/283	366/17890	0.0318327	0.0997453	0.0667595	APOA1/APOA2/APOA4/APOB/APOC1/APOE/APOL1/CAT/LBR/PON1/SCARB1	11	GObp	1
GOBP_PROTEIN_POLYMERIZATION	GOBP_PROTEIN_POLYMERIZATION	9/283	276/17890	0.0320248	0.0997453	0.0667595	FGB/FGG/LMOD1/PYCARD/SPTAN1/TMOD3/TMSB4X/VASP/VTN	9	GObp	1
GOBP_REGULATION_OF_LEUKOCYTE_DIFFERENTIATION	GOBP_REGULATION_OF_LEUKOCYTE_DIFFERENTIATION	10/283	321/17890	0.0322082	0.0997453	0.0667595	ANXA1/APCS/C1QC/CD74/FBN1/HLA-DRA/LGALS3/LGALS9/PTPRC/SYK	10	GObp	1
GOBP_NEGATIVE_REGULATION_OF_LEUKOCYTE_CELL_CELL_ADHESION	GOBP_NEGATIVE_REGULATION_OF_LEUKOCYTE_CELL_CELL_ADHESION	6/283	150/17890	0.0322095	0.0997453	0.0667595	ANXA1/CD74/GPNMB/LGALS3/LGALS9/VSIG4	6	GObp	1
GOBP_NEGATIVE_REGULATION_OF_ACTIN_FILAMENT_DEPOLYMERIZATION	GOBP_NEGATIVE_REGULATION_OF_ACTIN_FILAMENT_DEPOLYMERIZATION	3/283	44/17890	0.0322108	0.0997453	0.0667595	LMOD1/SPTAN1/TMOD3	3	GObp	1
GOBP_NEGATIVE_REGULATION_OF_CELL_MIGRATION_INVOLVED_IN_SPROUTING_ANGIOGENESIS	GOBP_NEGATIVE_REGULATION_OF_CELL_MIGRATION_INVOLVED_IN_SPROUTING_ANGIOGENESIS	3/283	44/17890	0.0322108	0.0997453	0.0667595	MAP2K5/MMRN2/THBS1	3	GObp	1
GOBP_POSITIVE_REGULATION_OF_CD4_POSITIVE_ALPHA_BETA_T_CELL_ACTIVATION	GOBP_POSITIVE_REGULATION_OF_CD4_POSITIVE_ALPHA_BETA_T_CELL_ACTIVATION	3/283	44/17890	0.0322108	0.0997453	0.0667595	ANXA1/HLA-DRA/LGALS9	3	GObp	1
GOBP_POSITIVE_REGULATION_OF_NITRIC_OXIDE_METABOLIC_PROCESS	GOBP_POSITIVE_REGULATION_OF_NITRIC_OXIDE_METABOLIC_PROCESS	3/283	44/17890	0.0322108	0.0997453	0.0667595	AGT/CLU/HBB	3	GObp	1
GOBP_REGULATION_OF_ACTIN_CYTOSKELETON_REORGANIZATION	GOBP_REGULATION_OF_ACTIN_CYTOSKELETON_REORGANIZATION	3/283	44/17890	0.0322108	0.0997453	0.0667595	ARHGDIB/CD2AP/IQGAP2	3	GObp	1
GOBP_REGULATION_OF_MAST_CELL_ACTIVATION	GOBP_REGULATION_OF_MAST_CELL_ACTIVATION	3/283	44/17890	0.0322108	0.0997453	0.0667595	LGALS9/RAC2/SYK	3	GObp	1
GOBP_CHEMOKINE_C_X_C_MOTIF_LIGAND_2_PRODUCTION	GOBP_CHEMOKINE_C_X_C_MOTIF_LIGAND_2_PRODUCTION	2/283	18/17890	0.0322917	0.0997453	0.0667595	CD74/MAP2K5	2	GObp	1
GOBP_GAP_JUNCTION_ASSEMBLY	GOBP_GAP_JUNCTION_ASSEMBLY	2/283	18/17890	0.0322917	0.0997453	0.0667595	AGT/CAV1	2	GObp	1
GOBP_HYDROGEN_PEROXIDE_BIOSYNTHETIC_PROCESS	GOBP_HYDROGEN_PEROXIDE_BIOSYNTHETIC_PROCESS	2/283	18/17890	0.0322917	0.0997453	0.0667595	CYBA/CYBB	2	GObp	1
GOBP_NEGATIVE_REGULATION_OF_NEUROINFLAMMATORY_RESPONSE	GOBP_NEGATIVE_REGULATION_OF_NEUROINFLAMMATORY_RESPONSE	2/283	18/17890	0.0322917	0.0997453	0.0667595	GRN/PTPRC	2	GObp	1
GOBP_OSTEOCLAST_DEVELOPMENT	GOBP_OSTEOCLAST_DEVELOPMENT	2/283	18/17890	0.0322917	0.0997453	0.0667595	ANXA2/FBN1	2	GObp	1
GOBP_REGULATION_OF_AMINO_ACID_TRANSMEMBRANE_TRANSPORT	GOBP_REGULATION_OF_AMINO_ACID_TRANSMEMBRANE_TRANSPORT	2/283	18/17890	0.0322917	0.0997453	0.0667595	AGT/ITGB1	2	GObp	1
GOBP_REGULATION_OF_ENDOTHELIAL_CELL_DEVELOPMENT	GOBP_REGULATION_OF_ENDOTHELIAL_CELL_DEVELOPMENT	2/283	18/17890	0.0322917	0.0997453	0.0667595	ROCK1/VCL	2	GObp	1
GOBP_REGULATION_OF_LIPOPROTEIN_METABOLIC_PROCESS	GOBP_REGULATION_OF_LIPOPROTEIN_METABOLIC_PROCESS	2/283	18/17890	0.0322917	0.0997453	0.0667595	DBI/ITGAV	2	GObp	1
GOBP_RETINA_VASCULATURE_DEVELOPMENT_IN_CAMERA_TYPE_EYE	GOBP_RETINA_VASCULATURE_DEVELOPMENT_IN_CAMERA_TYPE_EYE	2/283	18/17890	0.0322917	0.0997453	0.0667595	COL4A1/LAMA1	2	GObp	1
GOBP_TROPHOBLAST_CELL_MIGRATION	GOBP_TROPHOBLAST_CELL_MIGRATION	2/283	18/17890	0.0322917	0.0997453	0.0667595	ARHGDIB/ITGB4	2	GObp	1
GOBP_CARDIAC_MUSCLE_CELL_CONTRACTION	GOBP_CARDIAC_MUSCLE_CELL_CONTRACTION	4/283	76/17890	0.03239	0.0999433	0.066892	CAV1/DSP/FLNA/PKP2	4	GObp	1
GOBP_REGULATION_OF_NERVOUS_SYSTEM_DEVELOPMENT	GOBP_REGULATION_OF_NERVOUS_SYSTEM_DEVELOPMENT	13/283	461/17890	0.0324246	0.0999446	0.0668928	AGRN/ANXA2/DOCK7/F2/FN1/HGF/ITGAX/ITGB1/PTN/S100A10/SPP1/TGM2/TSPO	13	GObp	1
GOBP_SPROUTING_ANGIOGENESIS	GOBP_SPROUTING_ANGIOGENESIS	7/283	191/17890	0.032577	0.100308	0.0671362	ANXA1/ITGA5/ITGB1/MAP2K5/MMRN2/PARVA/THBS1	7	GObp	1
GOBP_POSITIVE_REGULATION_OF_I_KAPPAB_KINASE_NF_KAPPAB_SIGNALING	GOBP_POSITIVE_REGULATION_OF_I_KAPPAB_KINASE_NF_KAPPAB_SIGNALING	7/283	192/17890	0.0333722	0.102649	0.0687026	BST2/CASP1/CD74/FLNA/LGALS9/RBCK1/S100A4	7	GObp	1
GOBP_APICAL_JUNCTION_ASSEMBLY	GOBP_APICAL_JUNCTION_ASSEMBLY	4/283	77/17890	0.0337549	0.103544	0.0693018	PECAM1/PKN2/ROCK1/VCL	4	GObp	1
GOBP_MESODERM_MORPHOGENESIS	GOBP_MESODERM_MORPHOGENESIS	4/283	77/17890	0.0337549	0.103544	0.0693018	ITGA2/ITGA3/ITGB1/ITGB4	4	GObp	1
GOBP_REGULATION_OF_EPITHELIAL_CELL_APOPTOTIC_PROCESS	GOBP_REGULATION_OF_EPITHELIAL_CELL_APOPTOTIC_PROCESS	5/283	113/17890	0.0337697	0.103544	0.0693018	FGB/FGG/ICAM1/STK4/THBS1	5	GObp	1
GOBP_POSITIVE_REGULATION_OF_REGULATED_SECRETORY_PATHWAY	GOBP_POSITIVE_REGULATION_OF_REGULATED_SECRETORY_PATHWAY	3/283	45/17890	0.0341196	0.104507	0.0699464	ITGAM/ITGB2/SYK	3	GObp	1
GOBP_REGULATION_OF_ALPHA_BETA_T_CELL_ACTIVATION	GOBP_REGULATION_OF_ALPHA_BETA_T_CELL_ACTIVATION	5/283	114/17890	0.0348805	0.106726	0.0714313	ANXA1/HLA-DRA/LGALS9/PTPRC/SYK	5	GObp	1
GOBP_REGULATION_OF_CARDIAC_MUSCLE_CONTRACTION	GOBP_REGULATION_OF_CARDIAC_MUSCLE_CONTRACTION	4/283	78/17890	0.0351529	0.107334	0.0718387	CAV1/CLIC2/DSP/PKP2	4	GObp	1
GOBP_REGULATION_OF_PROTEIN_TARGETING	GOBP_REGULATION_OF_PROTEIN_TARGETING	4/283	78/17890	0.0351529	0.107334	0.0718387	ITGAM/ITGB2/RAC2/STOM	4	GObp	1
GOBP_CELLULAR_RESPONSE_TO_MOLECULE_OF_BACTERIAL_ORIGIN	GOBP_CELLULAR_RESPONSE_TO_MOLECULE_OF_BACTERIAL_ORIGIN	8/283	237/17890	0.0352902	0.107641	0.0720438	CASP1/CD14/HADHB/LBP/PYCARD/SCARB1/TSPO/VIM	8	GObp	1
GOBP_ACTIVATION_OF_CYSTEINE_TYPE_ENDOPEPTIDASE_ACTIVITY	GOBP_ACTIVATION_OF_CYSTEINE_TYPE_ENDOPEPTIDASE_ACTIVITY	2/283	19/17890	0.0357206	0.107715	0.0720938	IFI16/PYCARD	2	GObp	1
GOBP_BEHAVIORAL_RESPONSE_TO_PAIN	GOBP_BEHAVIORAL_RESPONSE_TO_PAIN	2/283	19/17890	0.0357206	0.107715	0.0720938	THBS1/TSPO	2	GObp	1
GOBP_CORTICOSTEROID_HORMONE_SECRETION	GOBP_CORTICOSTEROID_HORMONE_SECRETION	2/283	19/17890	0.0357206	0.107715	0.0720938	AGT/TSPO	2	GObp	1
GOBP_LIPID_IMPORT_INTO_CELL	GOBP_LIPID_IMPORT_INTO_CELL	2/283	19/17890	0.0357206	0.107715	0.0720938	ACSL1/THBS1	2	GObp	1
GOBP_NOTOCHORD_DEVELOPMENT	GOBP_NOTOCHORD_DEVELOPMENT	2/283	19/17890	0.0357206	0.107715	0.0720938	COL18A1/COL2A1	2	GObp	1
GOBP_POSITIVE_REGULATION_OF_MACROPHAGE_CHEMOTAXIS	GOBP_POSITIVE_REGULATION_OF_MACROPHAGE_CHEMOTAXIS	2/283	19/17890	0.0357206	0.107715	0.0720938	PTK2/THBS1	2	GObp	1
GOBP_POSITIVE_REGULATION_OF_MACROPHAGE_DERIVED_FOAM_CELL_DIFFERENTIATION	GOBP_POSITIVE_REGULATION_OF_MACROPHAGE_DERIVED_FOAM_CELL_DIFFERENTIATION	2/283	19/17890	0.0357206	0.107715	0.0720938	AGT/APOB	2	GObp	1
GOBP_POSITIVE_REGULATION_OF_MYELINATION	GOBP_POSITIVE_REGULATION_OF_MYELINATION	2/283	19/17890	0.0357206	0.107715	0.0720938	HGF/ITGAX	2	GObp	1
GOBP_REGULATION_OF_EARLY_ENDOSOME_TO_LATE_ENDOSOME_TRANSPORT	GOBP_REGULATION_OF_EARLY_ENDOSOME_TO_LATE_ENDOSOME_TRANSPORT	2/283	19/17890	0.0357206	0.107715	0.0720938	EZR/MSN	2	GObp	1
GOBP_REGULATION_OF_ENDOCYTIC_RECYCLING	GOBP_REGULATION_OF_ENDOCYTIC_RECYCLING	2/283	19/17890	0.0357206	0.107715	0.0720938	ACTN2/EHD2	2	GObp	1
GOBP_RESPONSE_TO_HEPATOCYTE_GROWTH_FACTOR	GOBP_RESPONSE_TO_HEPATOCYTE_GROWTH_FACTOR	2/283	19/17890	0.0357206	0.107715	0.0720938	BCAR1/HGF	2	GObp	1
GOBP_CELLULAR_RESPONSE_TO_EXTERNAL_STIMULUS	GOBP_CELLULAR_RESPONSE_TO_EXTERNAL_STIMULUS	10/283	327/17890	0.0358492	0.107992	0.0722787	AGT/ALB/CASP1/CNN2/COL1A1/CYBA/IFI16/ITGA2/KANK2/PTPRC	10	GObp	1
GOBP_NEGATIVE_REGULATION_OF_HEMOPOIESIS	GOBP_NEGATIVE_REGULATION_OF_HEMOPOIESIS	5/283	115/17890	0.0360137	0.108257	0.0724566	ANXA1/APCS/C1QC/CD74/FBN1	5	GObp	1
GOBP_NEGATIVE_REGULATION_OF_DEPHOSPHORYLATION	GOBP_NEGATIVE_REGULATION_OF_DEPHOSPHORYLATION	3/283	46/17890	0.0360858	0.108257	0.0724566	IQGAP1/LGALS3/ROCK1	3	GObp	1
GOBP_NEURON_MATURATION	GOBP_NEURON_MATURATION	3/283	46/17890	0.0360858	0.108257	0.0724566	AGRN/C1QA/C3	3	GObp	1
GOBP_REGULATION_OF_NEUTROPHIL_MIGRATION	GOBP_REGULATION_OF_NEUTROPHIL_MIGRATION	3/283	46/17890	0.0360858	0.108257	0.0724566	CD74/LBP/RAC2	3	GObp	1
GOBP_CARDIAC_MUSCLE_CELL_ACTION_POTENTIAL	GOBP_CARDIAC_MUSCLE_CELL_ACTION_POTENTIAL	4/283	79/17890	0.0365841	0.109527	0.0733065	CAV1/DSP/FLNA/PKP2	4	GObp	1
GOBP_NEGATIVE_REGULATION_OF_PROTEIN_POLYMERIZATION	GOBP_NEGATIVE_REGULATION_OF_PROTEIN_POLYMERIZATION	4/283	79/17890	0.0365841	0.109527	0.0733065	LMOD1/SPTAN1/TMOD3/TMSB4X	4	GObp	1
GOBP_PRODUCTION_OF_MOLECULAR_MEDIATOR_OF_IMMUNE_RESPONSE	GOBP_PRODUCTION_OF_MOLECULAR_MEDIATOR_OF_IMMUNE_RESPONSE	10/283	329/17890	0.0371242	0.110938	0.0742508	APOA1/APOA2/BST2/CD74/ELANE/HLA-DRA/HPX/PTPRC/PYCARD/SYK	10	GObp	1
GOBP_FATTY_ACID_TRANSPORT	GOBP_FATTY_ACID_TRANSPORT	5/283	116/17890	0.0371694	0.110938	0.0742508	ACSL1/ANXA1/APOE/SYK/THBS1	5	GObp	1
GOBP_PROTEIN_DEPOLYMERIZATION	GOBP_PROTEIN_DEPOLYMERIZATION	5/283	116/17890	0.0371694	0.110938	0.0742508	ACTN2/LMOD1/MICAL1/SPTAN1/TMOD3	5	GObp	1
GOBP_ARTERY_MORPHOGENESIS	GOBP_ARTERY_MORPHOGENESIS	4/283	80/17890	0.0380485	0.112025	0.074978	APOB/APOE/COL3A1/MYLK	4	GObp	1
GOBP_NEGATIVE_REGULATION_OF_BLOOD_VESSEL_ENDOTHELIAL_CELL_MIGRATION	GOBP_NEGATIVE_REGULATION_OF_BLOOD_VESSEL_ENDOTHELIAL_CELL_MIGRATION	4/283	80/17890	0.0380485	0.112025	0.074978	APOE/MAP2K5/MMRN2/THBS1	4	GObp	1
GOBP_NEGATIVE_REGULATION_OF_TUMOR_NECROSIS_FACTOR_SUPERFAMILY_CYTOKINE_PRODUCTION	GOBP_NEGATIVE_REGULATION_OF_TUMOR_NECROSIS_FACTOR_SUPERFAMILY_CYTOKINE_PRODUCTION	4/283	80/17890	0.0380485	0.112025	0.074978	GPNMB/LBP/LGALS9/TSPO	4	GObp	1
GOBP_REGULATION_OF_CELL_MIGRATION_INVOLVED_IN_SPROUTING_ANGIOGENESIS	GOBP_REGULATION_OF_CELL_MIGRATION_INVOLVED_IN_SPROUTING_ANGIOGENESIS	4/283	80/17890	0.0380485	0.112025	0.074978	ANXA1/MAP2K5/MMRN2/THBS1	4	GObp	1
GOBP_T_CELL_DIFFERENTIATION_INVOLVED_IN_IMMUNE_RESPONSE	GOBP_T_CELL_DIFFERENTIATION_INVOLVED_IN_IMMUNE_RESPONSE	4/283	80/17890	0.0380485	0.112025	0.074978	ANXA1/FCER1G/HLA-DRA/LGALS9	4	GObp	1
GOBP_NEGATIVE_REGULATION_OF_CELL_DEVELOPMENT	GOBP_NEGATIVE_REGULATION_OF_CELL_DEVELOPMENT	9/283	285/17890	0.0380739	0.112025	0.074978	ANXA1/APCS/C1QC/CD74/F2/FBN1/PTN/SPP1/TSPO	9	GObp	1
GOBP_ALPHA_BETA_T_CELL_PROLIFERATION	GOBP_ALPHA_BETA_T_CELL_PROLIFERATION	3/283	47/17890	0.0381091	0.112025	0.074978	LGALS9/PTPRC/SYK	3	GObp	1
GOBP_DENDRITIC_CELL_DIFFERENTIATION	GOBP_DENDRITIC_CELL_DIFFERENTIATION	3/283	47/17890	0.0381091	0.112025	0.074978	ITGB8/LGALS3/LGALS9	3	GObp	1
GOBP_LIPID_EXPORT_FROM_CELL	GOBP_LIPID_EXPORT_FROM_CELL	3/283	47/17890	0.0381091	0.112025	0.074978	AGT/SPP1/TSPO	3	GObp	1
GOBP_NEGATIVE_REGULATION_OF_COLD_INDUCED_THERMOGENESIS	GOBP_NEGATIVE_REGULATION_OF_COLD_INDUCED_THERMOGENESIS	3/283	47/17890	0.0381091	0.112025	0.074978	ACTN3/DOCK7/LAMA4	3	GObp	1
GOBP_NEGATIVE_REGULATION_OF_PRODUCTION_OF_MOLECULAR_MEDIATOR_OF_IMMUNE_RESPONSE	GOBP_NEGATIVE_REGULATION_OF_PRODUCTION_OF_MOLECULAR_MEDIATOR_OF_IMMUNE_RESPONSE	3/283	47/17890	0.0381091	0.112025	0.074978	APOA1/APOA2/BST2	3	GObp	1
GOBP_REGULATION_OF_INFLAMMATORY_RESPONSE_TO_ANTIGENIC_STIMULUS	GOBP_REGULATION_OF_INFLAMMATORY_RESPONSE_TO_ANTIGENIC_STIMULUS	3/283	47/17890	0.0381091	0.112025	0.074978	C3/FCGR1A/SYK	3	GObp	1
GOBP_REGULATION_OF_P38MAPK_CASCADE	GOBP_REGULATION_OF_P38MAPK_CASCADE	3/283	47/17890	0.0381091	0.112025	0.074978	EZR/HGF/LGALS9	3	GObp	1
GOBP_RESPONSE_TO_EPIDERMAL_GROWTH_FACTOR	GOBP_RESPONSE_TO_EPIDERMAL_GROWTH_FACTOR	3/283	47/17890	0.0381091	0.112025	0.074978	COL1A1/IQGAP1/PTPN12	3	GObp	1
GOBP_VESICLE_MEDIATED_TRANSPORT_BETWEEN_ENDOSOMAL_COMPARTMENTS	GOBP_VESICLE_MEDIATED_TRANSPORT_BETWEEN_ENDOSOMAL_COMPARTMENTS	3/283	47/17890	0.0381091	0.112025	0.074978	EZR/FLNA/MSN	3	GObp	1
GOBP_BRANCHING_MORPHOGENESIS_OF_AN_EPITHELIAL_TUBE	GOBP_BRANCHING_MORPHOGENESIS_OF_AN_EPITHELIAL_TUBE	6/283	157/17890	0.0389008	0.114237	0.0764587	AGT/COL4A1/ILK/LAMA1/LAMA5/STK4	6	GObp	1
GOBP_CARTILAGE_CONDENSATION	GOBP_CARTILAGE_CONDENSATION	2/283	20/17890	0.0392831	0.114324	0.0765173	COL11A1/COL2A1	2	GObp	1
GOBP_CHOLESTEROL_STORAGE	GOBP_CHOLESTEROL_STORAGE	2/283	20/17890	0.0392831	0.114324	0.0765173	APOB/SCARB1	2	GObp	1
GOBP_FATTY_ACID_TRANSMEMBRANE_TRANSPORT	GOBP_FATTY_ACID_TRANSMEMBRANE_TRANSPORT	2/283	20/17890	0.0392831	0.114324	0.0765173	ACSL1/THBS1	2	GObp	1
GOBP_PODOSOME_ASSEMBLY	GOBP_PODOSOME_ASSEMBLY	2/283	20/17890	0.0392831	0.114324	0.0765173	LCP1/MSN	2	GObp	1
GOBP_REGULATION_OF_CATECHOLAMINE_METABOLIC_PROCESS	GOBP_REGULATION_OF_CATECHOLAMINE_METABOLIC_PROCESS	2/283	20/17890	0.0392831	0.114324	0.0765173	ITGAM/ITGB2	2	GObp	1
GOBP_REGULATION_OF_HYDROGEN_PEROXIDE_METABOLIC_PROCESS	GOBP_REGULATION_OF_HYDROGEN_PEROXIDE_METABOLIC_PROCESS	2/283	20/17890	0.0392831	0.114324	0.0765173	HP/RAC2	2	GObp	1
GOBP_REGULATION_OF_MICROGLIAL_CELL_ACTIVATION	GOBP_REGULATION_OF_MICROGLIAL_CELL_ACTIVATION	2/283	20/17890	0.0392831	0.114324	0.0765173	GRN/PTPRC	2	GObp	1
GOBP_REGULATION_OF_MONOCYTE_DIFFERENTIATION	GOBP_REGULATION_OF_MONOCYTE_DIFFERENTIATION	2/283	20/17890	0.0392831	0.114324	0.0765173	APCS/CD74	2	GObp	1
GOBP_RESPONSE_TO_MAGNESIUM_ION	GOBP_RESPONSE_TO_MAGNESIUM_ION	2/283	20/17890	0.0392831	0.114324	0.0765173	CD14/THBS1	2	GObp	1
GOBP_MONONUCLEAR_CELL_DIFFERENTIATION	GOBP_MONONUCLEAR_CELL_DIFFERENTIATION	13/283	475/17890	0.0396932	0.115403	0.077239	ANXA1/APCS/CD74/FCER1G/HLA-DRA/IFI16/ITGB1/ITGB8/LGALS3/LGALS9/MYH9/PTPRC/SYK	13	GObp	1
GOBP_MYOBLAST_FUSION	GOBP_MYOBLAST_FUSION	3/283	48/17890	0.0401892	0.116381	0.0778938	EHD2/ITGB1/MYH9	3	GObp	1
GOBP_REGULATION_OF_MYELINATION	GOBP_REGULATION_OF_MYELINATION	3/283	48/17890	0.0401892	0.116381	0.0778938	HGF/ITGAX/PTN	3	GObp	1
GOBP_REGULATION_OF_VIRAL_ENTRY_INTO_HOST_CELL	GOBP_REGULATION_OF_VIRAL_ENTRY_INTO_HOST_CELL	3/283	48/17890	0.0401892	0.116381	0.0778938	APCS/CD74/LGALS9	3	GObp	1
GOBP_VASODILATION	GOBP_VASODILATION	3/283	48/17890	0.0401892	0.116381	0.0778938	AGT/APOE/ITGA1	3	GObp	1
GOBP_AXON_EXTENSION	GOBP_AXON_EXTENSION	5/283	119/17890	0.040772	0.117952	0.0789451	APOE/FN1/ITGB1/LAMB2/VCL	5	GObp	1
GOBP_REGULATION_OF_ERBB_SIGNALING_PATHWAY	GOBP_REGULATION_OF_ERBB_SIGNALING_PATHWAY	4/283	82/17890	0.0410769	0.118476	0.0792959	AGT/ITGA1/PLAUR/PTPN12	4	GObp	1
GOBP_REGULATION_OF_PROTEIN_TYROSINE_KINASE_ACTIVITY	GOBP_REGULATION_OF_PROTEIN_TYROSINE_KINASE_ACTIVITY	4/283	82/17890	0.0410769	0.118476	0.0792959	AGT/CAV1/FCGR1A/PTPRC	4	GObp	1
GOBP_ANTIGEN_RECEPTOR_MEDIATED_SIGNALING_PATHWAY	GOBP_ANTIGEN_RECEPTOR_MEDIATED_SIGNALING_PATHWAY	7/283	201/17890	0.0411155	0.118476	0.0792959	BCAR1/CSK/EZR/LGALS3/PTPRC/RBCK1/SYK	7	GObp	1
GOBP_CALCIUM_ION_TRANSMEMBRANE_IMPORT_INTO_CYTOSOL	GOBP_CALCIUM_ION_TRANSMEMBRANE_IMPORT_INTO_CYTOSOL	7/283	201/17890	0.0411155	0.118476	0.0792959	CAV1/CLIC2/CYBA/F2/FLNA/ITPR2/PTPRC	7	GObp	1
GOBP_NEGATIVE_REGULATION_OF_PHOSPHORYLATION	GOBP_NEGATIVE_REGULATION_OF_PHOSPHORYLATION	11/283	383/17890	0.0419532	0.12077	0.0808316	ACTN3/AGT/APOE/CAV1/CSK/FBLN1/HGF/MICAL1/PTPRC/PYCARD/ROCK1	11	GObp	1
GOBP_REGULATION_OF_PROTEIN_BINDING	GOBP_REGULATION_OF_PROTEIN_BINDING	7/283	202/17890	0.0420422	0.120908	0.0809233	ANXA2/APOE/CAV1/CFHR1/ROCK1/STK4/VTN	7	GObp	1
GOBP_NEUTRAL_LIPID_BIOSYNTHETIC_PROCESS	GOBP_NEUTRAL_LIPID_BIOSYNTHETIC_PROCESS	3/283	49/17890	0.0423257	0.121245	0.0811491	ACSL1/C3/SCARB1	3	GObp	1
GOBP_POSITIVE_REGULATION_OF_ACTIN_FILAMENT_POLYMERIZATION	GOBP_POSITIVE_REGULATION_OF_ACTIN_FILAMENT_POLYMERIZATION	3/283	49/17890	0.0423257	0.121245	0.0811491	LMOD1/PYCARD/VASP	3	GObp	1
GOBP_POSITIVE_REGULATION_OF_ORGANIC_ACID_TRANSPORT	GOBP_POSITIVE_REGULATION_OF_ORGANIC_ACID_TRANSPORT	3/283	49/17890	0.0423257	0.121245	0.0811491	ACSL1/AGT/ITGB1	3	GObp	1
GOBP_REGULATION_OF_CELL_ADHESION_MEDIATED_BY_INTEGRIN	GOBP_REGULATION_OF_CELL_ADHESION_MEDIATED_BY_INTEGRIN	3/283	49/17890	0.0423257	0.121245	0.0811491	FERMT3/PTK2/SYK	3	GObp	1
GOBP_INTRINSIC_APOPTOTIC_SIGNALING_PATHWAY_BY_P53_CLASS_MEDIATOR	GOBP_INTRINSIC_APOPTOTIC_SIGNALING_PATHWAY_BY_P53_CLASS_MEDIATOR	4/283	83/17890	0.0426409	0.121317	0.0811973	CD44/CD74/IFI16/PYCARD	4	GObp	1
GOBP_MODULATION_BY_HOST_OF_SYMBIONT_PROCESS	GOBP_MODULATION_BY_HOST_OF_SYMBIONT_PROCESS	4/283	83/17890	0.0426409	0.121317	0.0811973	APCS/APOE/CAV2/STOM	4	GObp	1
GOBP_VASCULOGENESIS	GOBP_VASCULOGENESIS	4/283	83/17890	0.0426409	0.121317	0.0811973	CAV1/ITGAV/ITGB8/RRAS	4	GObp	1
GOBP_CYTOPLASMIC_SEQUESTERING_OF_PROTEIN	GOBP_CYTOPLASMIC_SEQUESTERING_OF_PROTEIN	2/283	21/17890	0.0429742	0.121317	0.0811973	FLNA/TMSB4X	2	GObp	1
GOBP_DENDRITIC_SPINE_MAINTENANCE	GOBP_DENDRITIC_SPINE_MAINTENANCE	2/283	21/17890	0.0429742	0.121317	0.0811973	APOE/ITGA3	2	GObp	1
GOBP_ECTODERM_DEVELOPMENT	GOBP_ECTODERM_DEVELOPMENT	2/283	21/17890	0.0429742	0.121317	0.0811973	ITGA6/ITGAM	2	GObp	1
GOBP_MITOCHONDRIAL_DEPOLARIZATION	GOBP_MITOCHONDRIAL_DEPOLARIZATION	2/283	21/17890	0.0429742	0.121317	0.0811973	DCN/TSPO	2	GObp	1
GOBP_MONOCYTE_CHEMOTACTIC_PROTEIN_1_PRODUCTION	GOBP_MONOCYTE_CHEMOTACTIC_PROTEIN_1_PRODUCTION	2/283	21/17890	0.0429742	0.121317	0.0811973	LGALS9/SYK	2	GObp	1
GOBP_NEGATIVE_REGULATION_OF_ATP_METABOLIC_PROCESS	GOBP_NEGATIVE_REGULATION_OF_ATP_METABOLIC_PROCESS	2/283	21/17890	0.0429742	0.121317	0.0811973	ACTN3/TSPO	2	GObp	1
GOBP_NEGATIVE_REGULATION_OF_LIPID_STORAGE	GOBP_NEGATIVE_REGULATION_OF_LIPID_STORAGE	2/283	21/17890	0.0429742	0.121317	0.0811973	CRP/ITGAV	2	GObp	1
GOBP_NEGATIVE_REGULATION_OF_LIPOPROTEIN_PARTICLE_CLEARANCE	GOBP_NEGATIVE_REGULATION_OF_LIPOPROTEIN_PARTICLE_CLEARANCE	2/283	21/17890	0.0429742	0.121317	0.0811973	APOC1/CSK	2	GObp	1
GOBP_NEGATIVE_REGULATION_OF_PHAGOCYTOSIS	GOBP_NEGATIVE_REGULATION_OF_PHAGOCYTOSIS	2/283	21/17890	0.0429742	0.121317	0.0811973	CNN2/CSK	2	GObp	1
GOBP_POSITIVE_REGULATION_OF_VACUOLE_ORGANIZATION	GOBP_POSITIVE_REGULATION_OF_VACUOLE_ORGANIZATION	2/283	21/17890	0.0429742	0.121317	0.0811973	ANXA2/GRN	2	GObp	1
GOBP_REGULATION_OF_CELL_CELL_ADHESION_MEDIATED_BY_CADHERIN	GOBP_REGULATION_OF_CELL_CELL_ADHESION_MEDIATED_BY_CADHERIN	2/283	21/17890	0.0429742	0.121317	0.0811973	PLG/SERPINF2	2	GObp	1
GOBP_SKELETAL_MUSCLE_CELL_PROLIFERATION	GOBP_SKELETAL_MUSCLE_CELL_PROLIFERATION	2/283	21/17890	0.0429742	0.121317	0.0811973	CAV2/HGF	2	GObp	1
GOBP_ACTIN_FILAMENT_POLYMERIZATION	GOBP_ACTIN_FILAMENT_POLYMERIZATION	6/283	161/17890	0.0430937	0.121537	0.0813443	LMOD1/PYCARD/SPTAN1/TMOD3/TMSB4X/VASP	6	GObp	1
GOBP_NEGATIVE_REGULATION_OF_CATABOLIC_PROCESS	GOBP_NEGATIVE_REGULATION_OF_CATABOLIC_PROCESS	10/283	338/17890	0.0432511	0.121848	0.0815525	ACTN3/ANXA2/APOA2/APOC1/FLNA/HGF/HP/ROCK1/TIMP3/TSPO	10	GObp	1
GOBP_MUSCLE_ADAPTATION	GOBP_MUSCLE_ADAPTATION	5/283	121/17890	0.0432874	0.121848	0.0815525	ACTN3/AGT/CYBA/LMNA/ROCK1	5	GObp	1
GOBP_I_KAPPAB_KINASE_NF_KAPPAB_SIGNALING	GOBP_I_KAPPAB_KINASE_NF_KAPPAB_SIGNALING	9/283	293/17890	0.044069	0.123928	0.082945	BST2/CASP1/CD74/FLNA/LGALS9/PYCARD/RBCK1/ROCK1/S100A4	9	GObp	1
GOBP_CARDIOCYTE_DIFFERENTIATION	GOBP_CARDIOCYTE_DIFFERENTIATION	6/283	162/17890	0.0441845	0.124133	0.0830823	ACTN2/AGT/ITGB1/LMNA/MYH11/SORBS2	6	GObp	1
GOBP_MYELOID_CELL_DEVELOPMENT	GOBP_MYELOID_CELL_DEVELOPMENT	4/283	84/17890	0.0442382	0.124165	0.0831034	ANXA2/FBN1/FLNA/TMOD3	4	GObp	1
GOBP_SMALL_GTPASE_MEDIATED_SIGNAL_TRANSDUCTION	GOBP_SMALL_GTPASE_MEDIATED_SIGNAL_TRANSDUCTION	13/283	484/17890	0.0449359	0.126002	0.0843329	APOA1/APOE/ARHGDIB/CD2AP/COL1A2/COL3A1/DOCK7/ITGA3/ITGAV/ITGB1/KANK2/ROCK1/TGM2	13	GObp	1
GOBP_CELLULAR_RESPONSE_TO_ABIOTIC_STIMULUS	GOBP_CELLULAR_RESPONSE_TO_ABIOTIC_STIMULUS	10/283	341/17890	0.0454381	0.127288	0.0851936	AGT/CASP1/CNN2/COL1A1/CYBA/IFI16/ITGA2/MYLK/PYCARD/TSPO	10	GObp	1
GOBP_T_CELL_SELECTION	GOBP_T_CELL_SELECTION	3/283	51/17890	0.046766	0.129826	0.0868922	CD74/PTPRC/SYK	3	GObp	1
GOBP_VASCULAR_ASSOCIATED_SMOOTH_MUSCLE_CELL_MIGRATION	GOBP_VASCULAR_ASSOCIATED_SMOOTH_MUSCLE_CELL_MIGRATION	3/283	51/17890	0.046766	0.129826	0.0868922	AGT/DOCK7/TPM1	3	GObp	1
GOBP_NEGATIVE_REGULATION_OF_PROGRAMMED_NECROTIC_CELL_DEATH	GOBP_NEGATIVE_REGULATION_OF_PROGRAMMED_NECROTIC_CELL_DEATH	2/283	22/17890	0.0467888	0.129826	0.0868922	CAV1/RBCK1	2	GObp	1
GOBP_NEGATIVE_REGULATION_OF_RHO_PROTEIN_SIGNAL_TRANSDUCTION	GOBP_NEGATIVE_REGULATION_OF_RHO_PROTEIN_SIGNAL_TRANSDUCTION	2/283	22/17890	0.0467888	0.129826	0.0868922	ITGA3/ITGB1	2	GObp	1
GOBP_NEGATIVE_REGULATION_OF_TISSUE_REMODELING	GOBP_NEGATIVE_REGULATION_OF_TISSUE_REMODELING	2/283	22/17890	0.0467888	0.129826	0.0868922	AGT/CSK	2	GObp	1
GOBP_POSITIVE_REGULATION_OF_NITRIC_OXIDE_SYNTHASE_ACTIVITY	GOBP_POSITIVE_REGULATION_OF_NITRIC_OXIDE_SYNTHASE_ACTIVITY	2/283	22/17890	0.0467888	0.129826	0.0868922	APOE/SCARB1	2	GObp	1
GOBP_POSITIVE_REGULATION_OF_PHOSPHOPROTEIN_PHOSPHATASE_ACTIVITY	GOBP_POSITIVE_REGULATION_OF_PHOSPHOPROTEIN_PHOSPHATASE_ACTIVITY	2/283	22/17890	0.0467888	0.129826	0.0868922	ITGA1/PTPRC	2	GObp	1
GOBP_PURINE_NUCLEOSIDE_MONOPHOSPHATE_BIOSYNTHETIC_PROCESS	GOBP_PURINE_NUCLEOSIDE_MONOPHOSPHATE_BIOSYNTHETIC_PROCESS	2/283	22/17890	0.0467888	0.129826	0.0868922	ADSL/IMPDH2	2	GObp	1
GOBP_REGULATION_OF_LOW_DENSITY_LIPOPROTEIN_PARTICLE_CLEARANCE	GOBP_REGULATION_OF_LOW_DENSITY_LIPOPROTEIN_PARTICLE_CLEARANCE	2/283	22/17890	0.0467888	0.129826	0.0868922	ANXA2/CSK	2	GObp	1
GOBP_THYMIC_T_CELL_SELECTION	GOBP_THYMIC_T_CELL_SELECTION	2/283	22/17890	0.0467888	0.129826	0.0868922	CD74/PTPRC	2	GObp	1
GOBP_POSITIVE_REGULATION_OF_PROTEIN_LOCALIZATION_TO_NUCLEUS	GOBP_POSITIVE_REGULATION_OF_PROTEIN_LOCALIZATION_TO_NUCLEUS	4/283	86/17890	0.0475323	0.131514	0.088022	CD2AP/F2/FERMT2/FLNA	4	GObp	1
GOBP_REGULATION_OF_PROTEIN_DEPOLYMERIZATION	GOBP_REGULATION_OF_PROTEIN_DEPOLYMERIZATION	4/283	86/17890	0.0475323	0.131514	0.088022	ACTN2/LMOD1/SPTAN1/TMOD3	4	GObp	1
GOBP_REGULATION_OF_VIRAL_GENOME_REPLICATION	GOBP_REGULATION_OF_VIRAL_GENOME_REPLICATION	4/283	86/17890	0.0475323	0.131514	0.088022	BANF1/BST2/IFI16/PKN2	4	GObp	1
GOBP_ICOSANOID_METABOLIC_PROCESS	GOBP_ICOSANOID_METABOLIC_PROCESS	5/283	125/17890	0.0485927	0.13432	0.0899004	ANXA1/CASP1/CD74/PYCARD/SYK	5	GObp	1
GOBP_RESPONSE_TO_CORTICOSTEROID	GOBP_RESPONSE_TO_CORTICOSTEROID	6/283	166/17890	0.0487198	0.134544	0.0900502	A2M/ANXA1/APOA2/COL1A1/CYBA/CYBB	6	GObp	1
GOBP_MYELOID_LEUKOCYTE_CYTOKINE_PRODUCTION	GOBP_MYELOID_LEUKOCYTE_CYTOKINE_PRODUCTION	3/283	52/17890	0.0490689	0.135125	0.0904389	CD74/PYCARD/SYK	3	GObp	1
GOBP_NEGATIVE_REGULATION_OF_MYELOID_LEUKOCYTE_DIFFERENTIATION	GOBP_NEGATIVE_REGULATION_OF_MYELOID_LEUKOCYTE_DIFFERENTIATION	3/283	52/17890	0.0490689	0.135125	0.0904389	APCS/C1QC/FBN1	3	GObp	1
GOBP_REGULATION_OF_NECROTIC_CELL_DEATH	GOBP_REGULATION_OF_NECROTIC_CELL_DEATH	3/283	52/17890	0.0490689	0.135125	0.0904389	CAV1/RBCK1/TSPO	3	GObp	1
GOBP_CARDIAC_CHAMBER_MORPHOGENESIS	GOBP_CARDIAC_CHAMBER_MORPHOGENESIS	5/283	126/17890	0.0499765	0.137235	0.0918516	COL11A1/DSP/PARVA/PKP2/TPM1	5	GObp	1
GOBP_CEREBRAL_CORTEX_DEVELOPMENT	GOBP_CEREBRAL_CORTEX_DEVELOPMENT	5/283	126/17890	0.0499765	0.137235	0.0918516	COL3A1/LAMB1/SUN1/SUN2/SYNE2	5	GObp	1
GOBP_POSITIVE_REGULATION_OF_LYMPHOCYTE_MEDIATED_IMMUNITY	GOBP_POSITIVE_REGULATION_OF_LYMPHOCYTE_MEDIATED_IMMUNITY	5/283	126/17890	0.0499765	0.137235	0.0918516	C3/FCGR1A/HLA-DRA/HPX/PTPRC	5	GObp	1
GOBP_CHAPERONE_MEDIATED_PROTEIN_COMPLEX_ASSEMBLY	GOBP_CHAPERONE_MEDIATED_PROTEIN_COMPLEX_ASSEMBLY	2/283	23/17890	0.0507223	0.137857	0.0922676	APCS/CLU	2	GObp	1
GOBP_FC_EPSILON_RECEPTOR_SIGNALING_PATHWAY	GOBP_FC_EPSILON_RECEPTOR_SIGNALING_PATHWAY	2/283	23/17890	0.0507223	0.137857	0.0922676	FCER1G/SYK	2	GObp	1
GOBP_GLOMERULAR_EPITHELIAL_CELL_DIFFERENTIATION	GOBP_GLOMERULAR_EPITHELIAL_CELL_DIFFERENTIATION	2/283	23/17890	0.0507223	0.137857	0.0922676	IQGAP1/LAMB2	2	GObp	1
GOBP_GROWTH_HORMONE_RECEPTOR_SIGNALING_PATHWAY	GOBP_GROWTH_HORMONE_RECEPTOR_SIGNALING_PATHWAY	2/283	23/17890	0.0507223	0.137857	0.0922676	PTK2/PXN	2	GObp	1
GOBP_NEGATIVE_REGULATION_OF_INTRINSIC_APOPTOTIC_SIGNALING_PATHWAY_BY_P53_CLASS_MEDIATOR	GOBP_NEGATIVE_REGULATION_OF_INTRINSIC_APOPTOTIC_SIGNALING_PATHWAY_BY_P53_CLASS_MEDIATOR	2/283	23/17890	0.0507223	0.137857	0.0922676	CD44/CD74	2	GObp	1
GOBP_NEGATIVE_REGULATION_OF_NEURAL_PRECURSOR_CELL_PROLIFERATION	GOBP_NEGATIVE_REGULATION_OF_NEURAL_PRECURSOR_CELL_PROLIFERATION	2/283	23/17890	0.0507223	0.137857	0.0922676	ILK/PTN	2	GObp	1
GOBP_PINOCYTOSIS	GOBP_PINOCYTOSIS	2/283	23/17890	0.0507223	0.137857	0.0922676	CAV1/PYCARD	2	GObp	1
GOBP_POSITIVE_REGULATION_OF_REGULATORY_T_CELL_DIFFERENTIATION	GOBP_POSITIVE_REGULATION_OF_REGULATORY_T_CELL_DIFFERENTIATION	2/283	23/17890	0.0507223	0.137857	0.0922676	HLA-DRA/LGALS9	2	GObp	1
GOBP_POSITIVE_REGULATION_OF_TRIGLYCERIDE_METABOLIC_PROCESS	GOBP_POSITIVE_REGULATION_OF_TRIGLYCERIDE_METABOLIC_PROCESS	2/283	23/17890	0.0507223	0.137857	0.0922676	APOA4/SCARB1	2	GObp	1
GOBP_POSITIVE_REGULATION_OF_VASCULAR_ASSOCIATED_SMOOTH_MUSCLE_CELL_MIGRATION	GOBP_POSITIVE_REGULATION_OF_VASCULAR_ASSOCIATED_SMOOTH_MUSCLE_CELL_MIGRATION	2/283	23/17890	0.0507223	0.137857	0.0922676	AGT/DOCK7	2	GObp	1
GOBP_REGULATION_OF_TRIGLYCERIDE_BIOSYNTHETIC_PROCESS	GOBP_REGULATION_OF_TRIGLYCERIDE_BIOSYNTHETIC_PROCESS	2/283	23/17890	0.0507223	0.137857	0.0922676	C3/SCARB1	2	GObp	1
GOBP_REGULATION_OF_PROTEIN_DEPHOSPHORYLATION	GOBP_REGULATION_OF_PROTEIN_DEPHOSPHORYLATION	4/283	88/17890	0.050959	0.138371	0.0926118	ITGA1/LGALS3/PTPRC/ROCK1	4	GObp	1
GOBP_NEGATIVE_REGULATION_OF_LYMPHOCYTE_ACTIVATION	GOBP_NEGATIVE_REGULATION_OF_LYMPHOCYTE_ACTIVATION	6/283	168/17890	0.0510912	0.138601	0.0927659	ANXA1/CD74/GPNMB/LGALS3/LGALS9/VSIG4	6	GObp	1
GOBP_RENAL_SYSTEM_PROCESS	GOBP_RENAL_SYSTEM_PROCESS	5/283	127/17890	0.0513832	0.139252	0.0932012	AGT/CYBA/HBB/ITGA3/SERPINF2	5	GObp	1
GOBP_DETECTION_OF_MECHANICAL_STIMULUS	GOBP_DETECTION_OF_MECHANICAL_STIMULUS	3/283	53/17890	0.0514264	0.139252	0.0932012	COL11A1/ITGA2/PTK2	3	GObp	1
GOBP_AGING	GOBP_AGING	6/283	169/17890	0.052303	0.141494	0.0947021	AGT/C1QA/CAT/COL4A2/SERPING1/TSPO	6	GObp	1
GOBP_REGULATION_OF_TRANSMEMBRANE_RECEPTOR_PROTEIN_SERINE_THREONINE_KINASE_SIGNALING_PATHWAY	GOBP_REGULATION_OF_TRANSMEMBRANE_RECEPTOR_PROTEIN_SERINE_THREONINE_KINASE_SIGNALING_PATHWAY	9/283	303/17890	0.0524136	0.141662	0.0948144	CAV1/CAV2/FBN1/ILK/ITGA3/LEMD3/LRG1/TGFB1I1/THBS1	9	GObp	1
GOBP_VACUOLAR_LOCALIZATION	GOBP_VACUOLAR_LOCALIZATION	4/283	89/17890	0.0527218	0.142363	0.0952837	LGALS9/MYH9/RAC2/SYK	4	GObp	1
GOBP_MYOTUBE_DIFFERENTIATION	GOBP_MYOTUBE_DIFFERENTIATION	5/283	129/17890	0.0542657	0.145737	0.0975415	ACTN3/CAV2/EHD2/ITGB1/MYH9	5	GObp	1
GOBP_POSITIVE_REGULATION_OF_CALCIUM_ION_TRANSPORT	GOBP_POSITIVE_REGULATION_OF_CALCIUM_ION_TRANSPORT	5/283	129/17890	0.0542657	0.145737	0.0975415	CAV1/F2/LGALS3/MYLK/TSPO	5	GObp	1
GOBP_VIRAL_GENOME_REPLICATION	GOBP_VIRAL_GENOME_REPLICATION	5/283	129/17890	0.0542657	0.145737	0.0975415	BANF1/BST2/IFI16/PKN2/STOM	5	GObp	1
GOBP_NEGATIVE_REGULATION_OF_VIRAL_PROCESS	GOBP_NEGATIVE_REGULATION_OF_VIRAL_PROCESS	4/283	90/17890	0.0545175	0.145737	0.0975415	APCS/BANF1/BST2/IFI16	4	GObp	1
GOBP_REGULATION_OF_LEUKOCYTE_APOPTOTIC_PROCESS	GOBP_REGULATION_OF_LEUKOCYTE_APOPTOTIC_PROCESS	4/283	90/17890	0.0545175	0.145737	0.0975415	ANXA1/CD74/LGALS3/LGALS9	4	GObp	1
GOBP_ASTROCYTE_ACTIVATION	GOBP_ASTROCYTE_ACTIVATION	2/283	24/17890	0.0547699	0.145737	0.0975415	C1QA/GRN	2	GObp	1
GOBP_CELL_ADHESION_MOLECULE_PRODUCTION	GOBP_CELL_ADHESION_MOLECULE_PRODUCTION	2/283	24/17890	0.0547699	0.145737	0.0975415	APOA1/CAV1	2	GObp	1
GOBP_CELL_AGGREGATION	GOBP_CELL_AGGREGATION	2/283	24/17890	0.0547699	0.145737	0.0975415	COL11A1/COL2A1	2	GObp	1
GOBP_NEGATIVE_REGULATION_OF_PHOSPHOPROTEIN_PHOSPHATASE_ACTIVITY	GOBP_NEGATIVE_REGULATION_OF_PHOSPHOPROTEIN_PHOSPHATASE_ACTIVITY	2/283	24/17890	0.0547699	0.145737	0.0975415	LGALS3/ROCK1	2	GObp	1
GOBP_NEUROTROPHIN_TRK_RECEPTOR_SIGNALING_PATHWAY	GOBP_NEUROTROPHIN_TRK_RECEPTOR_SIGNALING_PATHWAY	2/283	24/17890	0.0547699	0.145737	0.0975415	AGT/BCAR1	2	GObp	1
GOBP_PLATELET_MORPHOGENESIS	GOBP_PLATELET_MORPHOGENESIS	2/283	24/17890	0.0547699	0.145737	0.0975415	ACTN1/MYH9	2	GObp	1
GOBP_POSITIVE_REGULATION_OF_MACROPHAGE_CYTOKINE_PRODUCTION	GOBP_POSITIVE_REGULATION_OF_MACROPHAGE_CYTOKINE_PRODUCTION	2/283	24/17890	0.0547699	0.145737	0.0975415	CD74/PYCARD	2	GObp	1
GOBP_POSITIVE_REGULATION_OF_VIRAL_LIFE_CYCLE	GOBP_POSITIVE_REGULATION_OF_VIRAL_LIFE_CYCLE	2/283	24/17890	0.0547699	0.145737	0.0975415	CD74/LGALS9	2	GObp	1
GOBP_REGULATION_OF_ENDOTHELIAL_CELL_CHEMOTAXIS	GOBP_REGULATION_OF_ENDOTHELIAL_CELL_CHEMOTAXIS	2/283	24/17890	0.0547699	0.145737	0.0975415	THBS1/TMSB4X	2	GObp	1
GOBP_REGULATION_OF_PROTON_TRANSPORT	GOBP_REGULATION_OF_PROTON_TRANSPORT	2/283	24/17890	0.0547699	0.145737	0.0975415	ACTN4/TMSB4X	2	GObp	1
GOBP_REGULATION_OF_VESICLE_FUSION	GOBP_REGULATION_OF_VESICLE_FUSION	2/283	24/17890	0.0547699	0.145737	0.0975415	ANXA1/ANXA2	2	GObp	1
GOBP_HEART_PROCESS	GOBP_HEART_PROCESS	8/283	260/17890	0.0553061	0.14703	0.0984067	AGT/CAV1/CLIC2/DES/DSP/FLNA/PKP2/TPM1	8	GObp	1
GOBP_INSULIN_RECEPTOR_SIGNALING_PATHWAY	GOBP_INSULIN_RECEPTOR_SIGNALING_PATHWAY	5/283	130/17890	0.0557415	0.148052	0.0990913	AGT/BCAR1/CAV2/SORBS1/TNS2	5	GObp	1
GOBP_BIOMINERAL_TISSUE_DEVELOPMENT	GOBP_BIOMINERAL_TISSUE_DEVELOPMENT	6/283	172/17890	0.0560431	0.148583	0.0994463	ACTN3/COL1A1/COL1A2/PTN/ROCK1/SPP1	6	GObp	1
GOBP_NEURON_PROJECTION_EXTENSION	GOBP_NEURON_PROJECTION_EXTENSION	6/283	172/17890	0.0560431	0.148583	0.0994463	APOE/FN1/IQGAP1/ITGB1/LAMB2/VCL	6	GObp	1
GOBP_PHOSPHOLIPID_CATABOLIC_PROCESS	GOBP_PHOSPHOLIPID_CATABOLIC_PROCESS	3/283	55/17890	0.0563028	0.148731	0.0995455	APOA2/APOC1/SCARB1	3	GObp	1
GOBP_POSITIVE_REGULATION_OF_NEURON_APOPTOTIC_PROCESS	GOBP_POSITIVE_REGULATION_OF_NEURON_APOPTOTIC_PROCESS	3/283	55/17890	0.0563028	0.148731	0.0995455	GRN/ITGA1/ITGAM	3	GObp	1
GOBP_REGULATION_OF_AMYLOID_PRECURSOR_PROTEIN_CATABOLIC_PROCESS	GOBP_REGULATION_OF_AMYLOID_PRECURSOR_PROTEIN_CATABOLIC_PROCESS	3/283	55/17890	0.0563028	0.148731	0.0995455	APOE/CLU/ROCK1	3	GObp	1
GOBP_REGULATION_OF_CD4_POSITIVE_ALPHA_BETA_T_CELL_DIFFERENTIATION	GOBP_REGULATION_OF_CD4_POSITIVE_ALPHA_BETA_T_CELL_DIFFERENTIATION	3/283	55/17890	0.0563028	0.148731	0.0995455	ANXA1/HLA-DRA/LGALS9	3	GObp	1
GOBP_REGULATION_OF_NEURON_PROJECTION_DEVELOPMENT	GOBP_REGULATION_OF_NEURON_PROJECTION_DEVELOPMENT	12/283	452/17890	0.0565362	0.149212	0.0998678	AGT/APOE/FLNA/FN1/GRN/HGF/ITGA3/ITGA6/KIF13B/PTN/SPP1/VIM	12	GObp	1
GOBP_REGULATION_OF_INTRINSIC_APOPTOTIC_SIGNALING_PATHWAY	GOBP_REGULATION_OF_INTRINSIC_APOPTOTIC_SIGNALING_PATHWAY	6/283	173/17890	0.0573247	0.151157	0.101169	CAV1/CD44/CD74/CLU/PLAUR/PYCARD	6	GObp	1
GOBP_NEGATIVE_REGULATION_OF_RESPONSE_TO_CYTOKINE_STIMULUS	GOBP_NEGATIVE_REGULATION_OF_RESPONSE_TO_CYTOKINE_STIMULUS	4/283	92/17890	0.0582072	0.153207	0.102542	APOA1/CAV1/MAP2K5/PTPRC	4	GObp	1
GOBP_POST_EMBRYONIC_DEVELOPMENT	GOBP_POST_EMBRYONIC_DEVELOPMENT	4/283	92/17890	0.0582072	0.153207	0.102542	APOB/EFEMP1/FBN1/MFAP2	4	GObp	1
GOBP_KERATINOCYTE_DIFFERENTIATION	GOBP_KERATINOCYTE_DIFFERENTIATION	6/283	174/17890	0.0586239	0.153305	0.102607	ANXA1/DSP/FLNB/PALLD/ROCK1/STK4	6	GObp	1
GOBP_ENDOCRINE_HORMONE_SECRETION	GOBP_ENDOCRINE_HORMONE_SECRETION	3/283	56/17890	0.0588205	0.153305	0.102607	AGT/SPP1/TSPO	3	GObp	1
GOBP_NEGATIVE_REGULATION_OF_LYMPHOCYTE_MEDIATED_IMMUNITY	GOBP_NEGATIVE_REGULATION_OF_LYMPHOCYTE_MEDIATED_IMMUNITY	3/283	56/17890	0.0588205	0.153305	0.102607	C4BPA/LGALS9/PTPRC	3	GObp	1
GOBP_NEGATIVE_REGULATION_OF_SMALL_GTPASE_MEDIATED_SIGNAL_TRANSDUCTION	GOBP_NEGATIVE_REGULATION_OF_SMALL_GTPASE_MEDIATED_SIGNAL_TRANSDUCTION	3/283	56/17890	0.0588205	0.153305	0.102607	CD2AP/ITGA3/ITGB1	3	GObp	1
GOBP_NEGATIVE_REGULATION_OF_VIRAL_GENOME_REPLICATION	GOBP_NEGATIVE_REGULATION_OF_VIRAL_GENOME_REPLICATION	3/283	56/17890	0.0588205	0.153305	0.102607	BANF1/BST2/IFI16	3	GObp	1
GOBP_DECIDUALIZATION	GOBP_DECIDUALIZATION	2/283	25/17890	0.058927	0.153305	0.102607	PTN/SPP1	2	GObp	1
GOBP_GLUCOCORTICOID_METABOLIC_PROCESS	GOBP_GLUCOCORTICOID_METABOLIC_PROCESS	2/283	25/17890	0.058927	0.153305	0.102607	APOA1/SERPINA6	2	GObp	1
GOBP_NEGATIVE_REGULATION_OF_NUCLEOTIDE_METABOLIC_PROCESS	GOBP_NEGATIVE_REGULATION_OF_NUCLEOTIDE_METABOLIC_PROCESS	2/283	25/17890	0.058927	0.153305	0.102607	ACTN3/TSPO	2	GObp	1
GOBP_NEGATIVE_REGULATION_OF_T_CELL_RECEPTOR_SIGNALING_PATHWAY	GOBP_NEGATIVE_REGULATION_OF_T_CELL_RECEPTOR_SIGNALING_PATHWAY	2/283	25/17890	0.058927	0.153305	0.102607	EZR/LGALS3	2	GObp	1
GOBP_POSITIVE_REGULATION_OF_AMINO_ACID_TRANSPORT	GOBP_POSITIVE_REGULATION_OF_AMINO_ACID_TRANSPORT	2/283	25/17890	0.058927	0.153305	0.102607	AGT/ITGB1	2	GObp	1
GOBP_POSITIVE_REGULATION_OF_LEUKOCYTE_ADHESION_TO_VASCULAR_ENDOTHELIAL_CELL	GOBP_POSITIVE_REGULATION_OF_LEUKOCYTE_ADHESION_TO_VASCULAR_ENDOTHELIAL_CELL	2/283	25/17890	0.058927	0.153305	0.102607	ELANE/ITGB2	2	GObp	1
GOBP_REGULATION_OF_CHOLESTEROL_BIOSYNTHETIC_PROCESS	GOBP_REGULATION_OF_CHOLESTEROL_BIOSYNTHETIC_PROCESS	2/283	25/17890	0.058927	0.153305	0.102607	APOB/APOE	2	GObp	1
GOBP_RESPONSE_TO_MISFOLDED_PROTEIN	GOBP_RESPONSE_TO_MISFOLDED_PROTEIN	2/283	25/17890	0.058927	0.153305	0.102607	CLU/F12	2	GObp	1
GOBP_POSITIVE_REGULATION_OF_MONOATOMIC_ION_TRANSMEMBRANE_TRANSPORT	GOBP_POSITIVE_REGULATION_OF_MONOATOMIC_ION_TRANSMEMBRANE_TRANSPORT	6/283	175/17890	0.0599405	0.155803	0.104279	ACTN2/ACTN4/CAV1/F2/FLNA/TMSB4X	6	GObp	1
GOBP_DEFENSE_RESPONSE_TO_GRAM_NEGATIVE_BACTERIUM	GOBP_DEFENSE_RESPONSE_TO_GRAM_NEGATIVE_BACTERIUM	4/283	93/17890	0.060101	0.155942	0.104372	ELANE/F2/LBP/PYCARD	4	GObp	1
GOBP_REGULATION_OF_EMBRYONIC_DEVELOPMENT	GOBP_REGULATION_OF_EMBRYONIC_DEVELOPMENT	4/283	93/17890	0.060101	0.155942	0.104372	LAMA1/LAMA2/LAMA4/LAMA5	4	GObp	1
GOBP_CALCIUM_ION_TRANSMEMBRANE_TRANSPORT	GOBP_CALCIUM_ION_TRANSMEMBRANE_TRANSPORT	10/283	360/17890	0.0610353	0.158226	0.1059	AHNAK/ANXA2/CAV1/CLIC2/CYBA/F2/FLNA/ITGAV/ITPR2/PTPRC	10	GObp	1
GOBP_ACTIN_NUCLEATION	GOBP_ACTIN_NUCLEATION	3/283	57/17890	0.0613905	0.158511	0.106091	GMFG/IQGAP2/LMOD1	3	GObp	1
GOBP_IRON_ION_TRANSPORT	GOBP_IRON_ION_TRANSPORT	3/283	57/17890	0.0613905	0.158511	0.106091	CP/HPX/TF	3	GObp	1
GOBP_P38MAPK_CASCADE	GOBP_P38MAPK_CASCADE	3/283	57/17890	0.0613905	0.158511	0.106091	EZR/HGF/LGALS9	3	GObp	1
GOBP_REGULATION_OF_MONOOXYGENASE_ACTIVITY	GOBP_REGULATION_OF_MONOOXYGENASE_ACTIVITY	3/283	57/17890	0.0613905	0.158511	0.106091	APOE/CAV1/SCARB1	3	GObp	1
GOBP_RESPONSE_TO_VIRUS	GOBP_RESPONSE_TO_VIRUS	11/283	409/17890	0.061417	0.158511	0.106091	APOB/BANF1/BST2/CASP1/CLU/IFI16/ITGAX/ITGB8/LGALS9/PTPRC/PYCARD	11	GObp	1
GOBP_REGULATION_OF_PROTEIN_LOCALIZATION_TO_NUCLEUS	GOBP_REGULATION_OF_PROTEIN_LOCALIZATION_TO_NUCLEUS	5/283	134/17890	0.0618747	0.159551	0.106788	CD2AP/F2/FERMT2/FLNA/LMNA	5	GObp	1
GOBP_REGULATION_OF_PROTEIN_CATABOLIC_PROCESS	GOBP_REGULATION_OF_PROTEIN_CATABOLIC_PROCESS	10/283	361/17890	0.0619417	0.159583	0.106809	ANXA2/APOE/C4BPA/CAV1/CLU/EZR/FLNA/MSN/ROCK1/TIMP3	10	GObp	1
GOBP_REGULATION_OF_SYSTEMIC_ARTERIAL_BLOOD_PRESSURE	GOBP_REGULATION_OF_SYSTEMIC_ARTERIAL_BLOOD_PRESSURE	4/283	94/17890	0.0620273	0.159663	0.106862	AGT/CYBA/SERPINF2/TPM1	4	GObp	1
GOBP_GAMMA_DELTA_T_CELL_ACTIVATION	GOBP_GAMMA_DELTA_T_CELL_ACTIVATION	2/283	26/17890	0.0631893	0.161798	0.108291	PTPRC/SYK	2	GObp	1
GOBP_NEGATIVE_REGULATION_OF_BLOOD_VESSEL_ENDOTHELIAL_CELL_PROLIFERATION_INVOLVED_IN_SPROUTING_ANGIOGENESIS	GOBP_NEGATIVE_REGULATION_OF_BLOOD_VESSEL_ENDOTHELIAL_CELL_PROLIFERATION_INVOLVED_IN_SPROUTING_ANGIOGENESIS	2/283	26/17890	0.0631893	0.161798	0.108291	MMRN2/THBS1	2	GObp	1
GOBP_NEGATIVE_REGULATION_OF_LIPID_CATABOLIC_PROCESS	GOBP_NEGATIVE_REGULATION_OF_LIPID_CATABOLIC_PROCESS	2/283	26/17890	0.0631893	0.161798	0.108291	APOA2/APOC1	2	GObp	1
GOBP_NEGATIVE_REGULATION_OF_VIRAL_LIFE_CYCLE	GOBP_NEGATIVE_REGULATION_OF_VIRAL_LIFE_CYCLE	2/283	26/17890	0.0631893	0.161798	0.108291	APCS/BST2	2	GObp	1
GOBP_POSITIVE_REGULATION_OF_MACROPHAGE_MIGRATION	GOBP_POSITIVE_REGULATION_OF_MACROPHAGE_MIGRATION	2/283	26/17890	0.0631893	0.161798	0.108291	PTK2/THBS1	2	GObp	1
GOBP_SMOOTH_MUSCLE_TISSUE_DEVELOPMENT	GOBP_SMOOTH_MUSCLE_TISSUE_DEVELOPMENT	2/283	26/17890	0.0631893	0.161798	0.108291	COL3A1/MYLK	2	GObp	1
GOBP_REGULATION_OF_CELLULAR_KETONE_METABOLIC_PROCESS	GOBP_REGULATION_OF_CELLULAR_KETONE_METABOLIC_PROCESS	5/283	135/17890	0.0634654	0.162362	0.108669	ANXA1/APOA4/APOC1/CAV1/CD74	5	GObp	1
GOBP_PROTEOGLYCAN_METABOLIC_PROCESS	GOBP_PROTEOGLYCAN_METABOLIC_PROCESS	4/283	95/17890	0.0639858	0.163475	0.109413	BGN/COL11A1/COL2A1/DCN	4	GObp	1
GOBP_PLATELET_DERIVED_GROWTH_FACTOR_RECEPTOR_SIGNALING_PATHWAY	GOBP_PLATELET_DERIVED_GROWTH_FACTOR_RECEPTOR_SIGNALING_PATHWAY	3/283	58/17890	0.0640122	0.163475	0.109413	BCAR1/IQGAP1/PTPN12	3	GObp	1
GOBP_CELLULAR_LIPID_CATABOLIC_PROCESS	GOBP_CELLULAR_LIPID_CATABOLIC_PROCESS	7/283	223/17890	0.0646765	0.165027	0.110452	APOA2/APOA4/APOB/APOC1/HADHA/HADHB/SCARB1	7	GObp	1
GOBP_POSITIVE_REGULATION_OF_PRODUCTION_OF_MOLECULAR_MEDIATOR_OF_IMMUNE_RESPONSE	GOBP_POSITIVE_REGULATION_OF_PRODUCTION_OF_MOLECULAR_MEDIATOR_OF_IMMUNE_RESPONSE	5/283	136/17890	0.065079	0.165909	0.111043	CD74/HPX/PTPRC/PYCARD/SYK	5	GObp	1
GOBP_MUCOPOLYSACCHARIDE_METABOLIC_PROCESS	GOBP_MUCOPOLYSACCHARIDE_METABOLIC_PROCESS	4/283	96/17890	0.0659765	0.167757	0.11228	BGN/CD44/DCN/ITIH4	4	GObp	1
GOBP_NEGATIVE_REGULATION_OF_LEUKOCYTE_PROLIFERATION	GOBP_NEGATIVE_REGULATION_OF_LEUKOCYTE_PROLIFERATION	4/283	96/17890	0.0659765	0.167757	0.11228	CRP/GPNMB/LGALS9/VSIG4	4	GObp	1
GOBP_REGULATION_OF_MUSCLE_ADAPTATION	GOBP_REGULATION_OF_MUSCLE_ADAPTATION	4/283	96/17890	0.0659765	0.167757	0.11228	ACTN3/AGT/LMNA/ROCK1	4	GObp	1
GOBP_REGULATION_OF_LYMPHOCYTE_APOPTOTIC_PROCESS	GOBP_REGULATION_OF_LYMPHOCYTE_APOPTOTIC_PROCESS	3/283	59/17890	0.0666848	0.169411	0.113386	CD74/LGALS3/LGALS9	3	GObp	1
GOBP_REGULATION_OF_T_CELL_DIFFERENTIATION	GOBP_REGULATION_OF_T_CELL_DIFFERENTIATION	6/283	180/17890	0.066787	0.169523	0.113461	ANXA1/CD74/HLA-DRA/LGALS9/PTPRC/SYK	6	GObp	1
GOBP_CELL_COMMUNICATION_BY_ELECTRICAL_COUPLING_INVOLVED_IN_CARDIAC_CONDUCTION	GOBP_CELL_COMMUNICATION_BY_ELECTRICAL_COUPLING_INVOLVED_IN_CARDIAC_CONDUCTION	2/283	27/17890	0.0675523	0.170134	0.11387	CAV1/PKP2	2	GObp	1
GOBP_NEGATIVE_REGULATION_OF_NECROTIC_CELL_DEATH	GOBP_NEGATIVE_REGULATION_OF_NECROTIC_CELL_DEATH	2/283	27/17890	0.0675523	0.170134	0.11387	CAV1/RBCK1	2	GObp	1
GOBP_POSITIVE_REGULATION_OF_G_PROTEIN_COUPLED_RECEPTOR_SIGNALING_PATHWAY	GOBP_POSITIVE_REGULATION_OF_G_PROTEIN_COUPLED_RECEPTOR_SIGNALING_PATHWAY	2/283	27/17890	0.0675523	0.170134	0.11387	C3/F2	2	GObp	1
GOBP_POSITIVE_REGULATION_OF_LEUKOCYTE_APOPTOTIC_PROCESS	GOBP_POSITIVE_REGULATION_OF_LEUKOCYTE_APOPTOTIC_PROCESS	2/283	27/17890	0.0675523	0.170134	0.11387	ANXA1/LGALS9	2	GObp	1
GOBP_POSITIVE_REGULATION_OF_LIPID_CATABOLIC_PROCESS	GOBP_POSITIVE_REGULATION_OF_LIPID_CATABOLIC_PROCESS	2/283	27/17890	0.0675523	0.170134	0.11387	APOA2/APOA4	2	GObp	1
GOBP_POSITIVE_REGULATION_OF_RELEASE_OF_CYTOCHROME_C_FROM_MITOCHONDRIA	GOBP_POSITIVE_REGULATION_OF_RELEASE_OF_CYTOCHROME_C_FROM_MITOCHONDRIA	2/283	27/17890	0.0675523	0.170134	0.11387	PLAUR/PYCARD	2	GObp	1
GOBP_POSITIVE_REGULATION_OF_STEROID_METABOLIC_PROCESS	GOBP_POSITIVE_REGULATION_OF_STEROID_METABOLIC_PROCESS	2/283	27/17890	0.0675523	0.170134	0.11387	APOA1/APOE	2	GObp	1
GOBP_PROTEIN_LOCALIZATION_TO_ENDOSOME	GOBP_PROTEIN_LOCALIZATION_TO_ENDOSOME	2/283	27/17890	0.0675523	0.170134	0.11387	EZR/MSN	2	GObp	1
GOBP_TRIGLYCERIDE_CATABOLIC_PROCESS	GOBP_TRIGLYCERIDE_CATABOLIC_PROCESS	2/283	27/17890	0.0675523	0.170134	0.11387	APOA4/APOB	2	GObp	1
GOBP_REGULATION_OF_HEMOPOIESIS	GOBP_REGULATION_OF_HEMOPOIESIS	11/283	418/17890	0.0693446	0.174206	0.116596	ANXA1/APCS/C1QC/CD74/FBN1/HLA-DRA/LGALS3/LGALS9/PTN/PTPRC/SYK	11	GObp	1
GOBP_MAST_CELL_MEDIATED_IMMUNITY	GOBP_MAST_CELL_MEDIATED_IMMUNITY	3/283	60/17890	0.0694078	0.174206	0.116596	LGALS9/RAC2/SYK	3	GObp	1
GOBP_NEGATIVE_REGULATION_OF_MAP_KINASE_ACTIVITY	GOBP_NEGATIVE_REGULATION_OF_MAP_KINASE_ACTIVITY	3/283	60/17890	0.0694078	0.174206	0.116596	AGT/APOE/CAV1	3	GObp	1
GOBP_POSITIVE_REGULATION_OF_NUCLEOCYTOPLASMIC_TRANSPORT	GOBP_POSITIVE_REGULATION_OF_NUCLEOCYTOPLASMIC_TRANSPORT	3/283	60/17890	0.0694078	0.174206	0.116596	ANP32B/EMD/FLNA	3	GObp	1
GOBP_PROTEIN_AUTOPHOSPHORYLATION	GOBP_PROTEIN_AUTOPHOSPHORYLATION	7/283	227/17890	0.0696877	0.174758	0.116965	CAV1/CSK/GPNMB/PTK2/PTPRC/STK4/SYK	7	GObp	1
GOBP_POSITIVE_REGULATION_OF_COLD_INDUCED_THERMOGENESIS	GOBP_POSITIVE_REGULATION_OF_COLD_INDUCED_THERMOGENESIS	4/283	98/17890	0.0700538	0.175525	0.117479	ACSL1/CAV1/MFAP2/SYK	4	GObp	1
GOBP_RESPONSE_TO_INSULIN	GOBP_RESPONSE_TO_INSULIN	8/283	274/17890	0.0704554	0.17638	0.118051	AGT/BCAR1/CAT/CAV2/COL1A1/HADHA/SORBS1/TNS2	8	GObp	1
GOBP_ADRENAL_GLAND_DEVELOPMENT	GOBP_ADRENAL_GLAND_DEVELOPMENT	2/283	28/17890	0.0720118	0.179354	0.120041	APOA1/TSPO	2	GObp	1
GOBP_GMP_METABOLIC_PROCESS	GOBP_GMP_METABOLIC_PROCESS	2/283	28/17890	0.0720118	0.179354	0.120041	ADSL/IMPDH2	2	GObp	1
GOBP_POSITIVE_REGULATION_OF_ACUTE_INFLAMMATORY_RESPONSE	GOBP_POSITIVE_REGULATION_OF_ACUTE_INFLAMMATORY_RESPONSE	2/283	28/17890	0.0720118	0.179354	0.120041	C3/FCGR1A	2	GObp	1
GOBP_POSITIVE_REGULATION_OF_CELLULAR_RESPONSE_TO_INSULIN_STIMULUS	GOBP_POSITIVE_REGULATION_OF_CELLULAR_RESPONSE_TO_INSULIN_STIMULUS	2/283	28/17890	0.0720118	0.179354	0.120041	AGT/SORBS1	2	GObp	1
GOBP_PROTEIN_AUTOPROCESSING	GOBP_PROTEIN_AUTOPROCESSING	2/283	28/17890	0.0720118	0.179354	0.120041	CASP1/F12	2	GObp	1
GOBP_REGULATION_OF_TOLL_LIKE_RECEPTOR_4_SIGNALING_PATHWAY	GOBP_REGULATION_OF_TOLL_LIKE_RECEPTOR_4_SIGNALING_PATHWAY	2/283	28/17890	0.0720118	0.179354	0.120041	CD14/LBP	2	GObp	1
GOBP_NEGATIVE_REGULATION_OF_INTRINSIC_APOPTOTIC_SIGNALING_PATHWAY	GOBP_NEGATIVE_REGULATION_OF_INTRINSIC_APOPTOTIC_SIGNALING_PATHWAY	4/283	99/17890	0.0721399	0.179367	0.12005	CD44/CD74/CLU/PLAUR	4	GObp	1
GOBP_REGULATION_OF_STEROID_METABOLIC_PROCESS	GOBP_REGULATION_OF_STEROID_METABOLIC_PROCESS	4/283	99/17890	0.0721399	0.179367	0.12005	APOA1/APOB/APOE/TSPO	4	GObp	1
GOBP_REGULATED_EXOCYTOSIS	GOBP_REGULATED_EXOCYTOSIS	7/283	229/17890	0.0722782	0.179557	0.120178	ITGAM/ITGB2/LGALS9/MICAL1/MYH9/RAC2/SYK	7	GObp	1
GOBP_RENAL_TUBULE_DEVELOPMENT	GOBP_RENAL_TUBULE_DEVELOPMENT	4/283	100/17890	0.0742576	0.184318	0.123364	AGT/COL4A1/ILK/LAMA5	4	GObp	1
GOBP_REGULATION_OF_CYTOSOLIC_CALCIUM_ION_CONCENTRATION	GOBP_REGULATION_OF_CYTOSOLIC_CALCIUM_ION_CONCENTRATION	3/283	62/17890	0.075002	0.186008	0.124495	CAV1/CAV2/F2	3	GObp	1
GOBP_OLIGODENDROCYTE_DIFFERENTIATION	GOBP_OLIGODENDROCYTE_DIFFERENTIATION	4/283	101/17890	0.0764065	0.188281	0.126016	CLU/CSK/PTN/VTN	4	GObp	1
GOBP_POSITIVE_REGULATION_OF_LYMPHOCYTE_ACTIVATION	GOBP_POSITIVE_REGULATION_OF_LYMPHOCYTE_ACTIVATION	9/283	327/17890	0.0764615	0.188281	0.126016	ANXA1/CAV1/CD74/CSK/HLA-DRA/LGALS9/PTPRC/PYCARD/SYK	9	GObp	1
GOBP_EXPLORATION_BEHAVIOR	GOBP_EXPLORATION_BEHAVIOR	2/283	29/17890	0.0765638	0.188281	0.126016	APOE/ITGA3	2	GObp	1
GOBP_MYELOID_DENDRITIC_CELL_ACTIVATION	GOBP_MYELOID_DENDRITIC_CELL_ACTIVATION	2/283	29/17890	0.0765638	0.188281	0.126016	ITGB8/PYCARD	2	GObp	1
GOBP_NEGATIVE_REGULATION_OF_CELL_KILLING	GOBP_NEGATIVE_REGULATION_OF_CELL_KILLING	2/283	29/17890	0.0765638	0.188281	0.126016	LGALS9/PTPRC	2	GObp	1
GOBP_NEGATIVE_REGULATION_OF_PROTEIN_MATURATION	GOBP_NEGATIVE_REGULATION_OF_PROTEIN_MATURATION	2/283	29/17890	0.0765638	0.188281	0.126016	SERPINF2/THBS1	2	GObp	1
GOBP_PHOSPHATIDYLCHOLINE_BIOSYNTHETIC_PROCESS	GOBP_PHOSPHATIDYLCHOLINE_BIOSYNTHETIC_PROCESS	2/283	29/17890	0.0765638	0.188281	0.126016	APOA1/APOA2	2	GObp	1
GOBP_POSITIVE_REGULATION_OF_VASCULAR_ENDOTHELIAL_GROWTH_FACTOR_PRODUCTION	GOBP_POSITIVE_REGULATION_OF_VASCULAR_ENDOTHELIAL_GROWTH_FACTOR_PRODUCTION	2/283	29/17890	0.0765638	0.188281	0.126016	C3/C5	2	GObp	1
GOBP_REGULATION_OF_CYTOPLASMIC_TRANSPORT	GOBP_REGULATION_OF_CYTOPLASMIC_TRANSPORT	2/283	29/17890	0.0765638	0.188281	0.126016	EZR/MSN	2	GObp	1
GOBP_SYNAPTIC_TRANSMISSION_CHOLINERGIC	GOBP_SYNAPTIC_TRANSMISSION_CHOLINERGIC	2/283	29/17890	0.0765638	0.188281	0.126016	APOE/LAMA2	2	GObp	1
GOBP_EPITHELIAL_CELL_APOPTOTIC_PROCESS	GOBP_EPITHELIAL_CELL_APOPTOTIC_PROCESS	5/283	143/17890	0.0770116	0.189064	0.12654	FGB/FGG/ICAM1/STK4/THBS1	5	GObp	1
GOBP_REGULATION_OF_PEPTIDYL_SERINE_PHOSPHORYLATION	GOBP_REGULATION_OF_PEPTIDYL_SERINE_PHOSPHORYLATION	5/283	143/17890	0.0770116	0.189064	0.12654	CAV1/CD44/DOCK7/HGF/STK4	5	GObp	1
GOBP_REGULATION_OF_BLOOD_PRESSURE	GOBP_REGULATION_OF_BLOOD_PRESSURE	6/283	187/17890	0.0771077	0.189141	0.126592	AGT/COL1A2/CYBA/HBB/SERPINF2/TPM1	6	GObp	1
GOBP_RESPONSE_TO_FATTY_ACID	GOBP_RESPONSE_TO_FATTY_ACID	3/283	63/17890	0.0778719	0.190855	0.127739	ACSL1/CAT/PON1	3	GObp	1
GOBP_REGULATION_OF_MONOATOMIC_ION_TRANSMEMBRANE_TRANSPORT	GOBP_REGULATION_OF_MONOATOMIC_ION_TRANSMEMBRANE_TRANSPORT	12/283	478/17890	0.0784496	0.192109	0.128579	ACTN2/ACTN4/AHNAK/CAV1/CLIC2/CYBA/CYBB/F2/FLNA/ITGB1/STOM/TMSB4X	12	GObp	1
GOBP_LIPOPROTEIN_BIOSYNTHETIC_PROCESS	GOBP_LIPOPROTEIN_BIOSYNTHETIC_PROCESS	4/283	102/17890	0.0785864	0.192122	0.128587	APOA1/APOB/APOE/DBI	4	GObp	1
GOBP_MESONEPHROS_DEVELOPMENT	GOBP_MESONEPHROS_DEVELOPMENT	4/283	102/17890	0.0785864	0.192122	0.128587	AGT/CAT/ILK/LAMA5	4	GObp	1
GOBP_DEVELOPMENTAL_GROWTH_INVOLVED_IN_MORPHOGENESIS	GOBP_DEVELOPMENTAL_GROWTH_INVOLVED_IN_MORPHOGENESIS	7/283	234/17890	0.0790016	0.192976	0.129158	APOE/FN1/IQGAP1/ITGB1/LAMB2/SPP1/VCL	7	GObp	1
GOBP_RESPONSE_TO_CARBOHYDRATE	GOBP_RESPONSE_TO_CARBOHYDRATE	7/283	235/17890	0.0803887	0.196199	0.131316	APOA2/APOB/CAT/COL6A2/CYBA/ITGA2/THBS1	7	GObp	1
GOBP_HEPATICOBILIARY_SYSTEM_DEVELOPMENT	GOBP_HEPATICOBILIARY_SYSTEM_DEVELOPMENT	5/283	145/17890	0.080624	0.19652	0.131531	ANXA1/HGF/ITGA2/PTN/VTN	5	GObp	1
GOBP_INTERLEUKIN_12_PRODUCTION	GOBP_INTERLEUKIN_12_PRODUCTION	3/283	64/17890	0.0807893	0.19652	0.131531	LGALS9/SYK/THBS1	3	GObp	1
GOBP_NEGATIVE_REGULATION_OF_EPITHELIAL_CELL_APOPTOTIC_PROCESS	GOBP_NEGATIVE_REGULATION_OF_EPITHELIAL_CELL_APOPTOTIC_PROCESS	3/283	64/17890	0.0807893	0.19652	0.131531	FGB/FGG/ICAM1	3	GObp	1
GOBP_STEROL_BIOSYNTHETIC_PROCESS	GOBP_STEROL_BIOSYNTHETIC_PROCESS	3/283	64/17890	0.0807893	0.19652	0.131531	APOB/APOE/LBR	3	GObp	1
GOBP_LIPID_CATABOLIC_PROCESS	GOBP_LIPID_CATABOLIC_PROCESS	9/283	331/17890	0.0810342	0.196709	0.131657	APOA2/APOA4/APOB/APOC1/APOE/HADHA/HADHB/SCARB1/SPP1	9	GObp	1
GOBP_CELLULAR_METABOLIC_COMPOUND_SALVAGE	GOBP_CELLULAR_METABOLIC_COMPOUND_SALVAGE	2/283	30/17890	0.0812041	0.196709	0.131657	ADSL/PGM2	2	GObp	1
GOBP_NEGATIVE_REGULATION_OF_STEROL_TRANSPORT	GOBP_NEGATIVE_REGULATION_OF_STEROL_TRANSPORT	2/283	30/17890	0.0812041	0.196709	0.131657	APOA2/APOC1	2	GObp	1
GOBP_POSITIVE_REGULATION_OF_MACROPHAGE_ACTIVATION	GOBP_POSITIVE_REGULATION_OF_MACROPHAGE_ACTIVATION	2/283	30/17890	0.0812041	0.196709	0.131657	LBP/THBS1	2	GObp	1
GOBP_REGULATION_OF_PLATELET_AGGREGATION	GOBP_REGULATION_OF_PLATELET_AGGREGATION	2/283	30/17890	0.0812041	0.196709	0.131657	FGG/SYK	2	GObp	1
GOBP_REGULATION_OF_PROTEIN_POLYMERIZATION	GOBP_REGULATION_OF_PROTEIN_POLYMERIZATION	6/283	190/17890	0.0817923	0.19797	0.132501	LMOD1/PYCARD/SPTAN1/TMOD3/TMSB4X/VASP	6	GObp	1
GOBP_REGULATION_OF_NEUROGENESIS	GOBP_REGULATION_OF_NEUROGENESIS	10/283	381/17890	0.0819148	0.198102	0.13259	ANXA2/DOCK7/F2/FN1/ITGB1/PTN/S100A10/SPP1/TGM2/TSPO	10	GObp	1
GOBP_REGULATION_OF_OSTEOBLAST_DIFFERENTIATION	GOBP_REGULATION_OF_OSTEOBLAST_DIFFERENTIATION	5/283	146/17890	0.0824636	0.199264	0.133367	FERMT2/HGF/ILK/PDLIM7/PTK2	5	GObp	1
GOBP_TYPE_I_INTERFERON_PRODUCTION	GOBP_TYPE_I_INTERFERON_PRODUCTION	4/283	104/17890	0.0830385	0.200488	0.134186	BANF1/CD14/PYCARD/SYK	4	GObp	1
GOBP_AMYLOID_BETA_METABOLIC_PROCESS	GOBP_AMYLOID_BETA_METABOLIC_PROCESS	3/283	65/17890	0.0837535	0.201381	0.134784	APOE/CLU/ROCK1	3	GObp	1
GOBP_ANTIBACTERIAL_HUMORAL_RESPONSE	GOBP_ANTIBACTERIAL_HUMORAL_RESPONSE	3/283	65/17890	0.0837535	0.201381	0.134784	ELANE/FGB/TF	3	GObp	1
GOBP_INTRACELLULAR_IRON_ION_HOMEOSTASIS	GOBP_INTRACELLULAR_IRON_ION_HOMEOSTASIS	3/283	65/17890	0.0837535	0.201381	0.134784	CP/HPX/TF	3	GObp	1
GOBP_LIPOPOLYSACCHARIDE_MEDIATED_SIGNALING_PATHWAY	GOBP_LIPOPOLYSACCHARIDE_MEDIATED_SIGNALING_PATHWAY	3/283	65/17890	0.0837535	0.201381	0.134784	CD14/LBP/SCARB1	3	GObp	1
GOBP_REGULATION_OF_ANTIGEN_RECEPTOR_MEDIATED_SIGNALING_PATHWAY	GOBP_REGULATION_OF_ANTIGEN_RECEPTOR_MEDIATED_SIGNALING_PATHWAY	3/283	65/17890	0.0837535	0.201381	0.134784	EZR/LGALS3/PTPRC	3	GObp	1
GOBP_EPITHELIAL_TUBE_MORPHOGENESIS	GOBP_EPITHELIAL_TUBE_MORPHOGENESIS	9/283	334/17890	0.0845704	0.203011	0.135875	AGT/COL4A1/ILK/ITGAX/LAMA1/LAMA5/MMRN2/STK4/VASP	9	GObp	1
GOBP_RAS_PROTEIN_SIGNAL_TRANSDUCTION	GOBP_RAS_PROTEIN_SIGNAL_TRANSDUCTION	9/283	334/17890	0.0845704	0.203011	0.135875	APOA1/APOE/ARHGDIB/COL1A2/COL3A1/ITGA3/ITGB1/KANK2/ROCK1	9	GObp	1
GOBP_ENDOTHELIAL_CELL_CHEMOTAXIS	GOBP_ENDOTHELIAL_CELL_CHEMOTAXIS	2/283	31/17890	0.0859289	0.204924	0.137155	THBS1/TMSB4X	2	GObp	1
GOBP_FACE_MORPHOGENESIS	GOBP_FACE_MORPHOGENESIS	2/283	31/17890	0.0859289	0.204924	0.137155	COL1A1/RRAS	2	GObp	1
GOBP_MEMBRANE_REPOLARIZATION_DURING_ACTION_POTENTIAL	GOBP_MEMBRANE_REPOLARIZATION_DURING_ACTION_POTENTIAL	2/283	31/17890	0.0859289	0.204924	0.137155	CAV1/FLNA	2	GObp	1
GOBP_NEGATIVE_REGULATION_OF_PEPTIDYL_SERINE_PHOSPHORYLATION	GOBP_NEGATIVE_REGULATION_OF_PEPTIDYL_SERINE_PHOSPHORYLATION	2/283	31/17890	0.0859289	0.204924	0.137155	CAV1/HGF	2	GObp	1
GOBP_PEPTIDYL_TYROSINE_DEPHOSPHORYLATION	GOBP_PEPTIDYL_TYROSINE_DEPHOSPHORYLATION	2/283	31/17890	0.0859289	0.204924	0.137155	PTPN12/TNS2	2	GObp	1
GOBP_PHYSIOLOGICAL_CARDIAC_MUSCLE_HYPERTROPHY	GOBP_PHYSIOLOGICAL_CARDIAC_MUSCLE_HYPERTROPHY	2/283	31/17890	0.0859289	0.204924	0.137155	AGT/SORBS2	2	GObp	1
GOBP_RENAL_FILTRATION	GOBP_RENAL_FILTRATION	2/283	31/17890	0.0859289	0.204924	0.137155	CYBA/ITGA3	2	GObp	1
GOBP_REPLACEMENT_OSSIFICATION	GOBP_REPLACEMENT_OSSIFICATION	2/283	31/17890	0.0859289	0.204924	0.137155	COL1A1/COL2A1	2	GObp	1
GOBP_POSITIVE_REGULATION_OF_RESPONSE_TO_CYTOKINE_STIMULUS	GOBP_POSITIVE_REGULATION_OF_RESPONSE_TO_CYTOKINE_STIMULUS	3/283	66/17890	0.0867638	0.206577	0.138262	CASP1/CD74/HPX	3	GObp	1
GOBP_SYNCYTIUM_FORMATION	GOBP_SYNCYTIUM_FORMATION	3/283	66/17890	0.0867638	0.206577	0.138262	EHD2/ITGB1/MYH9	3	GObp	1
GOBP_NEGATIVE_REGULATION_OF_PROTEIN_CONTAINING_COMPLEX_ASSEMBLY	GOBP_NEGATIVE_REGULATION_OF_PROTEIN_CONTAINING_COMPLEX_ASSEMBLY	5/283	149/17890	0.0881152	0.209624	0.140301	CLU/LMOD1/SPTAN1/TMOD3/TMSB4X	5	GObp	1
GOBP_NEGATIVE_REGULATION_OF_DNA_BINDING_TRANSCRIPTION_FACTOR_ACTIVITY	GOBP_NEGATIVE_REGULATION_OF_DNA_BINDING_TRANSCRIPTION_FACTOR_ACTIVITY	6/283	194/17890	0.0882803	0.209846	0.140449	CAT/FLNA/MAP2K5/PYCARD/RBCK1/TMSB4X	6	GObp	1
GOBP_MESONEPHRIC_TUBULE_MORPHOGENESIS	GOBP_MESONEPHRIC_TUBULE_MORPHOGENESIS	3/283	67/17890	0.0898194	0.212393	0.142154	AGT/ILK/LAMA5	3	GObp	1
GOBP_POSITIVE_REGULATION_OF_LIPASE_ACTIVITY	GOBP_POSITIVE_REGULATION_OF_LIPASE_ACTIVITY	3/283	67/17890	0.0898194	0.212393	0.142154	AGT/APOA4/APOH	3	GObp	1
GOBP_SIGNAL_TRANSDUCTION_IN_ABSENCE_OF_LIGAND	GOBP_SIGNAL_TRANSDUCTION_IN_ABSENCE_OF_LIGAND	3/283	67/17890	0.0898194	0.212393	0.142154	COL2A1/ITGAV/MAP2K5	3	GObp	1
GOBP_NEGATIVE_REGULATION_OF_SMALL_MOLECULE_METABOLIC_PROCESS	GOBP_NEGATIVE_REGULATION_OF_SMALL_MOLECULE_METABOLIC_PROCESS	4/283	107/17890	0.0899439	0.212393	0.142154	ACTN3/APOC1/APOE/TSPO	4	GObp	1
GOBP_PROTEIN_LOCALIZATION_TO_CELL_JUNCTION	GOBP_PROTEIN_LOCALIZATION_TO_CELL_JUNCTION	4/283	107/17890	0.0899439	0.212393	0.142154	DSP/FERMT2/PECAM1/VCL	4	GObp	1
GOBP_ANTIGEN_PROCESSING_AND_PRESENTATION_OF_ENDOGENOUS_ANTIGEN	GOBP_ANTIGEN_PROCESSING_AND_PRESENTATION_OF_ENDOGENOUS_ANTIGEN	2/283	32/17890	0.0907345	0.212393	0.142154	CD74/HLA-DRA	2	GObp	1
GOBP_ARACHIDONIC_ACID_SECRETION	GOBP_ARACHIDONIC_ACID_SECRETION	2/283	32/17890	0.0907345	0.212393	0.142154	ANXA1/SYK	2	GObp	1
GOBP_CELLULAR_RESPONSE_TO_VITAMIN	GOBP_CELLULAR_RESPONSE_TO_VITAMIN	2/283	32/17890	0.0907345	0.212393	0.142154	COL1A1/KANK2	2	GObp	1
GOBP_CHONDROCYTE_DEVELOPMENT	GOBP_CHONDROCYTE_DEVELOPMENT	2/283	32/17890	0.0907345	0.212393	0.142154	COL11A1/SERPINH1	2	GObp	1
GOBP_NEGATIVE_REGULATION_OF_PROTEIN_DEPHOSPHORYLATION	GOBP_NEGATIVE_REGULATION_OF_PROTEIN_DEPHOSPHORYLATION	2/283	32/17890	0.0907345	0.212393	0.142154	LGALS3/ROCK1	2	GObp	1
GOBP_NEGATIVE_REGULATION_OF_PROTEIN_TYROSINE_KINASE_ACTIVITY	GOBP_NEGATIVE_REGULATION_OF_PROTEIN_TYROSINE_KINASE_ACTIVITY	2/283	32/17890	0.0907345	0.212393	0.142154	CAV1/PTPRC	2	GObp	1
GOBP_NEURON_PROJECTION_ARBORIZATION	GOBP_NEURON_PROJECTION_ARBORIZATION	2/283	32/17890	0.0907345	0.212393	0.142154	PTN/ROCK1	2	GObp	1
GOBP_POSITIVE_REGULATION_OF_MONOOXYGENASE_ACTIVITY	GOBP_POSITIVE_REGULATION_OF_MONOOXYGENASE_ACTIVITY	2/283	32/17890	0.0907345	0.212393	0.142154	APOE/SCARB1	2	GObp	1
GOBP_POSITIVE_REGULATION_OF_SODIUM_ION_TRANSPORT	GOBP_POSITIVE_REGULATION_OF_SODIUM_ION_TRANSPORT	2/283	32/17890	0.0907345	0.212393	0.142154	ACTN4/PKP2	2	GObp	1
GOBP_PROSTANOID_BIOSYNTHETIC_PROCESS	GOBP_PROSTANOID_BIOSYNTHETIC_PROCESS	2/283	32/17890	0.0907345	0.212393	0.142154	ANXA1/CD74	2	GObp	1
GOBP_REGULATION_OF_MYELOID_CELL_APOPTOTIC_PROCESS	GOBP_REGULATION_OF_MYELOID_CELL_APOPTOTIC_PROCESS	2/283	32/17890	0.0907345	0.212393	0.142154	ANXA1/APOH	2	GObp	1
GOBP_REGULATION_OF_PROTEIN_EXPORT_FROM_NUCLEUS	GOBP_REGULATION_OF_PROTEIN_EXPORT_FROM_NUCLEUS	2/283	32/17890	0.0907345	0.212393	0.142154	ANP32B/EMD	2	GObp	1
GOBP_RESPONSE_TO_INTERFERON_BETA	GOBP_RESPONSE_TO_INTERFERON_BETA	2/283	32/17890	0.0907345	0.212393	0.142154	BST2/IFI16	2	GObp	1
GOBP_RESPONSE_TO_PROSTAGLANDIN	GOBP_RESPONSE_TO_PROSTAGLANDIN	2/283	32/17890	0.0907345	0.212393	0.142154	A2M/APOB	2	GObp	1
GOBP_RESPONSE_TO_XENOBIOTIC_STIMULUS	GOBP_RESPONSE_TO_XENOBIOTIC_STIMULUS	11/283	440/17890	0.0913968	0.213772	0.143077	ACSL1/APOA2/CAT/COL1A1/CYBA/CYBB/HADHA/ITGA2/ITGA3/THBS1/TSPO	11	GObp	1
GOBP_POSITIVE_REGULATION_OF_PEPTIDYL_SERINE_PHOSPHORYLATION	GOBP_POSITIVE_REGULATION_OF_PEPTIDYL_SERINE_PHOSPHORYLATION	4/283	108/17890	0.0923053	0.215379	0.144153	CAV1/CD44/DOCK7/STK4	4	GObp	1
GOBP_REGULATION_OF_PATTERN_RECOGNITION_RECEPTOR_SIGNALING_PATHWAY	GOBP_REGULATION_OF_PATTERN_RECOGNITION_RECEPTOR_SIGNALING_PATHWAY	4/283	108/17890	0.0923053	0.215379	0.144153	CAV1/CD14/CYBA/LBP	4	GObp	1
GOBP_REGULATION_OF_POTASSIUM_ION_TRANSPORT	GOBP_REGULATION_OF_POTASSIUM_ION_TRANSPORT	4/283	108/17890	0.0923053	0.215379	0.144153	ACTN2/CAV1/FLNA/ITGB1	4	GObp	1
GOBP_AMYLOID_PRECURSOR_PROTEIN_CATABOLIC_PROCESS	GOBP_AMYLOID_PRECURSOR_PROTEIN_CATABOLIC_PROCESS	3/283	68/17890	0.0929195	0.216639	0.144996	APOE/CLU/ROCK1	3	GObp	1
GOBP_CELLULAR_RESPONSE_TO_OXIDATIVE_STRESS	GOBP_CELLULAR_RESPONSE_TO_OXIDATIVE_STRESS	8/283	292/17890	0.0933293	0.217247	0.145403	ANXA1/APOA4/CAT/FBLN5/HGF/PXN/SOD3/TPM1	8	GObp	1
GOBP_SECOND_MESSENGER_MEDIATED_SIGNALING	GOBP_SECOND_MESSENGER_MEDIATED_SIGNALING	8/283	292/17890	0.0933293	0.217247	0.145403	ACTN3/AGT/APOE/CLIC2/ITPR2/PTPRC/SYK/THBS1	8	GObp	1
GOBP_ARTERY_DEVELOPMENT	GOBP_ARTERY_DEVELOPMENT	4/283	109/17890	0.094696	0.220253	0.147415	APOB/APOE/COL3A1/MYLK	4	GObp	1
GOBP_NEGATIVE_REGULATION_OF_ANTIGEN_RECEPTOR_MEDIATED_SIGNALING_PATHWAY	GOBP_NEGATIVE_REGULATION_OF_ANTIGEN_RECEPTOR_MEDIATED_SIGNALING_PATHWAY	2/283	33/17890	0.0956169	0.221337	0.148141	EZR/LGALS3	2	GObp	1
GOBP_NEGATIVE_REGULATION_OF_CELL_JUNCTION_ASSEMBLY	GOBP_NEGATIVE_REGULATION_OF_CELL_JUNCTION_ASSEMBLY	2/283	33/17890	0.0956169	0.221337	0.148141	ROCK1/THBS1	2	GObp	1
GOBP_NEGATIVE_REGULATION_OF_ERBB_SIGNALING_PATHWAY	GOBP_NEGATIVE_REGULATION_OF_ERBB_SIGNALING_PATHWAY	2/283	33/17890	0.0956169	0.221337	0.148141	ITGA1/PTPN12	2	GObp	1
GOBP_NEGATIVE_REGULATION_OF_FIBROBLAST_PROLIFERATION	GOBP_NEGATIVE_REGULATION_OF_FIBROBLAST_PROLIFERATION	2/283	33/17890	0.0956169	0.221337	0.148141	CAV1/EMD	2	GObp	1
GOBP_NEGATIVE_REGULATION_OF_POTASSIUM_ION_TRANSMEMBRANE_TRANSPORT	GOBP_NEGATIVE_REGULATION_OF_POTASSIUM_ION_TRANSMEMBRANE_TRANSPORT	2/283	33/17890	0.0956169	0.221337	0.148141	ACTN2/CAV1	2	GObp	1
GOBP_REGULATION_OF_TYPE_2_IMMUNE_RESPONSE	GOBP_REGULATION_OF_TYPE_2_IMMUNE_RESPONSE	2/283	33/17890	0.0956169	0.221337	0.148141	ANXA1/CD74	2	GObp	1
GOBP_PLACENTA_DEVELOPMENT	GOBP_PLACENTA_DEVELOPMENT	5/283	153/17890	0.0959566	0.221947	0.148549	ITGB8/PTK2/PTN/SPP1/STK4	5	GObp	1
GOBP_REGULATION_OF_POTASSIUM_ION_TRANSMEMBRANE_TRANSPORTER_ACTIVITY	GOBP_REGULATION_OF_POTASSIUM_ION_TRANSMEMBRANE_TRANSPORTER_ACTIVITY	3/283	69/17890	0.0960634	0.222018	0.148597	ACTN2/CAV1/ITGB1	3	GObp	1
GOBP_FATTY_ACID_METABOLIC_PROCESS	GOBP_FATTY_ACID_METABOLIC_PROCESS	10/283	394/17890	0.0968019	0.223548	0.149621	ACSL1/ANXA1/APOA4/APOC1/C3/CAV1/CD74/DBI/HADHA/HADHB	10	GObp	1
GOBP_FILOPODIUM_ASSEMBLY	GOBP_FILOPODIUM_ASSEMBLY	3/283	70/17890	0.0992502	0.228659	0.153042	AGRN/EZR/ITGB4	3	GObp	1
GOBP_NEGATIVE_REGULATION_OF_CHEMOTAXIS	GOBP_NEGATIVE_REGULATION_OF_CHEMOTAXIS	3/283	70/17890	0.0992502	0.228659	0.153042	C5/ELANE/THBS1	3	GObp	1
GOBP_RECEPTOR_METABOLIC_PROCESS	GOBP_RECEPTOR_METABOLIC_PROCESS	3/283	70/17890	0.0992502	0.228659	0.153042	ANXA2/APOE/CAPN1	3	GObp	1
GOBP_PROTEIN_COMPLEX_OLIGOMERIZATION	GOBP_PROTEIN_COMPLEX_OLIGOMERIZATION	7/283	248/17890	0.0996949	0.229353	0.153506	C9/CD74/COL1A2/KCTD12/PYCARD/STK4/VASP	7	GObp	1
GOBP_RETINA_DEVELOPMENT_IN_CAMERA_TYPE_EYE	GOBP_RETINA_DEVELOPMENT_IN_CAMERA_TYPE_EYE	5/283	155/17890	0.100006	0.229353	0.153506	COL4A1/IMPDH2/LAMA1/LAMB2/LAMC3	5	GObp	1
GOBP_GLYCEROPHOSPHOLIPID_METABOLIC_PROCESS	GOBP_GLYCEROPHOSPHOLIPID_METABOLIC_PROCESS	8/283	297/17890	0.10036	0.229353	0.153506	APOA1/APOA2/APOA4/APOC1/DBI/HADHA/PON1/SCARB1	8	GObp	1
GOBP_CELL_COMMUNICATION_BY_ELECTRICAL_COUPLING	GOBP_CELL_COMMUNICATION_BY_ELECTRICAL_COUPLING	2/283	34/17890	0.100573	0.229353	0.153506	CAV1/PKP2	2	GObp	1
GOBP_GLYCEROPHOSPHOLIPID_CATABOLIC_PROCESS	GOBP_GLYCEROPHOSPHOLIPID_CATABOLIC_PROCESS	2/283	34/17890	0.100573	0.229353	0.153506	APOC1/SCARB1	2	GObp	1
GOBP_NEGATIVE_REGULATION_OF_CD4_POSITIVE_ALPHA_BETA_T_CELL_ACTIVATION	GOBP_NEGATIVE_REGULATION_OF_CD4_POSITIVE_ALPHA_BETA_T_CELL_ACTIVATION	2/283	34/17890	0.100573	0.229353	0.153506	ANXA1/LGALS9	2	GObp	1
GOBP_NEGATIVE_REGULATION_OF_SIGNAL_TRANSDUCTION_BY_P53_CLASS_MEDIATOR	GOBP_NEGATIVE_REGULATION_OF_SIGNAL_TRANSDUCTION_BY_P53_CLASS_MEDIATOR	2/283	34/17890	0.100573	0.229353	0.153506	CD44/CD74	2	GObp	1
GOBP_NEGATIVE_REGULATION_OF_TYPE_I_INTERFERON_PRODUCTION	GOBP_NEGATIVE_REGULATION_OF_TYPE_I_INTERFERON_PRODUCTION	2/283	34/17890	0.100573	0.229353	0.153506	BANF1/PYCARD	2	GObp	1
GOBP_POSITIVE_REGULATION_OF_INTERLEUKIN_2_PRODUCTION	GOBP_POSITIVE_REGULATION_OF_INTERLEUKIN_2_PRODUCTION	2/283	34/17890	0.100573	0.229353	0.153506	ANXA1/PTPRC	2	GObp	1
GOBP_REGULATION_OF_AMINE_METABOLIC_PROCESS	GOBP_REGULATION_OF_AMINE_METABOLIC_PROCESS	2/283	34/17890	0.100573	0.229353	0.153506	ITGAM/ITGB2	2	GObp	1
GOBP_REGULATION_OF_RENAL_SYSTEM_PROCESS	GOBP_REGULATION_OF_RENAL_SYSTEM_PROCESS	2/283	34/17890	0.100573	0.229353	0.153506	AGT/CYBA	2	GObp	1
GOBP_RESPONSE_TO_PAIN	GOBP_RESPONSE_TO_PAIN	2/283	34/17890	0.100573	0.229353	0.153506	THBS1/TSPO	2	GObp	1
GOBP_RIBONUCLEOSIDE_MONOPHOSPHATE_BIOSYNTHETIC_PROCESS	GOBP_RIBONUCLEOSIDE_MONOPHOSPHATE_BIOSYNTHETIC_PROCESS	2/283	34/17890	0.100573	0.229353	0.153506	ADSL/IMPDH2	2	GObp	1
GOBP_NEGATIVE_REGULATION_OF_PROTEIN_CATABOLIC_PROCESS	GOBP_NEGATIVE_REGULATION_OF_PROTEIN_CATABOLIC_PROCESS	4/283	112/17890	0.102042	0.232521	0.155626	ANXA2/FLNA/ROCK1/TIMP3	4	GObp	1
GOBP_REGULATION_OF_HORMONE_SECRETION	GOBP_REGULATION_OF_HORMONE_SECRETION	7/283	250/17890	0.102873	0.234233	0.156772	AGT/ANXA1/F2/FGB/FGG/SPP1/TSPO	7	GObp	1
GOBP_EYE_MORPHOGENESIS	GOBP_EYE_MORPHOGENESIS	5/283	157/17890	0.104141	0.236934	0.15858	COL5A2/EFEMP1/FBN1/MFAP2/TDRD7	5	GObp	1
GOBP_PHOSPHOLIPASE_C_ACTIVATING_G_PROTEIN_COUPLED_RECEPTOR_SIGNALING_PATHWAY	GOBP_PHOSPHOLIPASE_C_ACTIVATING_G_PROTEIN_COUPLED_RECEPTOR_SIGNALING_PATHWAY	4/283	113/17890	0.104547	0.237673	0.159075	ACTN2/AGT/F2/TGM2	4	GObp	1
GOBP_DETECTION_OF_MECHANICAL_STIMULUS_INVOLVED_IN_SENSORY_PERCEPTION	GOBP_DETECTION_OF_MECHANICAL_STIMULUS_INVOLVED_IN_SENSORY_PERCEPTION	2/283	35/17890	0.105598	0.237815	0.159169	COL11A1/ITGA2	2	GObp	1
GOBP_HYALURONAN_METABOLIC_PROCESS	GOBP_HYALURONAN_METABOLIC_PROCESS	2/283	35/17890	0.105598	0.237815	0.159169	CD44/ITIH4	2	GObp	1
GOBP_MATERNAL_PLACENTA_DEVELOPMENT	GOBP_MATERNAL_PLACENTA_DEVELOPMENT	2/283	35/17890	0.105598	0.237815	0.159169	PTN/SPP1	2	GObp	1
GOBP_NEGATIVE_REGULATION_OF_PHOSPHATASE_ACTIVITY	GOBP_NEGATIVE_REGULATION_OF_PHOSPHATASE_ACTIVITY	2/283	35/17890	0.105598	0.237815	0.159169	LGALS3/ROCK1	2	GObp	1
GOBP_NEGATIVE_REGULATION_OF_SIGNAL_TRANSDUCTION_IN_ABSENCE_OF_LIGAND	GOBP_NEGATIVE_REGULATION_OF_SIGNAL_TRANSDUCTION_IN_ABSENCE_OF_LIGAND	2/283	35/17890	0.105598	0.237815	0.159169	COL2A1/MAP2K5	2	GObp	1
GOBP_POSITIVE_REGULATION_OF_RHO_PROTEIN_SIGNAL_TRANSDUCTION	GOBP_POSITIVE_REGULATION_OF_RHO_PROTEIN_SIGNAL_TRANSDUCTION	2/283	35/17890	0.105598	0.237815	0.159169	APOA1/COL3A1	2	GObp	1
GOBP_REGULATION_OF_INTRINSIC_APOPTOTIC_SIGNALING_PATHWAY_BY_P53_CLASS_MEDIATOR	GOBP_REGULATION_OF_INTRINSIC_APOPTOTIC_SIGNALING_PATHWAY_BY_P53_CLASS_MEDIATOR	2/283	35/17890	0.105598	0.237815	0.159169	CD44/CD74	2	GObp	1
GOBP_REGULATION_OF_PROGRAMMED_NECROTIC_CELL_DEATH	GOBP_REGULATION_OF_PROGRAMMED_NECROTIC_CELL_DEATH	2/283	35/17890	0.105598	0.237815	0.159169	CAV1/RBCK1	2	GObp	1
GOBP_RESPONSE_TO_GROWTH_HORMONE	GOBP_RESPONSE_TO_GROWTH_HORMONE	2/283	35/17890	0.105598	0.237815	0.159169	PTK2/PXN	2	GObp	1
GOBP_CELLULAR_RESPONSE_TO_SALT	GOBP_CELLULAR_RESPONSE_TO_SALT	6/283	204/17890	0.10569	0.237815	0.159169	AGRN/COL1A1/CPNE3/IQGAP1/NEK7/TGM2	6	GObp	1
GOBP_NECROTIC_CELL_DEATH	GOBP_NECROTIC_CELL_DEATH	3/283	72/17890	0.10575	0.237815	0.159169	CAV1/RBCK1/TSPO	3	GObp	1
GOBP_NEGATIVE_REGULATION_OF_T_CELL_PROLIFERATION	GOBP_NEGATIVE_REGULATION_OF_T_CELL_PROLIFERATION	3/283	72/17890	0.10575	0.237815	0.159169	GPNMB/LGALS9/VSIG4	3	GObp	1
GOBP_POSITIVE_REGULATION_OF_MONONUCLEAR_CELL_MIGRATION	GOBP_POSITIVE_REGULATION_OF_MONONUCLEAR_CELL_MIGRATION	3/283	72/17890	0.10575	0.237815	0.159169	LGALS3/LGALS9/PYCARD	3	GObp	1
GOBP_REGULATION_OF_MUSCLE_HYPERTROPHY	GOBP_REGULATION_OF_MUSCLE_HYPERTROPHY	3/283	72/17890	0.10575	0.237815	0.159169	AGT/LMNA/ROCK1	3	GObp	1
GOBP_NEGATIVE_REGULATION_OF_CELLULAR_CATABOLIC_PROCESS	GOBP_NEGATIVE_REGULATION_OF_CELLULAR_CATABOLIC_PROCESS	7/283	252/17890	0.106106	0.238432	0.159582	ANXA2/APOC1/HGF/HP/ROCK1/TIMP3/TSPO	7	GObp	1
GOBP_CHLORIDE_TRANSPORT	GOBP_CHLORIDE_TRANSPORT	4/283	114/17890	0.10708	0.240437	0.160924	APOL1/CLIC2/PCYOX1/TSPO	4	GObp	1
GOBP_RESPONSE_TO_ALCOHOL	GOBP_RESPONSE_TO_ALCOHOL	7/283	253/17890	0.107743	0.241737	0.161795	A2M/CAT/CD14/CYBA/CYBB/ITPR2/TSPO	7	GObp	1
GOBP_CELLULAR_COMPONENT_MAINTENANCE	GOBP_CELLULAR_COMPONENT_MAINTENANCE	3/283	73/17890	0.109061	0.243758	0.163147	APOE/FERMT2/ITGA3	3	GObp	1
GOBP_MAST_CELL_ACTIVATION	GOBP_MAST_CELL_ACTIVATION	3/283	73/17890	0.109061	0.243758	0.163147	LGALS9/RAC2/SYK	3	GObp	1
GOBP_NEUROBLAST_PROLIFERATION	GOBP_NEUROBLAST_PROLIFERATION	3/283	73/17890	0.109061	0.243758	0.163147	DOCK7/ITGB1/PTN	3	GObp	1
GOBP_REGULATION_OF_INSULIN_RECEPTOR_SIGNALING_PATHWAY	GOBP_REGULATION_OF_INSULIN_RECEPTOR_SIGNALING_PATHWAY	3/283	73/17890	0.109061	0.243758	0.163147	AGT/SORBS1/TNS2	3	GObp	1
GOBP_TISSUE_REGENERATION	GOBP_TISSUE_REGENERATION	3/283	73/17890	0.109061	0.243758	0.163147	ANXA1/PTN/PTPN12	3	GObp	1
GOBP_NEGATIVE_REGULATION_OF_TRANSPORTER_ACTIVITY	GOBP_NEGATIVE_REGULATION_OF_TRANSPORTER_ACTIVITY	4/283	115/17890	0.109641	0.244868	0.16389	ACTN2/APOA2/CAV1/CLIC2	4	GObp	1
GOBP_BRANCHING_INVOLVED_IN_BLOOD_VESSEL_MORPHOGENESIS	GOBP_BRANCHING_INVOLVED_IN_BLOOD_VESSEL_MORPHOGENESIS	2/283	36/17890	0.11069	0.246082	0.164702	COL4A1/STK4	2	GObp	1
GOBP_CGMP_MEDIATED_SIGNALING	GOBP_CGMP_MEDIATED_SIGNALING	2/283	36/17890	0.11069	0.246082	0.164702	APOE/THBS1	2	GObp	1
GOBP_POSITIVE_REGULATION_OF_LIPID_KINASE_ACTIVITY	GOBP_POSITIVE_REGULATION_OF_LIPID_KINASE_ACTIVITY	2/283	36/17890	0.11069	0.246082	0.164702	F2/PTK2	2	GObp	1
GOBP_PROTEIN_KINASE_A_SIGNALING	GOBP_PROTEIN_KINASE_A_SIGNALING	2/283	36/17890	0.11069	0.246082	0.164702	EZR/LCP1	2	GObp	1
GOBP_REGULATION_OF_PHOSPHOLIPID_METABOLIC_PROCESS	GOBP_REGULATION_OF_PHOSPHOLIPID_METABOLIC_PROCESS	2/283	36/17890	0.11069	0.246082	0.164702	APOC1/SCARB1	2	GObp	1
GOBP_RESPONSE_TO_ACETYLCHOLINE	GOBP_RESPONSE_TO_ACETYLCHOLINE	2/283	36/17890	0.11069	0.246082	0.164702	AGRN/TSPO	2	GObp	1
GOBP_REGULATION_OF_RECEPTOR_SIGNALING_PATHWAY_VIA_STAT	GOBP_REGULATION_OF_RECEPTOR_SIGNALING_PATHWAY_VIA_STAT	4/283	116/17890	0.11223	0.249314	0.166865	AGT/CAV1/F2/PTPRC	4	GObp	1
GOBP_REGULATION_OF_ATP_METABOLIC_PROCESS	GOBP_REGULATION_OF_ATP_METABOLIC_PROCESS	3/283	74/17890	0.112411	0.249338	0.166882	ACTN3/TMSB4X/TSPO	3	GObp	1
GOBP_REGULATION_OF_CELLULAR_RESPONSE_TO_INSULIN_STIMULUS	GOBP_REGULATION_OF_CELLULAR_RESPONSE_TO_INSULIN_STIMULUS	3/283	74/17890	0.112411	0.249338	0.166882	AGT/SORBS1/TNS2	3	GObp	1
GOBP_RESPONSE_TO_MONOSACCHARIDE	GOBP_RESPONSE_TO_MONOSACCHARIDE	6/283	208/17890	0.113119	0.250718	0.167805	APOA2/CAT/COL6A2/CYBA/ITGA2/THBS1	6	GObp	1
GOBP_ORGANOPHOSPHATE_CATABOLIC_PROCESS	GOBP_ORGANOPHOSPHATE_CATABOLIC_PROCESS	5/283	162/17890	0.11484	0.253488	0.169659	APOA2/APOC1/ENTPD1/PON1/SCARB1	5	GObp	1
GOBP_LEUKOCYTE_APOPTOTIC_PROCESS	GOBP_LEUKOCYTE_APOPTOTIC_PROCESS	4/283	117/17890	0.114845	0.253488	0.169659	ANXA1/CD74/LGALS3/LGALS9	4	GObp	1
GOBP_POSITIVE_REGULATION_OF_PROTEIN_CATABOLIC_PROCESS	GOBP_POSITIVE_REGULATION_OF_PROTEIN_CATABOLIC_PROCESS	6/283	209/17890	0.115017	0.253488	0.169659	APOE/C4BPA/CAV1/CLU/EZR/MSN	6	GObp	1
GOBP_MEMBRANE_DEPOLARIZATION	GOBP_MEMBRANE_DEPOLARIZATION	3/283	75/17890	0.115801	0.253488	0.169659	CAV1/DCN/TSPO	3	GObp	1
GOBP_POSITIVE_REGULATION_OF_MITOCHONDRION_ORGANIZATION	GOBP_POSITIVE_REGULATION_OF_MITOCHONDRION_ORGANIZATION	3/283	75/17890	0.115801	0.253488	0.169659	DCN/PLAUR/PYCARD	3	GObp	1
GOBP_ANTIGEN_PROCESSING_AND_PRESENTATION_OF_PEPTIDE_ANTIGEN_VIA_MHC_CLASS_I	GOBP_ANTIGEN_PROCESSING_AND_PRESENTATION_OF_PEPTIDE_ANTIGEN_VIA_MHC_CLASS_I	2/283	37/17890	0.115846	0.253488	0.169659	FCER1G/FCGR1A	2	GObp	1
GOBP_AORTA_MORPHOGENESIS	GOBP_AORTA_MORPHOGENESIS	2/283	37/17890	0.115846	0.253488	0.169659	COL3A1/MYLK	2	GObp	1
GOBP_CELL_CELL_SIGNALING_INVOLVED_IN_CARDIAC_CONDUCTION	GOBP_CELL_CELL_SIGNALING_INVOLVED_IN_CARDIAC_CONDUCTION	2/283	37/17890	0.115846	0.253488	0.169659	FLNA/PKP2	2	GObp	1
GOBP_CHONDROITIN_SULFATE_PROTEOGLYCAN_METABOLIC_PROCESS	GOBP_CHONDROITIN_SULFATE_PROTEOGLYCAN_METABOLIC_PROCESS	2/283	37/17890	0.115846	0.253488	0.169659	BGN/DCN	2	GObp	1
GOBP_HEAD_MORPHOGENESIS	GOBP_HEAD_MORPHOGENESIS	2/283	37/17890	0.115846	0.253488	0.169659	COL1A1/RRAS	2	GObp	1
GOBP_LENS_FIBER_CELL_DIFFERENTIATION	GOBP_LENS_FIBER_CELL_DIFFERENTIATION	2/283	37/17890	0.115846	0.253488	0.169659	TDRD7/VIM	2	GObp	1
GOBP_MACROPHAGE_CYTOKINE_PRODUCTION	GOBP_MACROPHAGE_CYTOKINE_PRODUCTION	2/283	37/17890	0.115846	0.253488	0.169659	CD74/PYCARD	2	GObp	1
GOBP_NEGATIVE_REGULATION_OF_EXOCYTOSIS	GOBP_NEGATIVE_REGULATION_OF_EXOCYTOSIS	2/283	37/17890	0.115846	0.253488	0.169659	ANXA1/LGALS9	2	GObp	1
GOBP_NEUROTROPHIN_SIGNALING_PATHWAY	GOBP_NEUROTROPHIN_SIGNALING_PATHWAY	2/283	37/17890	0.115846	0.253488	0.169659	AGT/BCAR1	2	GObp	1
GOBP_POSITIVE_REGULATION_OF_MUSCLE_HYPERTROPHY	GOBP_POSITIVE_REGULATION_OF_MUSCLE_HYPERTROPHY	2/283	37/17890	0.115846	0.253488	0.169659	AGT/ROCK1	2	GObp	1
GOBP_REGULATION_OF_DNA_DAMAGE_RESPONSE_SIGNAL_TRANSDUCTION_BY_P53_CLASS_MEDIATOR	GOBP_REGULATION_OF_DNA_DAMAGE_RESPONSE_SIGNAL_TRANSDUCTION_BY_P53_CLASS_MEDIATOR	2/283	37/17890	0.115846	0.253488	0.169659	CD44/CD74	2	GObp	1
GOBP_RESPONSE_TO_VITAMIN_D	GOBP_RESPONSE_TO_VITAMIN_D	2/283	37/17890	0.115846	0.253488	0.169659	KANK2/SPP1	2	GObp	1
GOBP_POSITIVE_REGULATION_OF_GROWTH	GOBP_POSITIVE_REGULATION_OF_GROWTH	7/283	258/17890	0.116128	0.253916	0.169946	ACTN3/AGRN/CYBA/EZR/F2/FN1/MAP2K5	7	GObp	1
GOBP_NEGATIVE_REGULATION_OF_CYTOSKELETON_ORGANIZATION	GOBP_NEGATIVE_REGULATION_OF_CYTOSKELETON_ORGANIZATION	5/283	163/17890	0.117041	0.25572	0.171153	GMFG/LMOD1/SPTAN1/TMOD3/TMSB4X	5	GObp	1
GOBP_POSITIVE_REGULATION_OF_PROTEIN_KINASE_B_SIGNALING	GOBP_POSITIVE_REGULATION_OF_PROTEIN_KINASE_B_SIGNALING	4/283	118/17890	0.117487	0.256311	0.171549	FERMT2/ITGB1/PTK2/THBS1	4	GObp	1
GOBP_REGULATION_OF_BMP_SIGNALING_PATHWAY	GOBP_REGULATION_OF_BMP_SIGNALING_PATHWAY	4/283	118/17890	0.117487	0.256311	0.171549	FBN1/ILK/ITGA3/LEMD3	4	GObp	1
GOBP_NEGATIVE_REGULATION_OF_ORGANELLE_ORGANIZATION	GOBP_NEGATIVE_REGULATION_OF_ORGANELLE_ORGANIZATION	9/283	360/17890	0.119025	0.259214	0.173491	CLU/GMFG/HGF/LMNA/LMOD1/SPTAN1/TMOD3/TMSB4X/TSPO	9	GObp	1
GOBP_OVULATION_CYCLE	GOBP_OVULATION_CYCLE	3/283	76/17890	0.119229	0.259214	0.173491	A2M/ANXA1/PTN	3	GObp	1
GOBP_PERIPHERAL_NERVOUS_SYSTEM_DEVELOPMENT	GOBP_PERIPHERAL_NERVOUS_SYSTEM_DEVELOPMENT	3/283	76/17890	0.119229	0.259214	0.173491	ILK/ITGB4/LAMB2	3	GObp	1
GOBP_POSITIVE_REGULATION_OF_BLOOD_VESSEL_ENDOTHELIAL_CELL_MIGRATION	GOBP_POSITIVE_REGULATION_OF_BLOOD_VESSEL_ENDOTHELIAL_CELL_MIGRATION	3/283	76/17890	0.119229	0.259214	0.173491	ANXA1/THBS1/TMSB4X	3	GObp	1
GOBP_NEGATIVE_REGULATION_OF_BINDING	GOBP_NEGATIVE_REGULATION_OF_BINDING	5/283	164/17890	0.119261	0.259214	0.173491	CAV1/CFHR1/IFI16/ROCK1/TMSB4X	5	GObp	1
GOBP_ALPHA_BETA_T_CELL_DIFFERENTIATION	GOBP_ALPHA_BETA_T_CELL_DIFFERENTIATION	4/283	119/17890	0.120155	0.260962	0.174662	ANXA1/HLA-DRA/LGALS9/SYK	4	GObp	1
GOBP_REGULATION_OF_LYMPHOCYTE_DIFFERENTIATION	GOBP_REGULATION_OF_LYMPHOCYTE_DIFFERENTIATION	6/283	212/17890	0.120807	0.261648	0.175121	ANXA1/CD74/HLA-DRA/LGALS9/PTPRC/SYK	6	GObp	1
GOBP_INFLAMMASOME_COMPLEX_ASSEMBLY	GOBP_INFLAMMASOME_COMPLEX_ASSEMBLY	2/283	38/17890	0.12106	0.261648	0.175121	NEK7/PYCARD	2	GObp	1
GOBP_MYELOID_CELL_APOPTOTIC_PROCESS	GOBP_MYELOID_CELL_APOPTOTIC_PROCESS	2/283	38/17890	0.12106	0.261648	0.175121	ANXA1/APOH	2	GObp	1
GOBP_POSITIVE_T_CELL_SELECTION	GOBP_POSITIVE_T_CELL_SELECTION	2/283	38/17890	0.12106	0.261648	0.175121	CD74/PTPRC	2	GObp	1
GOBP_REGULATION_OF_MEMBRANE_REPOLARIZATION	GOBP_REGULATION_OF_MEMBRANE_REPOLARIZATION	2/283	38/17890	0.12106	0.261648	0.175121	CAV1/FLNA	2	GObp	1
GOBP_RESPONSE_TO_MINERALOCORTICOID	GOBP_RESPONSE_TO_MINERALOCORTICOID	2/283	38/17890	0.12106	0.261648	0.175121	CYBA/CYBB	2	GObp	1
GOBP_REGULATION_OF_DNA_BINDING_TRANSCRIPTION_FACTOR_ACTIVITY	GOBP_REGULATION_OF_DNA_BINDING_TRANSCRIPTION_FACTOR_ACTIVITY	11/283	465/17890	0.121098	0.261648	0.175121	AGT/CAT/CAV1/CLU/FLNA/LGALS9/MAP2K5/PYCARD/RBCK1/SYK/TMSB4X	11	GObp	1
GOBP_B_CELL_RECEPTOR_SIGNALING_PATHWAY	GOBP_B_CELL_RECEPTOR_SIGNALING_PATHWAY	3/283	77/17890	0.122694	0.264258	0.176868	BCAR1/PTPRC/SYK	3	GObp	1
GOBP_POSITIVE_REGULATION_OF_TYPE_II_INTERFERON_PRODUCTION	GOBP_POSITIVE_REGULATION_OF_TYPE_II_INTERFERON_PRODUCTION	3/283	77/17890	0.122694	0.264258	0.176868	CD14/LGALS9/PYCARD	3	GObp	1
GOBP_REGULATION_OF_CD4_POSITIVE_ALPHA_BETA_T_CELL_ACTIVATION	GOBP_REGULATION_OF_CD4_POSITIVE_ALPHA_BETA_T_CELL_ACTIVATION	3/283	77/17890	0.122694	0.264258	0.176868	ANXA1/HLA-DRA/LGALS9	3	GObp	1
GOBP_REGULATION_OF_STEROID_BIOSYNTHETIC_PROCESS	GOBP_REGULATION_OF_STEROID_BIOSYNTHETIC_PROCESS	3/283	77/17890	0.122694	0.264258	0.176868	APOB/APOE/TSPO	3	GObp	1
GOBP_REGULATION_OF_DNA_BINDING	GOBP_REGULATION_OF_DNA_BINDING	4/283	120/17890	0.12285	0.264258	0.176868	IFI16/ITGA2/PLAUR/TMSB4X	4	GObp	1
GOBP_RESPONSE_TO_FIBROBLAST_GROWTH_FACTOR	GOBP_RESPONSE_TO_FIBROBLAST_GROWTH_FACTOR	4/283	120/17890	0.12285	0.264258	0.176868	CD44/COL1A1/IQGAP1/THBS1	4	GObp	1
GOBP_CARDIAC_CHAMBER_DEVELOPMENT	GOBP_CARDIAC_CHAMBER_DEVELOPMENT	5/283	166/17890	0.123762	0.266025	0.17805	COL11A1/DSP/PARVA/PKP2/TPM1	5	GObp	1
GOBP_GRANULOCYTE_DIFFERENTIATION	GOBP_GRANULOCYTE_DIFFERENTIATION	2/283	39/17890	0.126332	0.27095	0.181347	C1QC/LBR	2	GObp	1
GOBP_REGULATION_OF_T_CELL_APOPTOTIC_PROCESS	GOBP_REGULATION_OF_T_CELL_APOPTOTIC_PROCESS	2/283	39/17890	0.126332	0.27095	0.181347	LGALS3/LGALS9	2	GObp	1
GOBP_REGULATORY_T_CELL_DIFFERENTIATION	GOBP_REGULATORY_T_CELL_DIFFERENTIATION	2/283	39/17890	0.126332	0.27095	0.181347	HLA-DRA/LGALS9	2	GObp	1
GOBP_PROTEIN_KINASE_B_SIGNALING	GOBP_PROTEIN_KINASE_B_SIGNALING	6/283	215/17890	0.126738	0.271622	0.181796	FERMT2/ILK/ITGB1/PTK2/RRAS/THBS1	6	GObp	1
GOBP_POSITIVE_REGULATION_OF_TRANSMEMBRANE_RECEPTOR_PROTEIN_SERINE_THREONINE_KINASE_SIGNALING_PATHWAY	GOBP_POSITIVE_REGULATION_OF_TRANSMEMBRANE_RECEPTOR_PROTEIN_SERINE_THREONINE_KINASE_SIGNALING_PATHWAY	4/283	122/17890	0.128315	0.274654	0.183826	ILK/LRG1/TGFB1I1/THBS1	4	GObp	1
GOBP_IMPORT_INTO_NUCLEUS	GOBP_IMPORT_INTO_NUCLEUS	5/283	168/17890	0.128341	0.274654	0.183826	AGT/FLNA/LMNA/STK4/SYK	5	GObp	1
GOBP_NEGATIVE_REGULATION_OF_TRANSMEMBRANE_RECEPTOR_PROTEIN_SERINE_THREONINE_KINASE_SIGNALING_PATHWAY	GOBP_NEGATIVE_REGULATION_OF_TRANSMEMBRANE_RECEPTOR_PROTEIN_SERINE_THREONINE_KINASE_SIGNALING_PATHWAY	5/283	169/17890	0.130659	0.27909	0.186795	CAV1/CAV2/FBN1/LEMD3/TGFB1I1	5	GObp	1
GOBP_NEGATIVE_REGULATION_OF_PROTEIN_SERINE_THREONINE_KINASE_ACTIVITY	GOBP_NEGATIVE_REGULATION_OF_PROTEIN_SERINE_THREONINE_KINASE_ACTIVITY	4/283	123/17890	0.131086	0.27909	0.186795	AGT/APOE/CAV1/PYCARD	4	GObp	1
GOBP_REGULATION_OF_MYELOID_LEUKOCYTE_DIFFERENTIATION	GOBP_REGULATION_OF_MYELOID_LEUKOCYTE_DIFFERENTIATION	4/283	123/17890	0.131086	0.27909	0.186795	APCS/C1QC/CD74/FBN1	4	GObp	1
GOBP_REGULATION_OF_PROTEIN_CONTAINING_COMPLEX_DISASSEMBLY	GOBP_REGULATION_OF_PROTEIN_CONTAINING_COMPLEX_DISASSEMBLY	4/283	123/17890	0.131086	0.27909	0.186795	ACTN2/LMOD1/SPTAN1/TMOD3	4	GObp	1
GOBP_CYTOKINETIC_PROCESS	GOBP_CYTOKINETIC_PROCESS	2/283	40/17890	0.131657	0.27909	0.186795	ANXA11/MYH9	2	GObp	1
GOBP_DOPAMINE_RECEPTOR_SIGNALING_PATHWAY	GOBP_DOPAMINE_RECEPTOR_SIGNALING_PATHWAY	2/283	40/17890	0.131657	0.27909	0.186795	CAV2/FLNA	2	GObp	1
GOBP_NEGATIVE_REGULATION_OF_CYTOKINE_PRODUCTION_INVOLVED_IN_INFLAMMATORY_RESPONSE	GOBP_NEGATIVE_REGULATION_OF_CYTOKINE_PRODUCTION_INVOLVED_IN_INFLAMMATORY_RESPONSE	2/283	40/17890	0.131657	0.27909	0.186795	F2/PYCARD	2	GObp	1
GOBP_NEGATIVE_REGULATION_OF_POTASSIUM_ION_TRANSPORT	GOBP_NEGATIVE_REGULATION_OF_POTASSIUM_ION_TRANSPORT	2/283	40/17890	0.131657	0.27909	0.186795	ACTN2/CAV1	2	GObp	1
GOBP_PIGMENT_GRANULE_ORGANIZATION	GOBP_PIGMENT_GRANULE_ORGANIZATION	2/283	40/17890	0.131657	0.27909	0.186795	APOE/RAB32	2	GObp	1
GOBP_POSITIVE_REGULATION_OF_ERBB_SIGNALING_PATHWAY	GOBP_POSITIVE_REGULATION_OF_ERBB_SIGNALING_PATHWAY	2/283	40/17890	0.131657	0.27909	0.186795	AGT/PLAUR	2	GObp	1
GOBP_POSITIVE_REGULATION_OF_T_CELL_MEDIATED_CYTOTOXICITY	GOBP_POSITIVE_REGULATION_OF_T_CELL_MEDIATED_CYTOTOXICITY	2/283	40/17890	0.131657	0.27909	0.186795	HLA-DRA/PTPRC	2	GObp	1
GOBP_REGULATION_OF_LEUKOCYTE_ADHESION_TO_VASCULAR_ENDOTHELIAL_CELL	GOBP_REGULATION_OF_LEUKOCYTE_ADHESION_TO_VASCULAR_ENDOTHELIAL_CELL	2/283	40/17890	0.131657	0.27909	0.186795	ELANE/ITGB2	2	GObp	1
GOBP_TYPE_2_IMMUNE_RESPONSE	GOBP_TYPE_2_IMMUNE_RESPONSE	2/283	40/17890	0.131657	0.27909	0.186795	ANXA1/CD74	2	GObp	1
GOBP_LYMPHOCYTE_APOPTOTIC_PROCESS	GOBP_LYMPHOCYTE_APOPTOTIC_PROCESS	3/283	80/17890	0.133305	0.28197	0.188722	CD74/LGALS3/LGALS9	3	GObp	1
GOBP_NEGATIVE_REGULATION_OF_PROTEIN_CONTAINING_COMPLEX_DISASSEMBLY	GOBP_NEGATIVE_REGULATION_OF_PROTEIN_CONTAINING_COMPLEX_DISASSEMBLY	3/283	80/17890	0.133305	0.28197	0.188722	LMOD1/SPTAN1/TMOD3	3	GObp	1
[truncated: 44,445 more rows]
