# Supplementary material for: Integrative Network Analysis Reveals Novel Moderators of Aβ-Tau Interaction in Alzheimer’s Disease
Source: bioRxiv. 2024 Oct 28:2024.06.14.599092. Preprint. [Version 2] doi: 10.1101/2024.06.14.599092 (PMC11565825; doi:10.1101/2024.06.14.599092)
Supplement: Supplement 4 [file media-4.xlsx]

## Sheet: in
Enrichment analysis for each community within the subnetwork, related to Figures 3
ID	Description	GeneRatio	BgRatio	pvalue	p.adjust	qvalue	geneID	Count	geneset	direction
HALLMARK_COMPLEMENT	HALLMARK_COMPLEMENT	45532	200/4384	2.30422e-05	0.000737351	0.000606375	CLU/FYN/GRB2/LGALS3/LRP1/PIK3CA/PLAT/SRC	8	Hallmark	1
HALLMARK_APOPTOSIS	HALLMARK_APOPTOSIS	45471	161/4384	0.000429943	0.00687908	0.00565714	CD44/CLU/CTNNB1/ERBB2/LGALS3/PLAT	6	Hallmark	1
HALLMARK_IL6_JAK_STAT3_SIGNALING	HALLMARK_IL6_JAK_STAT3_SIGNALING	45410	87/4384	0.00205921	0.0219649	0.0180632	CBL/CD44/GRB2/STAT3	4	Hallmark	1
HALLMARK_PI3K_AKT_MTOR_SIGNALING	HALLMARK_PI3K_AKT_MTOR_SIGNALING	45410	105/4384	0.00408623	0.0326899	0.0268831	GRB2/PTEN/TIAM1/VAV3	4	Hallmark	1
HALLMARK_COAGULATION	HALLMARK_COAGULATION	45410	138/4384	0.0106968	0.0595933	0.0490077	CLU/FYN/LRP1/PLAT	4	Hallmark	1
HALLMARK_CHOLESTEROL_HOMEOSTASIS	HALLMARK_CHOLESTEROL_HOMEOSTASIS	45379	74/4384	0.0111737	0.0595933	0.0490077	CLU/CTNNB1/LGALS3	3	Hallmark	1
HALLMARK_MITOTIC_SPINDLE	HALLMARK_MITOTIC_SPINDLE	45410	199/4384	0.0358919	0.164077	0.134932	ABL1/CDC42/CTTN/TIAM1	4	Hallmark	1
HALLMARK_UV_RESPONSE_DN	HALLMARK_UV_RESPONSE_DN	45379	144/4384	0.0624756	0.249902	0.205512	ERBB2/FYN/PTEN	3	Hallmark	1
HALLMARK_IL2_STAT5_SIGNALING	HALLMARK_IL2_STAT5_SIGNALING	45379	199/4384	0.131759	0.308823	0.253966	CD44/ITGAV/TIAM1	3	Hallmark	1
HALLMARK_EPITHELIAL_MESENCHYMAL_TRANSITION	HALLMARK_EPITHELIAL_MESENCHYMAL_TRANSITION	45379	200/4384	0.13321	0.308823	0.253966	CD44/ITGAV/LRP1	3	Hallmark	1
HALLMARK_ESTROGEN_RESPONSE_EARLY	HALLMARK_ESTROGEN_RESPONSE_EARLY	45379	200/4384	0.13321	0.308823	0.253966	CD44/SLC9A3R1/TIAM1	3	Hallmark	1
HALLMARK_ESTROGEN_RESPONSE_LATE	HALLMARK_ESTROGEN_RESPONSE_LATE	45379	200/4384	0.13321	0.308823	0.253966	CD44/SLC9A3R1/TIAM1	3	Hallmark	1
HALLMARK_KRAS_SIGNALING_UP	HALLMARK_KRAS_SIGNALING_UP	45379	200/4384	0.13321	0.308823	0.253966	CBL/GPNMB/PLAT	3	Hallmark	1
HALLMARK_ANDROGEN_RESPONSE	HALLMARK_ANDROGEN_RESPONSE	45350	101/4384	0.13511	0.308823	0.253966	ITGAV/PTK2B	2	Hallmark	1
HALLMARK_ANGIOGENESIS	HALLMARK_ANGIOGENESIS	45319	36/4384	0.206731	0.413462	0.340018	ITGAV	1	Hallmark	1
HALLMARK_HEDGEHOG_SIGNALING	HALLMARK_HEDGEHOG_SIGNALING	45319	36/4384	0.206731	0.413462	0.340018	L1CAM	1	Hallmark	1
HALLMARK_WNT_BETA_CATENIN_SIGNALING	HALLMARK_WNT_BETA_CATENIN_SIGNALING	45319	42/4384	0.23691	0.445948	0.366733	CTNNB1	1	Hallmark	1
HALLMARK_TGF_BETA_SIGNALING	HALLMARK_TGF_BETA_SIGNALING	45319	54/4384	0.29398	0.522632	0.429796	CTNNB1	1	Hallmark	1
HALLMARK_APICAL_JUNCTION	HALLMARK_APICAL_JUNCTION	45350	200/4384	0.36769	0.619267	0.509265	PTEN/SRC	2	Hallmark	1
HALLMARK_PEROXISOME	HALLMARK_PEROXISOME	45319	104/4384	0.490509	0.730602	0.600824	DLG4	1	Hallmark	1
HALLMARK_UNFOLDED_PROTEIN_RESPONSE	HALLMARK_UNFOLDED_PROTEIN_RESPONSE	45319	113/4384	0.519761	0.730602	0.600824	PREB	1	Hallmark	1
HALLMARK_SPERMATOGENESIS	HALLMARK_SPERMATOGENESIS	45319	135/4384	0.584608	0.730602	0.600824	DCC	1	Hallmark	1
HALLMARK_UV_RESPONSE_UP	HALLMARK_UV_RESPONSE_UP	45319	158/4384	0.643348	0.730602	0.600824	DLG4	1	Hallmark	1
HALLMARK_ADIPOGENESIS	HALLMARK_ADIPOGENESIS	45319	200/4384	0.730602	0.730602	0.600824	PREB	1	Hallmark	1
HALLMARK_ALLOGRAFT_REJECTION	HALLMARK_ALLOGRAFT_REJECTION	45319	200/4384	0.730602	0.730602	0.600824	UBE2D1	1	Hallmark	1
HALLMARK_G2M_CHECKPOINT	HALLMARK_G2M_CHECKPOINT	45319	200/4384	0.730602	0.730602	0.600824	ABL1	1	Hallmark	1
HALLMARK_GLYCOLYSIS	HALLMARK_GLYCOLYSIS	45319	200/4384	0.730602	0.730602	0.600824	CD44	1	Hallmark	1
HALLMARK_INTERFERON_GAMMA_RESPONSE	HALLMARK_INTERFERON_GAMMA_RESPONSE	45319	200/4384	0.730602	0.730602	0.600824	STAT3	1	Hallmark	1
HALLMARK_KRAS_SIGNALING_DN	HALLMARK_KRAS_SIGNALING_DN	45319	200/4384	0.730602	0.730602	0.600824	DCC	1	Hallmark	1
HALLMARK_MTORC1_SIGNALING	HALLMARK_MTORC1_SIGNALING	45319	200/4384	0.730602	0.730602	0.600824	SLC9A3R1	1	Hallmark	1
HALLMARK_MYOGENESIS	HALLMARK_MYOGENESIS	45319	200/4384	0.730602	0.730602	0.600824	CLU	1	Hallmark	1
HALLMARK_TNFA_SIGNALING_VIA_NFKB	HALLMARK_TNFA_SIGNALING_VIA_NFKB	45319	200/4384	0.730602	0.730602	0.600824	CD44	1	Hallmark	1
KEGG_FOCAL_ADHESION	KEGG_FOCAL_ADHESION	45626	199/5244	5.18467e-09	3.42188e-07	1.58269e-07	CDC42/CTNNB1/ERBB2/FYN/GRB2/ITGAV/PIK3CA/PIK3R1/PTEN/SRC/VAV3	11	KEGG	1
KEGG_ERBB_SIGNALING_PATHWAY	KEGG_ERBB_SIGNALING_PATHWAY	45534	87/5244	1.80123e-08	5.94407e-07	2.74925e-07	ABL1/CBL/ERBB2/ERBB4/GRB2/PIK3CA/PIK3R1/SRC	8	KEGG	1
KEGG_PATHWAYS_IN_CANCER	KEGG_PATHWAYS_IN_CANCER	45656	325/5244	8.25095e-08	1.81521e-06	8.3957e-07	ABL1/CBL/CDC42/CTNNB1/DCC/ERBB2/GRB2/ITGAV/PIK3CA/PIK3R1/PTEN/STAT3	12	KEGG	1
KEGG_ENDOMETRIAL_CANCER	KEGG_ENDOMETRIAL_CANCER	45473	52/5244	3.50111e-07	5.77683e-06	2.6719e-06	CTNNB1/ERBB2/GRB2/PIK3CA/PIK3R1/PTEN	6	KEGG	1
KEGG_T_CELL_RECEPTOR_SIGNALING_PATHWAY	KEGG_T_CELL_RECEPTOR_SIGNALING_PATHWAY	45503	108/5244	1.78163e-06	2.35175e-05	1.08773e-05	CBL/CDC42/FYN/GRB2/PIK3CA/PIK3R1/VAV3	7	KEGG	1
KEGG_ADHERENS_JUNCTION	KEGG_ADHERENS_JUNCTION	45473	73/5244	2.69427e-06	2.9637e-05	1.37077e-05	CDC42/CTNNB1/ERBB2/FYN/IQGAP1/SRC	6	KEGG	1
KEGG_CHEMOKINE_SIGNALING_PATHWAY	KEGG_CHEMOKINE_SIGNALING_PATHWAY	45534	189/5244	7.26865e-06	6.8533e-05	3.16979e-05	CDC42/GRB2/PIK3CA/PIK3R1/PTK2B/STAT3/TIAM1/VAV3	8	KEGG	1
KEGG_PROSTATE_CANCER	KEGG_PROSTATE_CANCER	45473	89/5244	8.63276e-06	7.12203e-05	3.29408e-05	CTNNB1/ERBB2/GRB2/PIK3CA/PIK3R1/PTEN	6	KEGG	1
KEGG_PATHOGENIC_ESCHERICHIA_COLI_INFECTION	KEGG_PATHOGENIC_ESCHERICHIA_COLI_INFECTION	45442	56/5244	1.34653e-05	9.87452e-05	4.56716e-05	ABL1/CDC42/CTNNB1/CTTN/FYN	5	KEGG	1
KEGG_LEUKOCYTE_TRANSENDOTHELIAL_MIGRATION	KEGG_LEUKOCYTE_TRANSENDOTHELIAL_MIGRATION	45473	116/5244	3.96041e-05	0.000242062	0.000111959	CDC42/CTNNB1/PIK3CA/PIK3R1/PTK2B/VAV3	6	KEGG	1
KEGG_PANCREATIC_CANCER	KEGG_PANCREATIC_CANCER	45442	70/5244	4.03437e-05	0.000242062	0.000111959	CDC42/ERBB2/PIK3CA/PIK3R1/STAT3	5	KEGG	1
KEGG_CHRONIC_MYELOID_LEUKEMIA	KEGG_CHRONIC_MYELOID_LEUKEMIA	45442	73/5244	4.94715e-05	0.000272093	0.000125849	ABL1/CBL/GRB2/PIK3CA/PIK3R1	5	KEGG	1
KEGG_FC_EPSILON_RI_SIGNALING_PATHWAY	KEGG_FC_EPSILON_RI_SIGNALING_PATHWAY	45442	79/5244	7.24713e-05	0.000367931	0.000170176	FYN/GRB2/PIK3CA/PIK3R1/VAV3	5	KEGG	1
KEGG_NATURAL_KILLER_CELL_MEDIATED_CYTOTOXICITY	KEGG_NATURAL_KILLER_CELL_MEDIATED_CYTOTOXICITY	45473	137/5244	0.000100914	0.000475736	0.000220037	FYN/GRB2/PIK3CA/PIK3R1/PTK2B/VAV3	6	KEGG	1
KEGG_REGULATION_OF_ACTIN_CYTOSKELETON	KEGG_REGULATION_OF_ACTIN_CYTOSKELETON	45503	213/5244	0.000151371	0.000666034	0.000308054	CDC42/IQGAP1/ITGAV/PIK3CA/PIK3R1/TIAM1/VAV3	7	KEGG	1
KEGG_NON_SMALL_CELL_LUNG_CANCER	KEGG_NON_SMALL_CELL_LUNG_CANCER	45412	54/5244	0.000225722	0.000905562	0.00041884	ERBB2/GRB2/PIK3CA/PIK3R1	4	KEGG	1
KEGG_GNRH_SIGNALING_PATHWAY	KEGG_GNRH_SIGNALING_PATHWAY	45442	101/5244	0.000233251	0.000905562	0.00041884	CDC42/GRB2/MAP3K4/PTK2B/SRC	5	KEGG	1
KEGG_ACUTE_MYELOID_LEUKEMIA	KEGG_ACUTE_MYELOID_LEUKEMIA	45412	57/5244	0.000278594	0.00102151	0.00047247	GRB2/PIK3CA/PIK3R1/STAT3	4	KEGG	1
KEGG_COLORECTAL_CANCER	KEGG_COLORECTAL_CANCER	45412	62/5244	0.000385698	0.00133979	0.000619681	CTNNB1/DCC/PIK3CA/PIK3R1	4	KEGG	1
KEGG_GLIOMA	KEGG_GLIOMA	45412	65/5244	0.000462563	0.00145468	0.000672818	GRB2/PIK3CA/PIK3R1/PTEN	4	KEGG	1
KEGG_ENDOCYTOSIS	KEGG_ENDOCYTOSIS	45473	181/5244	0.000462852	0.00145468	0.000672818	CBL/CDC42/EPS15/ERBB4/SH3KBP1/SRC	6	KEGG	1
KEGG_RENAL_CELL_CARCINOMA	KEGG_RENAL_CELL_CARCINOMA	45412	70/5244	0.000614111	0.00184233	0.000852116	CDC42/GRB2/PIK3CA/PIK3R1	4	KEGG	1
KEGG_NEUROTROPHIN_SIGNALING_PATHWAY	KEGG_NEUROTROPHIN_SIGNALING_PATHWAY	45442	126/5244	0.000650698	0.00186722	0.000863626	ABL1/CDC42/GRB2/PIK3CA/PIK3R1	5	KEGG	1
KEGG_AXON_GUIDANCE	KEGG_AXON_GUIDANCE	45442	129/5244	0.000724568	0.00199256	0.000921599	ABL1/CDC42/DCC/FYN/L1CAM	5	KEGG	1
KEGG_B_CELL_RECEPTOR_SIGNALING_PATHWAY	KEGG_B_CELL_RECEPTOR_SIGNALING_PATHWAY	45412	75/5244	0.000798062	0.00204238	0.000944641	GRB2/PIK3CA/PIK3R1/VAV3	4	KEGG	1
KEGG_TIGHT_JUNCTION	KEGG_TIGHT_JUNCTION	45442	132/5244	0.000804573	0.00204238	0.000944641	CDC42/CTNNB1/CTTN/PTEN/SRC	5	KEGG	1
KEGG_VEGF_SIGNALING_PATHWAY	KEGG_VEGF_SIGNALING_PATHWAY	45412	76/5244	0.000839058	0.00205103	0.000948643	CDC42/PIK3CA/PIK3R1/SRC	4	KEGG	1
KEGG_SMALL_CELL_LUNG_CANCER	KEGG_SMALL_CELL_LUNG_CANCER	45412	84/5244	0.00122241	0.00288139	0.0013327	ITGAV/PIK3CA/PIK3R1/PTEN	4	KEGG	1
KEGG_JAK_STAT_SIGNALING_PATHWAY	KEGG_JAK_STAT_SIGNALING_PATHWAY	45442	155/5244	0.00165701	0.00377112	0.00174422	CBL/GRB2/PIK3CA/PIK3R1/STAT3	5	KEGG	1
KEGG_FC_GAMMA_R_MEDIATED_PHAGOCYTOSIS	KEGG_FC_GAMMA_R_MEDIATED_PHAGOCYTOSIS	45412	96/5244	0.00200663	0.0044146	0.00204184	CDC42/PIK3CA/PIK3R1/VAV3	4	KEGG	1
KEGG_INSULIN_SIGNALING_PATHWAY	KEGG_INSULIN_SIGNALING_PATHWAY	45412	137/5244	0.00720947	0.0153285	0.00708973	CBL/GRB2/PIK3CA/PIK3R1	4	KEGG	1
KEGG_MELANOMA	KEGG_MELANOMA	45381	71/5244	0.00743199	0.0153285	0.00708973	PIK3CA/PIK3R1/PTEN	3	KEGG	1
KEGG_PHOSPHATIDYLINOSITOL_SIGNALING_SYSTEM	KEGG_PHOSPHATIDYLINOSITOL_SIGNALING_SYSTEM	45381	76/5244	0.00896748	0.017935	0.00829527	PIK3CA/PIK3R1/PTEN	3	KEGG	1
KEGG_ALDOSTERONE_REGULATED_SODIUM_REABSORPTION	KEGG_ALDOSTERONE_REGULATED_SODIUM_REABSORPTION	2/30	42/5244	0.0236421	0.0458934	0.0212266	PIK3CA/PIK3R1	2	KEGG	1
KEGG_TYPE_II_DIABETES_MELLITUS	KEGG_TYPE_II_DIABETES_MELLITUS	2/30	47/5244	0.0291652	0.0549972	0.0254373	PIK3CA/PIK3R1	2	KEGG	1
KEGG_MTOR_SIGNALING_PATHWAY	KEGG_MTOR_SIGNALING_PATHWAY	2/30	52/5244	0.0351522	0.0644456	0.0298074	PIK3CA/PIK3R1	2	KEGG	1
KEGG_INOSITOL_PHOSPHATE_METABOLISM	KEGG_INOSITOL_PHOSPHATE_METABOLISM	2/30	54/5244	0.0376703	0.0671957	0.0310794	PIK3CA/PTEN	2	KEGG	1
KEGG_EPITHELIAL_CELL_SIGNALING_IN_HELICOBACTER_PYLORI_INFECTION	KEGG_EPITHELIAL_CELL_SIGNALING_IN_HELICOBACTER_PYLORI_INFECTION	2/30	68/5244	0.0570994	0.0991726	0.0458693	CDC42/SRC	2	KEGG	1
KEGG_VIRAL_MYOCARDITIS	KEGG_VIRAL_MYOCARDITIS	2/30	70/5244	0.0601122	0.101728	0.0470514	ABL1/FYN	2	KEGG	1
KEGG_ARRHYTHMOGENIC_RIGHT_VENTRICULAR_CARDIOMYOPATHY_ARVC	KEGG_ARRHYTHMOGENIC_RIGHT_VENTRICULAR_CARDIOMYOPATHY_ARVC	2/30	74/5244	0.0662999	0.109395	0.0505973	CTNNB1/ITGAV	2	KEGG	1
KEGG_CALCIUM_SIGNALING_PATHWAY	KEGG_CALCIUM_SIGNALING_PATHWAY	45381	178/5244	0.0799407	0.128685	0.0595194	ERBB2/ERBB4/PTK2B	3	KEGG	1
KEGG_ECM_RECEPTOR_INTERACTION	KEGG_ECM_RECEPTOR_INTERACTION	2/30	84/5244	0.0826437	0.129455	0.0598755	CD44/ITGAV	2	KEGG	1
KEGG_PROGESTERONE_MEDIATED_OOCYTE_MATURATION	KEGG_PROGESTERONE_MEDIATED_OOCYTE_MATURATION	2/30	85/5244	0.0843418	0.129455	0.0598755	PIK3CA/PIK3R1	2	KEGG	1
KEGG_APOPTOSIS	KEGG_APOPTOSIS	2/30	87/5244	0.0877705	0.131656	0.0608934	PIK3CA/PIK3R1	2	KEGG	1
KEGG_GAP_JUNCTION	KEGG_GAP_JUNCTION	2/30	90/5244	0.0929924	0.136389	0.0630825	GRB2/SRC	2	KEGG	1
KEGG_TOLL_LIKE_RECEPTOR_SIGNALING_PATHWAY	KEGG_TOLL_LIKE_RECEPTOR_SIGNALING_PATHWAY	2/30	102/5244	0.114742	0.164629	0.0761443	PIK3CA/PIK3R1	2	KEGG	1
KEGG_DORSO_VENTRAL_AXIS_FORMATION	KEGG_DORSO_VENTRAL_AXIS_FORMATION	45321	24/5244	0.128899	0.181008	0.0837196	GRB2	1	KEGG	1
KEGG_THYROID_CANCER	KEGG_THYROID_CANCER	45321	29/5244	0.153654	0.211275	0.0977187	CTNNB1	1	KEGG	1
KEGG_CELL_ADHESION_MOLECULES_CAMS	KEGG_CELL_ADHESION_MOLECULES_CAMS	2/30	133/5244	0.175818	0.231588	0.107114	ITGAV/L1CAM	2	KEGG	1
KEGG_UBIQUITIN_MEDIATED_PROTEOLYSIS	KEGG_UBIQUITIN_MEDIATED_PROTEOLYSIS	2/30	135/5244	0.179935	0.231588	0.107114	CBL/UBE2D1	2	KEGG	1
KEGG_PRION_DISEASES	KEGG_PRION_DISEASES	45321	35/5244	0.182463	0.231588	0.107114	FYN	1	KEGG	1
KEGG_REGULATION_OF_AUTOPHAGY	KEGG_REGULATION_OF_AUTOPHAGY	45321	35/5244	0.182463	0.231588	0.107114	BECN1	1	KEGG	1
KEGG_MAPK_SIGNALING_PATHWAY	KEGG_MAPK_SIGNALING_PATHWAY	45381	267/5244	0.194448	0.242143	0.111996	CDC42/GRB2/MAP3K4	3	KEGG	1
KEGG_BLADDER_CANCER	KEGG_BLADDER_CANCER	45321	42/5244	0.214876	0.262627	0.12147	ERBB2	1	KEGG	1
KEGG_BASAL_CELL_CARCINOMA	KEGG_BASAL_CELL_CARCINOMA	45321	55/5244	0.271807	0.326169	0.15086	CTNNB1	1	KEGG	1
KEGG_ADIPOCYTOKINE_SIGNALING_PATHWAY	KEGG_ADIPOCYTOKINE_SIGNALING_PATHWAY	45321	67/5244	0.320802	0.373983	0.172975	STAT3	1	KEGG	1
KEGG_P53_SIGNALING_PATHWAY	KEGG_P53_SIGNALING_PATHWAY	45321	68/5244	0.324738	0.373983	0.172975	PTEN	1	KEGG	1
KEGG_COMPLEMENT_AND_COAGULATION_CASCADES	KEGG_COMPLEMENT_AND_COAGULATION_CASCADES	45321	69/5244	0.328652	0.373983	0.172975	PLAT	1	KEGG	1
KEGG_HYPERTROPHIC_CARDIOMYOPATHY_HCM	KEGG_HYPERTROPHIC_CARDIOMYOPATHY_HCM	45321	83/5244	0.381195	0.426422	0.197229	ITGAV	1	KEGG	1
KEGG_HEMATOPOIETIC_CELL_LINEAGE	KEGG_HEMATOPOIETIC_CELL_LINEAGE	45321	87/5244	0.395462	0.435009	0.2012	CD44	1	KEGG	1
KEGG_DILATED_CARDIOMYOPATHY	KEGG_DILATED_CARDIOMYOPATHY	45321	90/5244	0.405953	0.439228	0.203152	ITGAV	1	KEGG	1
KEGG_MELANOGENESIS	KEGG_MELANOGENESIS	45321	101/5244	0.442936	0.471513	0.218084	CTNNB1	1	KEGG	1
KEGG_CELL_CYCLE	KEGG_CELL_CYCLE	45321	125/5244	0.516061	0.540636	0.250055	ABL1	1	KEGG	1
KEGG_WNT_SIGNALING_PATHWAY	KEGG_WNT_SIGNALING_PATHWAY	45321	151/5244	0.5848	0.603075	0.278934	CTNNB1	1	KEGG	1
KEGG_ALZHEIMERS_DISEASE	KEGG_ALZHEIMERS_DISEASE	45321	166/5244	0.620057	0.629597	0.291201	LRP1	1	KEGG	1
KEGG_HUNTINGTONS_DISEASE	KEGG_HUNTINGTONS_DISEASE	45321	182/5244	0.654472	0.654472	0.302706	DLG4	1	KEGG	1
REACTOME_SIGNALING_BY_EGFR	REACTOME_SIGNALING_BY_EGFR	8/36	50/11065	2.65833e-12	1.12602e-09	5.40989e-10	CBL/CDC42/EPS15/GRB2/PIK3CA/PIK3R1/SH3KBP1/SRC	8	Reactome	1
REACTOME_SIGNALING_BY_CSF1_M_CSF_IN_MYELOID_CELLS	REACTOME_SIGNALING_BY_CSF1_M_CSF_IN_MYELOID_CELLS	7/36	31/11065	5.16522e-12	1.12602e-09	5.40989e-10	CBL/FYN/GRB2/PIK3CA/PIK3R1/SRC/STAT3	7	Reactome	1
REACTOME_LISTERIA_MONOCYTOGENES_ENTRY_INTO_HOST_CELLS	REACTOME_LISTERIA_MONOCYTOGENES_ENTRY_INTO_HOST_CELLS	6/36	20/11065	2.87066e-11	3.12902e-09	1.50332e-09	CBL/CTNNB1/EPS15/GRB2/SH3KBP1/SRC	6	Reactome	1
REACTOME_SIGNALING_BY_KIT_IN_DISEASE	REACTOME_SIGNALING_BY_KIT_IN_DISEASE	6/36	20/11065	2.87066e-11	3.12902e-09	1.50332e-09	FYN/GRB2/PIK3CA/PIK3R1/SRC/STAT3	6	Reactome	1
REACTOME_SIGNALING_BY_VEGF	REACTOME_SIGNALING_BY_VEGF	9/36	106/11065	3.65452e-11	3.18674e-09	1.53105e-09	CDC42/CTNNB1/FYN/ITGAV/PIK3CA/PIK3R1/PTK2B/SRC/VAV3	9	Reactome	1
REACTOME_SIGNALING_BY_SCF_KIT	REACTOME_SIGNALING_BY_SCF_KIT	7/36	43/11065	6.15738e-11	4.47436e-09	2.14968e-09	CBL/FYN/GRB2/PIK3CA/PIK3R1/SRC/STAT3	7	Reactome	1
REACTOME_SIGNALING_BY_MET	REACTOME_SIGNALING_BY_MET	8/36	79/11065	1.20982e-10	7.06572e-09	3.39468e-09	CBL/EPS15/GRB2/PIK3CA/PIK3R1/SH3KBP1/SRC/STAT3	8	Reactome	1
REACTOME_SIGNALING_BY_NTRK2_TRKB	REACTOME_SIGNALING_BY_NTRK2_TRKB	6/36	25/11065	1.29646e-10	7.06572e-09	3.39468e-09	FYN/GRB2/PIK3CA/PIK3R1/SRC/TIAM1	6	Reactome	1
REACTOME_SIGNALING_BY_ERBB2	REACTOME_SIGNALING_BY_ERBB2	7/36	50/11065	1.87809e-10	9.09831e-09	4.37123e-09	ERBB2/ERBB4/FYN/GRB2/PIK3CA/PIK3R1/SRC	7	Reactome	1
REACTOME_CD28_CO_STIMULATION	REACTOME_CD28_CO_STIMULATION	6/36	33/11065	7.95826e-10	3.4698e-08	1.66705e-08	CDC42/FYN/GRB2/PIK3CA/PIK3R1/SRC	6	Reactome	1
REACTOME_PI3K_EVENTS_IN_ERBB2_SIGNALING	REACTOME_PI3K_EVENTS_IN_ERBB2_SIGNALING	5/36	16/11065	1.16214e-09	4.42931e-08	2.12804e-08	ERBB2/ERBB4/GRB2/PIK3CA/PIK3R1	5	Reactome	1
REACTOME_PI3K_AKT_SIGNALING_IN_CANCER	REACTOME_PI3K_AKT_SIGNALING_IN_CANCER	8/36	105/11065	1.21908e-09	4.42931e-08	2.12804e-08	ERBB2/ERBB4/FYN/GRB2/PIK3CA/PIK3R1/PTEN/SRC	8	Reactome	1
REACTOME_NEGATIVE_REGULATION_OF_THE_PI3K_AKT_NETWORK	REACTOME_NEGATIVE_REGULATION_OF_THE_PI3K_AKT_NETWORK	8/36	113/11065	2.1972e-09	7.36907e-08	3.54043e-08	ERBB2/ERBB4/FYN/GRB2/PIK3CA/PIK3R1/PTEN/SRC	8	Reactome	1
REACTOME_RHOU_GTPASE_CYCLE	REACTOME_RHOU_GTPASE_CYCLE	6/36	40/11065	2.71339e-09	8.45028e-08	4.05989e-08	CDC42/GRB2/IQGAP1/PIK3R1/PTK2B/SRC	6	Reactome	1
REACTOME_CONSTITUTIVE_SIGNALING_BY_ABERRANT_PI3K_IN_CANCER	REACTOME_CONSTITUTIVE_SIGNALING_BY_ABERRANT_PI3K_IN_CANCER	7/36	78/11065	4.65726e-09	1.35371e-07	6.50383e-08	ERBB2/ERBB4/FYN/GRB2/PIK3CA/PIK3R1/SRC	7	Reactome	1
REACTOME_DISEASES_OF_SIGNAL_TRANSDUCTION_BY_GROWTH_FACTOR_RECEPTORS_AND_SECOND_MESSENGERS	REACTOME_DISEASES_OF_SIGNAL_TRANSDUCTION_BY_GROWTH_FACTOR_RECEPTORS_AND_SECOND_MESSENGERS	12/36	432/11065	5.75406e-09	1.56798e-07	7.53327e-08	CBL/CTNNB1/ERBB2/ERBB4/FYN/GRB2/IQGAP1/PIK3CA/PIK3R1/PTEN/SRC/STAT3	12	Reactome	1
REACTOME_CELL_CELL_COMMUNICATION	REACTOME_CELL_CELL_COMMUNICATION	8/36	130/11065	6.71019e-09	1.67345e-07	8.04e-08	CTNNB1/FYN/GRB2/IQGAP1/PIK3CA/PIK3R1/PTK2B/SRC	8	Reactome	1
REACTOME_REGULATION_OF_SIGNALING_BY_CBL	REACTOME_REGULATION_OF_SIGNALING_BY_CBL	5/36	22/11065	6.90875e-09	1.67345e-07	8.04e-08	CBL/FYN/GRB2/PIK3CA/PIK3R1	5	Reactome	1
REACTOME_FCGAMMA_RECEPTOR_FCGR_DEPENDENT_PHAGOCYTOSIS	REACTOME_FCGAMMA_RECEPTOR_FCGR_DEPENDENT_PHAGOCYTOSIS	8/36	143/11065	1.42527e-08	3.27062e-07	1.57135e-07	ABL1/CDC42/FYN/GRB2/PIK3CA/PIK3R1/SRC/VAV3	8	Reactome	1
REACTOME_SIGNALING_BY_ERBB2_IN_CANCER	REACTOME_SIGNALING_BY_ERBB2_IN_CANCER	5/36	26/11065	1.70967e-08	3.72709e-07	1.79066e-07	ERBB2/ERBB4/GRB2/PIK3CA/PIK3R1	5	Reactome	1
REACTOME_SIGNALING_BY_ERBB4	REACTOME_SIGNALING_BY_ERBB4	6/36	58/11065	2.74368e-08	5.43748e-07	2.61241e-07	DLG4/ERBB4/GRB2/PIK3CA/PIK3R1/SRC	6	Reactome	1
REACTOME_SIGNALING_BY_PDGF	REACTOME_SIGNALING_BY_PDGF	6/36	58/11065	2.74368e-08	5.43748e-07	2.61241e-07	GRB2/PIK3CA/PIK3R1/PLAT/SRC/STAT3	6	Reactome	1
REACTOME_DAP12_SIGNALING	REACTOME_DAP12_SIGNALING	5/36	29/11065	3.06495e-08	5.568e-07	2.67511e-07	FYN/GRB2/PIK3CA/PIK3R1/VAV3	5	Reactome	1
REACTOME_DOWNSTREAM_SIGNAL_TRANSDUCTION	REACTOME_DOWNSTREAM_SIGNAL_TRANSDUCTION	5/36	29/11065	3.06495e-08	5.568e-07	2.67511e-07	GRB2/PIK3CA/PIK3R1/SRC/STAT3	5	Reactome	1
REACTOME_EGFR_DOWNREGULATION	REACTOME_EGFR_DOWNREGULATION	5/36	31/11065	4.36477e-08	7.61216e-07	3.65722e-07	CBL/CDC42/EPS15/GRB2/SH3KBP1	5	Reactome	1
REACTOME_SIGNALING_BY_PDGFRA_TRANSMEMBRANE_JUXTAMEMBRANE_AND_KINASE_DOMAIN_MUTANTS	REACTOME_SIGNALING_BY_PDGFRA_TRANSMEMBRANE_JUXTAMEMBRANE_AND_KINASE_DOMAIN_MUTANTS	4/36	12/11065	4.5851e-08	7.68886e-07	3.69407e-07	GRB2/PIK3CA/PIK3R1/STAT3	4	Reactome	1
REACTOME_MAPK_FAMILY_SIGNALING_CASCADES	REACTOME_MAPK_FAMILY_SIGNALING_CASCADES	10/36	327/11065	5.68635e-08	9.1824e-07	4.41163e-07	CDC42/DLG4/ERBB2/ERBB4/FYN/GRB2/IQGAP1/PIK3CA/PIK3R1/SRC	10	Reactome	1
REACTOME_GPVI_MEDIATED_ACTIVATION_CASCADE	REACTOME_GPVI_MEDIATED_ACTIVATION_CASCADE	5/36	35/11065	8.26167e-08	1.28646e-06	6.18073e-07	CDC42/FYN/PIK3CA/PIK3R1/VAV3	5	Reactome	1
REACTOME_DCC_MEDIATED_ATTRACTIVE_SIGNALING	REACTOME_DCC_MEDIATED_ATTRACTIVE_SIGNALING	4/36	14/11065	9.22922e-08	1.38757e-06	6.66648e-07	CDC42/DCC/FYN/SRC	4	Reactome	1
REACTOME_COSTIMULATION_BY_THE_CD28_FAMILY	REACTOME_COSTIMULATION_BY_THE_CD28_FAMILY	6/36	74/11065	1.20976e-07	1.67593e-06	8.05189e-07	CDC42/FYN/GRB2/PIK3CA/PIK3R1/SRC	6	Reactome	1
REACTOME_CONSTITUTIVE_SIGNALING_BY_EGFRVIII	REACTOME_CONSTITUTIVE_SIGNALING_BY_EGFRVIII	4/36	15/11065	1.25562e-07	1.67593e-06	8.05189e-07	CBL/GRB2/PIK3CA/PIK3R1	4	Reactome	1
REACTOME_INLB_MEDIATED_ENTRY_OF_LISTERIA_MONOCYTOGENES_INTO_HOST_CELL	REACTOME_INLB_MEDIATED_ENTRY_OF_LISTERIA_MONOCYTOGENES_INTO_HOST_CELL	4/36	15/11065	1.25562e-07	1.67593e-06	8.05189e-07	CBL/EPS15/GRB2/SH3KBP1	4	Reactome	1
REACTOME_FLT3_SIGNALING	REACTOME_FLT3_SIGNALING	5/36	38/11065	1.26848e-07	1.67593e-06	8.05189e-07	CBL/FYN/GRB2/PIK3CA/PIK3R1	5	Reactome	1
REACTOME_CELL_SURFACE_INTERACTIONS_AT_THE_VASCULAR_WALL	REACTOME_CELL_SURFACE_INTERACTIONS_AT_THE_VASCULAR_WALL	8/36	194/11065	1.53585e-07	1.96823e-06	9.45623e-07	CD44/FYN/GRB2/ITGAV/L1CAM/PIK3CA/PIK3R1/SRC	8	Reactome	1
REACTOME_SIGNALING_BY_FGFR3	REACTOME_SIGNALING_BY_FGFR3	5/36	40/11065	1.65512e-07	1.96823e-06	9.45623e-07	CBL/GRB2/PIK3CA/PIK3R1/SRC	5	Reactome	1
REACTOME_REGULATION_OF_KIT_SIGNALING	REACTOME_REGULATION_OF_KIT_SIGNALING	4/36	16/11065	1.67028e-07	1.96823e-06	9.45623e-07	CBL/FYN/GRB2/SRC	4	Reactome	1
REACTOME_SIGNALING_BY_ERBB2_ECD_MUTANTS	REACTOME_SIGNALING_BY_ERBB2_ECD_MUTANTS	4/36	16/11065	1.67028e-07	1.96823e-06	9.45623e-07	ERBB2/GRB2/PIK3CA/PIK3R1	4	Reactome	1
REACTOME_SIGNALING_BY_FGFR4	REACTOME_SIGNALING_BY_FGFR4	5/36	41/11065	1.88059e-07	2.15773e-06	1.03667e-06	CBL/GRB2/PIK3CA/PIK3R1/SRC	5	Reactome	1
REACTOME_SIGNALING_BY_NTRKS	REACTOME_SIGNALING_BY_NTRKS	7/36	134/11065	2.03338e-07	2.27322e-06	1.09215e-06	FYN/GRB2/PIK3CA/PIK3R1/SRC/STAT3/TIAM1	7	Reactome	1
REACTOME_GAB1_SIGNALOSOME	REACTOME_GAB1_SIGNALOSOME	4/36	17/11065	2.17916e-07	2.31735e-06	1.11336e-06	GRB2/PIK3CA/PIK3R1/SRC	4	Reactome	1
REACTOME_SIGNALING_BY_NTRK3_TRKC	REACTOME_SIGNALING_BY_NTRK3_TRKC	4/36	17/11065	2.17916e-07	2.31735e-06	1.11336e-06	GRB2/PIK3CA/PIK3R1/SRC	4	Reactome	1
REACTOME_DAP12_INTERACTIONS	REACTOME_DAP12_INTERACTIONS	5/36	44/11065	2.70624e-07	2.744e-06	1.31834e-06	FYN/GRB2/PIK3CA/PIK3R1/VAV3	5	Reactome	1
REACTOME_INTERLEUKIN_2_FAMILY_SIGNALING	REACTOME_INTERLEUKIN_2_FAMILY_SIGNALING	5/36	44/11065	2.70624e-07	2.744e-06	1.31834e-06	GRB2/PIK3CA/PIK3R1/PTK2B/STAT3	5	Reactome	1
REACTOME_SIGNALING_BY_CYTOSOLIC_FGFR1_FUSION_MUTANTS	REACTOME_SIGNALING_BY_CYTOSOLIC_FGFR1_FUSION_MUTANTS	4/36	18/11065	2.7953e-07	2.76989e-06	1.33078e-06	GRB2/PIK3CA/PIK3R1/STAT3	4	Reactome	1
REACTOME_RAC2_GTPASE_CYCLE	REACTOME_RAC2_GTPASE_CYCLE	6/36	88/11065	3.4253e-07	3.31873e-06	1.59447e-06	CDC42/IQGAP1/PIK3CA/PIK3R1/TIAM1/VAV3	6	Reactome	1
REACTOME_CONSTITUTIVE_SIGNALING_BY_LIGAND_RESPONSIVE_EGFR_CANCER_VARIANTS	REACTOME_CONSTITUTIVE_SIGNALING_BY_LIGAND_RESPONSIVE_EGFR_CANCER_VARIANTS	4/36	19/11065	3.53252e-07	3.34821e-06	1.60863e-06	CBL/GRB2/PIK3CA/PIK3R1	4	Reactome	1
REACTOME_INTERLEUKIN_3_INTERLEUKIN_5_AND_GM_CSF_SIGNALING	REACTOME_INTERLEUKIN_3_INTERLEUKIN_5_AND_GM_CSF_SIGNALING	5/36	48/11065	4.22718e-07	3.92138e-06	1.884e-06	CBL/FYN/GRB2/PIK3CA/PIK3R1	5	Reactome	1
REACTOME_SIGNALING_BY_PDGFR_IN_DISEASE	REACTOME_SIGNALING_BY_PDGFR_IN_DISEASE	4/36	20/11065	4.40543e-07	4.0016e-06	1.92255e-06	GRB2/PIK3CA/PIK3R1/STAT3	4	Reactome	1
REACTOME_SIGNALING_BY_FGFR1	REACTOME_SIGNALING_BY_FGFR1	5/36	50/11065	5.20618e-07	4.63244e-06	2.22563e-06	CBL/GRB2/PIK3CA/PIK3R1/SRC	5	Reactome	1
REACTOME_NEGATIVE_REGULATION_OF_MET_ACTIVITY	REACTOME_NEGATIVE_REGULATION_OF_MET_ACTIVITY	4/36	21/11065	5.42942e-07	4.73445e-06	2.27464e-06	CBL/EPS15/GRB2/SH3KBP1	4	Reactome	1
REACTOME_SIGNALING_BY_PTK6	REACTOME_SIGNALING_BY_PTK6	5/36	54/11065	7.69848e-07	6.58145e-06	3.16202e-06	CBL/ERBB2/ERBB4/GPNMB/STAT3	5	Reactome	1
REACTOME_NEPHRIN_FAMILY_INTERACTIONS	REACTOME_NEPHRIN_FAMILY_INTERACTIONS	4/36	23/11065	7.99587e-07	6.70423e-06	3.22101e-06	FYN/IQGAP1/PIK3CA/PIK3R1	4	Reactome	1
REACTOME_SIGNALING_BY_EGFR_IN_CANCER	REACTOME_SIGNALING_BY_EGFR_IN_CANCER	4/36	25/11065	1.13699e-06	9.35333e-06	4.49376e-06	CBL/GRB2/PIK3CA/PIK3R1	4	Reactome	1
REACTOME_PLATELET_ACTIVATION_SIGNALING_AND_AGGREGATION	REACTOME_PLATELET_ACTIVATION_SIGNALING_AND_AGGREGATION	8/36	261/11065	1.46961e-06	1.18657e-05	5.70081e-06	CDC42/CLU/FYN/GRB2/PIK3CA/PIK3R1/SRC/VAV3	8	Reactome	1
REACTOME_SIGNALING_BY_ALK	REACTOME_SIGNALING_BY_ALK	4/36	27/11065	1.57011e-06	1.24467e-05	5.97995e-06	PIK3CA/PIK3R1/SRC/STAT3	4	Reactome	1
REACTOME_PARASITE_INFECTION	REACTOME_PARASITE_INFECTION	6/36	116/11065	1.75677e-06	1.36777e-05	6.57138e-06	ABL1/CDC42/FYN/GRB2/SRC/VAV3	6	Reactome	1
REACTOME_FLT3_SIGNALING_IN_DISEASE	REACTOME_FLT3_SIGNALING_IN_DISEASE	4/36	28/11065	1.82756e-06	1.39792e-05	6.71624e-06	CBL/GRB2/PIK3CA/PIK3R1	4	Reactome	1
REACTOME_FGFR1_MUTANT_RECEPTOR_ACTIVATION	REACTOME_FGFR1_MUTANT_RECEPTOR_ACTIVATION	4/36	31/11065	2.78906e-06	2.09661e-05	1.0073e-05	GRB2/PIK3CA/PIK3R1/STAT3	4	Reactome	1
REACTOME_SIGNALING_BY_FGFR2	REACTOME_SIGNALING_BY_FGFR2	5/36	73/11065	3.49741e-06	2.58453e-05	1.24172e-05	CBL/GRB2/PIK3CA/PIK3R1/SRC	5	Reactome	1
REACTOME_PI3K_EVENTS_IN_ERBB4_SIGNALING	REACTOME_PI3K_EVENTS_IN_ERBB4_SIGNALING	3/36	10/11065	3.73668e-06	2.71532e-05	1.30456e-05	ERBB4/PIK3CA/PIK3R1	3	Reactome	1
REACTOME_INTRACELLULAR_SIGNALING_BY_SECOND_MESSENGERS	REACTOME_INTRACELLULAR_SIGNALING_BY_SECOND_MESSENGERS	8/36	307/11065	4.92754e-06	3.52198e-05	1.69211e-05	ERBB2/ERBB4/FYN/GRB2/PIK3CA/PIK3R1/PTEN/SRC	8	Reactome	1
REACTOME_SIGNALING_BY_FGFR4_IN_DISEASE	REACTOME_SIGNALING_BY_FGFR4_IN_DISEASE	3/36	11/11065	5.12645e-06	3.60505e-05	1.73203e-05	GRB2/PIK3CA/PIK3R1	3	Reactome	1
REACTOME_SIGNALING_BY_FGFR1_IN_DISEASE	REACTOME_SIGNALING_BY_FGFR1_IN_DISEASE	4/36	38/11065	6.43777e-06	4.45535e-05	2.14055e-05	GRB2/PIK3CA/PIK3R1/STAT3	4	Reactome	1
REACTOME_CD28_DEPENDENT_VAV1_PATHWAY	REACTOME_CD28_DEPENDENT_VAV1_PATHWAY	3/36	12/11065	6.81998e-06	4.57464e-05	2.19786e-05	CDC42/FYN/GRB2	3	Reactome	1
REACTOME_PECAM1_INTERACTIONS	REACTOME_PECAM1_INTERACTIONS	3/36	12/11065	6.81998e-06	4.57464e-05	2.19786e-05	FYN/ITGAV/SRC	3	Reactome	1
REACTOME_RHO_GTPASE_EFFECTORS	REACTOME_RHO_GTPASE_EFFECTORS	8/36	324/11065	7.32983e-06	4.84213e-05	2.32637e-05	ABL1/CDC42/CTNNB1/CTTN/DLG4/GRB2/IQGAP1/SRC	8	Reactome	1
REACTOME_RET_SIGNALING	REACTOME_RET_SIGNALING	4/36	40/11065	7.93375e-06	5.16286e-05	2.48047e-05	GRB2/PIK3CA/PIK3R1/SRC	4	Reactome	1
REACTOME_SIGNALING_BY_FGFR	REACTOME_SIGNALING_BY_FGFR	5/36	87/11065	8.3263e-06	5.33863e-05	2.56491e-05	CBL/GRB2/PIK3CA/PIK3R1/SRC	5	Reactome	1
REACTOME_EPHB_MEDIATED_FORWARD_SIGNALING	REACTOME_EPHB_MEDIATED_FORWARD_SIGNALING	4/36	42/11065	9.67199e-06	6.11157e-05	2.93627e-05	CDC42/FYN/SRC/TIAM1	4	Reactome	1
REACTOME_RHO_GTPASE_CYCLE	REACTOME_RHO_GTPASE_CYCLE	9/36	450/11065	9.92374e-06	6.18107e-05	2.96966e-05	CDC42/GRB2/IQGAP1/PIK3CA/PIK3R1/PTK2B/SRC/TIAM1/VAV3	9	Reactome	1
REACTOME_EPH_EPHRIN_SIGNALING	REACTOME_EPH_EPHRIN_SIGNALING	5/36	92/11065	1.09527e-05	6.72588e-05	3.23141e-05	CDC42/FYN/SRC/TIAM1/VAV3	5	Reactome	1
REACTOME_GRB2_EVENTS_IN_ERBB2_SIGNALING	REACTOME_GRB2_EVENTS_IN_ERBB2_SIGNALING	3/36	16/11065	1.72052e-05	0.00010002	4.80539e-05	ERBB2/ERBB4/GRB2	3	Reactome	1
REACTOME_SIGNAL_REGULATORY_PROTEIN_FAMILY_INTERACTIONS	REACTOME_SIGNAL_REGULATORY_PROTEIN_FAMILY_INTERACTIONS	3/36	16/11065	1.72052e-05	0.00010002	4.80539e-05	GRB2/PTK2B/SRC	3	Reactome	1
REACTOME_SIGNALING_BY_FLT3_ITD_AND_TKD_MUTANTS	REACTOME_SIGNALING_BY_FLT3_ITD_AND_TKD_MUTANTS	3/36	16/11065	1.72052e-05	0.00010002	4.80539e-05	GRB2/PIK3CA/PIK3R1	3	Reactome	1
REACTOME_SPRY_REGULATION_OF_FGF_SIGNALING	REACTOME_SPRY_REGULATION_OF_FGF_SIGNALING	3/36	16/11065	1.72052e-05	0.00010002	4.80539e-05	CBL/GRB2/SRC	3	Reactome	1
REACTOME_NETRIN_1_SIGNALING	REACTOME_NETRIN_1_SIGNALING	4/36	50/11065	1.95353e-05	0.000112071	5.38438e-05	CDC42/DCC/FYN/SRC	4	Reactome	1
REACTOME_EPH_EPHRIN_MEDIATED_REPULSION_OF_CELLS	REACTOME_EPH_EPHRIN_MEDIATED_REPULSION_OF_CELLS	4/36	51/11065	2.11489e-05	0.000119752	5.75342e-05	FYN/SRC/TIAM1/VAV3	4	Reactome	1
REACTOME_PI_3K_CASCADE_FGFR3	REACTOME_PI_3K_CASCADE_FGFR3	3/36	18/11065	2.49586e-05	0.000136631	6.56434e-05	GRB2/PIK3CA/PIK3R1	3	Reactome	1
REACTOME_TIE2_SIGNALING	REACTOME_TIE2_SIGNALING	3/36	18/11065	2.49586e-05	0.000136631	6.56434e-05	GRB2/PIK3CA/PIK3R1	3	Reactome	1
REACTOME_RAC1_GTPASE_CYCLE	REACTOME_RAC1_GTPASE_CYCLE	6/36	184/11065	2.50698e-05	0.000136631	6.56434e-05	CDC42/IQGAP1/PIK3CA/PIK3R1/TIAM1/VAV3	6	Reactome	1
REACTOME_FC_EPSILON_RECEPTOR_FCERI_SIGNALING	REACTOME_FC_EPSILON_RECEPTOR_FCERI_SIGNALING	6/36	186/11065	2.66489e-05	0.000143443	6.89165e-05	FYN/GRB2/PIK3CA/PIK3R1/UBE2D1/VAV3	6	Reactome	1
REACTOME_SIGNALING_BY_ALK_IN_CANCER	REACTOME_SIGNALING_BY_ALK_IN_CANCER	4/36	55/11065	2.85973e-05	0.000152054	7.30534e-05	GRB2/PIK3CA/PIK3R1/STAT3	4	Reactome	1
REACTOME_SIGNALING_BY_FLT3_FUSION_PROTEINS	REACTOME_SIGNALING_BY_FLT3_FUSION_PROTEINS	3/36	19/11065	2.95721e-05	0.000155342	7.46333e-05	GRB2/PIK3CA/PIK3R1	3	Reactome	1
REACTOME_PI_3K_CASCADE_FGFR4	REACTOME_PI_3K_CASCADE_FGFR4	3/36	20/11065	3.47129e-05	0.000180177	8.65648e-05	GRB2/PIK3CA/PIK3R1	3	Reactome	1
REACTOME_PI_3K_CASCADE_FGFR1	REACTOME_PI_3K_CASCADE_FGFR1	3/36	21/11065	4.04079e-05	0.000207269	9.95811e-05	GRB2/PIK3CA/PIK3R1	3	Reactome	1
REACTOME_CD28_DEPENDENT_PI3K_AKT_SIGNALING	REACTOME_CD28_DEPENDENT_PI3K_AKT_SIGNALING	3/36	22/11065	4.66836e-05	0.000233954	0.000112402	FYN/PIK3CA/PIK3R1	3	Reactome	1
REACTOME_SHC1_EVENTS_IN_ERBB2_SIGNALING	REACTOME_SHC1_EVENTS_IN_ERBB2_SIGNALING	3/36	22/11065	4.66836e-05	0.000233954	0.000112402	ERBB2/ERBB4/GRB2	3	Reactome	1
REACTOME_SIGNALING_BY_FGFR_IN_DISEASE	REACTOME_SIGNALING_BY_FGFR_IN_DISEASE	4/36	63/11065	4.903e-05	0.000242922	0.00011671	GRB2/PIK3CA/PIK3R1/STAT3	4	Reactome	1
REACTOME_LONG_TERM_POTENTIATION	REACTOME_LONG_TERM_POTENTIATION	3/36	23/11065	5.35662e-05	0.000259498	0.000124674	DLG4/ERBB4/SRC	3	Reactome	1
REACTOME_PI_3K_CASCADE_FGFR2	REACTOME_PI_3K_CASCADE_FGFR2	3/36	23/11065	5.35662e-05	0.000259498	0.000124674	GRB2/PIK3CA/PIK3R1	3	Reactome	1
REACTOME_LEISHMANIA_INFECTION	REACTOME_LEISHMANIA_INFECTION	6/36	219/11065	6.65424e-05	0.000318819	0.000153175	ABL1/CDC42/FYN/GRB2/SRC/VAV3	6	Reactome	1
REACTOME_DOWNSTREAM_SIGNALING_OF_ACTIVATED_FGFR3	REACTOME_DOWNSTREAM_SIGNALING_OF_ACTIVATED_FGFR3	3/36	25/11065	6.9256e-05	0.000324684	0.000155993	GRB2/PIK3CA/PIK3R1	3	Reactome	1
REACTOME_SIGNALING_BY_ERYTHROPOIETIN	REACTOME_SIGNALING_BY_ERYTHROPOIETIN	3/36	25/11065	6.9256e-05	0.000324684	0.000155993	GRB2/PIK3CA/PIK3R1	3	Reactome	1
REACTOME_ROLE_OF_LAT2_NTAL_LAB_ON_CALCIUM_MOBILIZATION	REACTOME_ROLE_OF_LAT2_NTAL_LAB_ON_CALCIUM_MOBILIZATION	4/36	71/11065	7.85099e-05	0.000364152	0.000174955	FYN/GRB2/PIK3CA/PIK3R1	4	Reactome	1
REACTOME_DOWNSTREAM_SIGNALING_OF_ACTIVATED_FGFR4	REACTOME_DOWNSTREAM_SIGNALING_OF_ACTIVATED_FGFR4	3/36	27/11065	8.76826e-05	0.000398225	0.000191325	GRB2/PIK3CA/PIK3R1	3	Reactome	1
REACTOME_INTERLEUKIN_RECEPTOR_SHC_SIGNALING	REACTOME_INTERLEUKIN_RECEPTOR_SHC_SIGNALING	3/36	27/11065	8.76826e-05	0.000398225	0.000191325	GRB2/PIK3CA/PIK3R1	3	Reactome	1
REACTOME_CLATHRIN_MEDIATED_ENDOCYTOSIS	REACTOME_CLATHRIN_MEDIATED_ENDOCYTOSIS	5/36	145/11065	9.80114e-05	0.000440546	0.000211658	CBL/CTTN/EPS15/GRB2/SH3KBP1	5	Reactome	1
REACTOME_MYOGENESIS	REACTOME_MYOGENESIS	3/36	29/11065	0.000109047	0.000480248	0.000230732	ABL1/CDC42/CTNNB1	3	Reactome	1
REACTOME_NEGATIVE_REGULATION_OF_FGFR3_SIGNALING	REACTOME_NEGATIVE_REGULATION_OF_FGFR3_SIGNALING	3/36	29/11065	0.000109047	0.000480248	0.000230732	CBL/GRB2/SRC	3	Reactome	1
REACTOME_SIGNALING_BY_INTERLEUKINS	REACTOME_SIGNALING_BY_INTERLEUKINS	8/36	474/11065	0.000112013	0.000488377	0.000234638	CBL/CDC42/FYN/GRB2/PIK3CA/PIK3R1/PTK2B/STAT3	8	Reactome	1
REACTOME_DOWNSTREAM_SIGNALING_OF_ACTIVATED_FGFR2	REACTOME_DOWNSTREAM_SIGNALING_OF_ACTIVATED_FGFR2	3/36	30/11065	0.000120893	0.000516758	0.000248273	GRB2/PIK3CA/PIK3R1	3	Reactome	1
REACTOME_SIGNALING_BY_CSF3_G_CSF	REACTOME_SIGNALING_BY_CSF3_G_CSF	3/36	30/11065	0.000120893	0.000516758	0.000248273	GRB2/STAT3/UBE2D1	3	Reactome	1
REACTOME_DOWNSTREAM_SIGNALING_OF_ACTIVATED_FGFR1	REACTOME_DOWNSTREAM_SIGNALING_OF_ACTIVATED_FGFR1	3/36	31/11065	0.000133547	0.000557439	0.000267819	GRB2/PIK3CA/PIK3R1	3	Reactome	1
REACTOME_NEGATIVE_REGULATION_OF_FGFR4_SIGNALING	REACTOME_NEGATIVE_REGULATION_OF_FGFR4_SIGNALING	3/36	31/11065	0.000133547	0.000557439	0.000267819	CBL/GRB2/SRC	3	Reactome	1
REACTOME_CDC42_GTPASE_CYCLE	REACTOME_CDC42_GTPASE_CYCLE	5/36	155/11065	0.000134246	0.000557439	0.000267819	CDC42/IQGAP1/PIK3R1/TIAM1/VAV3	5	Reactome	1
REACTOME_RHO_GTPASES_ACTIVATE_IQGAPS	REACTOME_RHO_GTPASES_ACTIVATE_IQGAPS	3/36	32/11065	0.000147033	0.000604778	0.000290562	CDC42/CTNNB1/IQGAP1	3	Reactome	1
REACTOME_NEGATIVE_REGULATION_OF_FGFR1_SIGNALING	REACTOME_NEGATIVE_REGULATION_OF_FGFR1_SIGNALING	3/36	33/11065	0.000161375	0.000657567	0.000315924	CBL/GRB2/SRC	3	Reactome	1
REACTOME_ANTIGEN_ACTIVATES_B_CELL_RECEPTOR_BCR_LEADING_TO_GENERATION_OF_SECOND_MESSENGERS	REACTOME_ANTIGEN_ACTIVATES_B_CELL_RECEPTOR_BCR_LEADING_TO_GENERATION_OF_SECOND_MESSENGERS	4/36	86/11065	0.000165736	0.000669083	0.000321457	FYN/GRB2/PIK3R1/SH3KBP1	4	Reactome	1
REACTOME_NEGATIVE_REGULATION_OF_FGFR2_SIGNALING	REACTOME_NEGATIVE_REGULATION_OF_FGFR2_SIGNALING	3/36	34/11065	0.000176597	0.000706389	0.000339381	CBL/GRB2/SRC	3	Reactome	1
REACTOME_RHO_GTPASES_ACTIVATE_WASPS_AND_WAVES	REACTOME_RHO_GTPASES_ACTIVATE_WASPS_AND_WAVES	3/36	36/11065	0.000209773	0.000831465	0.000399472	ABL1/CDC42/GRB2	3	Reactome	1
REACTOME_RHOV_GTPASE_CYCLE	REACTOME_RHOV_GTPASE_CYCLE	3/36	37/11065	0.000227773	0.000894677	0.000429842	CDC42/IQGAP1/PIK3R1	3	Reactome	1
REACTOME_SIGNALING_BY_FGFR2_IN_DISEASE	REACTOME_SIGNALING_BY_FGFR2_IN_DISEASE	3/36	43/11065	0.000356954	0.00137763	0.000661876	GRB2/PIK3CA/PIK3R1	3	Reactome	1
REACTOME_CARGO_RECOGNITION_FOR_CLATHRIN_MEDIATED_ENDOCYTOSIS	REACTOME_CARGO_RECOGNITION_FOR_CLATHRIN_MEDIATED_ENDOCYTOSIS	4/36	105/11065	0.000357047	0.00137763	0.000661876	CBL/EPS15/GRB2/SH3KBP1	4	Reactome	1
REACTOME_REGULATION_OF_COMMISSURAL_AXON_PATHFINDING_BY_SLIT_AND_ROBO	REACTOME_REGULATION_OF_COMMISSURAL_AXON_PATHFINDING_BY_SLIT_AND_ROBO	2/36	10/11065	0.000455615	0.00174253	0.000837188	DCC/SRC	2	Reactome	1
REACTOME_IRS_MEDIATED_SIGNALLING	REACTOME_IRS_MEDIATED_SIGNALLING	3/36	48/11065	0.00049472	0.00187564	0.000901138	GRB2/PIK3CA/PIK3R1	3	Reactome	1
REACTOME_CONSTITUTIVE_SIGNALING_BY_OVEREXPRESSED_ERBB2	REACTOME_CONSTITUTIVE_SIGNALING_BY_OVEREXPRESSED_ERBB2	2/36	11/11065	0.000555724	0.0020709	0.000994954	ERBB2/GRB2	2	Reactome	1
REACTOME_INTERLEUKIN_6_SIGNALING	REACTOME_INTERLEUKIN_6_SIGNALING	2/36	11/11065	0.000555724	0.0020709	0.000994954	CBL/STAT3	2	Reactome	1
REACTOME_L1CAM_INTERACTIONS	REACTOME_L1CAM_INTERACTIONS	4/36	121/11065	0.000611512	0.00225948	0.00108556	DLG4/ITGAV/L1CAM/SRC	4	Reactome	1
REACTOME_SYNTHESIS_OF_PIPS_AT_THE_PLASMA_MEMBRANE	REACTOME_SYNTHESIS_OF_PIPS_AT_THE_PLASMA_MEMBRANE	3/36	53/11065	0.000662623	0.00239661	0.00115144	PIK3CA/PIK3R1/PTEN	3	Reactome	1
REACTOME_ERYTHROPOIETIN_ACTIVATES_PHOSPHOINOSITIDE_3_KINASE_PI3K	REACTOME_ERYTHROPOIETIN_ACTIVATES_PHOSPHOINOSITIDE_3_KINASE_PI3K	2/36	12/11065	0.000665505	0.00239661	0.00115144	PIK3CA/PIK3R1	2	Reactome	1
REACTOME_GP1B_IX_V_ACTIVATION_SIGNALLING	REACTOME_GP1B_IX_V_ACTIVATION_SIGNALLING	2/36	12/11065	0.000665505	0.00239661	0.00115144	PIK3R1/SRC	2	Reactome	1
REACTOME_TCR_SIGNALING	REACTOME_TCR_SIGNALING	4/36	124/11065	0.000670612	0.00239661	0.00115144	PIK3CA/PIK3R1/PTEN/UBE2D1	4	Reactome	1
REACTOME_INSULIN_RECEPTOR_SIGNALLING_CASCADE	REACTOME_INSULIN_RECEPTOR_SIGNALLING_CASCADE	3/36	54/11065	0.000700038	0.00246142	0.00118258	GRB2/PIK3CA/PIK3R1	3	Reactome	1
REACTOME_SIGNALING_BY_TYPE_1_INSULIN_LIKE_GROWTH_FACTOR_1_RECEPTOR_IGF1R	REACTOME_SIGNALING_BY_TYPE_1_INSULIN_LIKE_GROWTH_FACTOR_1_RECEPTOR_IGF1R	3/36	54/11065	0.000700038	0.00246142	0.00118258	GRB2/PIK3CA/PIK3R1	3	Reactome	1
REACTOME_ERBB2_ACTIVATES_PTK6_SIGNALING	REACTOME_ERBB2_ACTIVATES_PTK6_SIGNALING	2/36	13/11065	0.000784897	0.00273772	0.00131532	ERBB2/ERBB4	2	Reactome	1
REACTOME_INTERLEUKIN_15_SIGNALING	REACTOME_INTERLEUKIN_15_SIGNALING	2/36	14/11065	0.000913841	0.00313728	0.00150729	GRB2/STAT3	2	Reactome	1
REACTOME_SHC1_EVENTS_IN_ERBB4_SIGNALING	REACTOME_SHC1_EVENTS_IN_ERBB4_SIGNALING	2/36	14/11065	0.000913841	0.00313728	0.00150729	ERBB4/GRB2	2	Reactome	1
REACTOME_ERBB2_REGULATES_CELL_MOTILITY	REACTOME_ERBB2_REGULATES_CELL_MOTILITY	2/36	15/11065	0.00105228	0.00355653	0.00170872	ERBB2/ERBB4	2	Reactome	1
REACTOME_GRB2_SOS_PROVIDES_LINKAGE_TO_MAPK_SIGNALING_FOR_INTEGRINS	REACTOME_GRB2_SOS_PROVIDES_LINKAGE_TO_MAPK_SIGNALING_FOR_INTEGRINS	2/36	15/11065	0.00105228	0.00355653	0.00170872	GRB2/SRC	2	Reactome	1
REACTOME_NCAM_SIGNALING_FOR_NEURITE_OUT_GROWTH	REACTOME_NCAM_SIGNALING_FOR_NEURITE_OUT_GROWTH	3/36	63/11065	0.00109849	0.00368415	0.00177003	FYN/GRB2/SRC	3	Reactome	1
REACTOME_RHOA_GTPASE_CYCLE	REACTOME_RHOA_GTPASE_CYCLE	4/36	149/11065	0.0013306	0.00442856	0.00212768	IQGAP1/PIK3R1/TIAM1/VAV3	4	Reactome	1
REACTOME_EPHRIN_SIGNALING	REACTOME_EPHRIN_SIGNALING	2/36	19/11065	0.00169974	0.00561431	0.00269736	FYN/SRC	2	Reactome	1
REACTOME_RHOG_GTPASE_CYCLE	REACTOME_RHOG_GTPASE_CYCLE	3/36	74/11065	0.00174975	0.00573601	0.00275583	CDC42/PIK3R1/VAV3	3	Reactome	1
REACTOME_EXTRA_NUCLEAR_ESTROGEN_SIGNALING	REACTOME_EXTRA_NUCLEAR_ESTROGEN_SIGNALING	3/36	75/11065	0.0018186	0.00591723	0.0028429	PIK3CA/PIK3R1/SRC	3	Reactome	1
REACTOME_SIGNALLING_TO_RAS	REACTOME_SIGNALLING_TO_RAS	2/36	20/11065	0.00188475	0.00608704	0.00292448	GRB2/SRC	2	Reactome	1
REACTOME_SIGNALING_BY_THE_B_CELL_RECEPTOR_BCR	REACTOME_SIGNALING_BY_THE_B_CELL_RECEPTOR_BCR	4/36	166/11065	0.00197932	0.00634548	0.00304865	FYN/GRB2/PIK3R1/SH3KBP1	4	Reactome	1
REACTOME_CTLA4_INHIBITORY_SIGNALING	REACTOME_CTLA4_INHIBITORY_SIGNALING	2/36	21/11065	0.00207889	0.00652083	0.0031329	FYN/SRC	2	Reactome	1
REACTOME_RHO_GTPASES_ACTIVATE_PAKS	REACTOME_RHO_GTPASES_ACTIVATE_PAKS	2/36	21/11065	0.00207889	0.00652083	0.0031329	CDC42/CTTN	2	Reactome	1
REACTOME_SIGNAL_TRANSDUCTION_BY_L1	REACTOME_SIGNAL_TRANSDUCTION_BY_L1	2/36	21/11065	0.00207889	0.00652083	0.0031329	ITGAV/L1CAM	2	Reactome	1
REACTOME_SIGNALING_BY_INSULIN_RECEPTOR	REACTOME_SIGNALING_BY_INSULIN_RECEPTOR	3/36	82/11065	0.00234824	0.00731309	0.00351353	GRB2/PIK3CA/PIK3R1	3	Reactome	1
REACTOME_IKK_COMPLEX_RECRUITMENT_MEDIATED_BY_RIP1	REACTOME_IKK_COMPLEX_RECRUITMENT_MEDIATED_BY_RIP1	2/36	23/11065	0.00249435	0.00771303	0.00370568	SARM1/UBE2D1	2	Reactome	1
REACTOME_PI_METABOLISM	REACTOME_PI_METABOLISM	3/36	84/11065	0.00251531	0.00772307	0.0037105	PIK3CA/PIK3R1/PTEN	3	Reactome	1
REACTOME_INTERLEUKIN_6_FAMILY_SIGNALING	REACTOME_INTERLEUKIN_6_FAMILY_SIGNALING	2/36	24/11065	0.00271556	0.00822211	0.00395026	CBL/STAT3	2	Reactome	1
REACTOME_RUNX2_REGULATES_OSTEOBLAST_DIFFERENTIATION	REACTOME_RUNX2_REGULATES_OSTEOBLAST_DIFFERENTIATION	2/36	24/11065	0.00271556	0.00822211	0.00395026	ABL1/SRC	2	Reactome	1
REACTOME_INACTIVATION_OF_CSF3_G_CSF_SIGNALING	REACTOME_INACTIVATION_OF_CSF3_G_CSF_SIGNALING	2/36	25/11065	0.00294567	0.00885733	0.00425545	STAT3/UBE2D1	2	Reactome	1
REACTOME_SIGNALING_BY_TGF_BETA_RECEPTOR_COMPLEX	REACTOME_SIGNALING_BY_TGF_BETA_RECEPTOR_COMPLEX	3/36	93/11065	0.00335768	0.010027	0.00481743	CBL/ITGAV/UBE2D1	3	Reactome	1
REACTOME_INTEGRIN_SIGNALING	REACTOME_INTEGRIN_SIGNALING	2/36	27/11065	0.00343239	0.010059	0.00483279	GRB2/SRC	2	Reactome	1
REACTOME_VEGFR2_MEDIATED_VASCULAR_PERMEABILITY	REACTOME_VEGFR2_MEDIATED_VASCULAR_PERMEABILITY	2/36	27/11065	0.00343239	0.010059	0.00483279	CTNNB1/VAV3	2	Reactome	1
REACTOME_ACTIVATION_OF_NMDA_RECEPTORS_AND_POSTSYNAPTIC_EVENTS	REACTOME_ACTIVATION_OF_NMDA_RECEPTORS_AND_POSTSYNAPTIC_EVENTS	3/36	94/11065	0.00346067	0.010059	0.00483279	DLG4/ERBB4/SRC	3	Reactome	1
REACTOME_RAC3_GTPASE_CYCLE	REACTOME_RAC3_GTPASE_CYCLE	3/36	94/11065	0.00346067	0.010059	0.00483279	CDC42/PIK3R1/TIAM1	3	Reactome	1
REACTOME_DOWNREGULATION_OF_ERBB2_SIGNALING	REACTOME_DOWNREGULATION_OF_ERBB2_SIGNALING	2/36	29/11065	0.00395406	0.0113419	0.00544915	ERBB2/ERBB4	2	Reactome	1
REACTOME_EPHA_MEDIATED_GROWTH_CONE_COLLAPSE	REACTOME_EPHA_MEDIATED_GROWTH_CONE_COLLAPSE	2/36	29/11065	0.00395406	0.0113419	0.00544915	FYN/SRC	2	Reactome	1
REACTOME_RUNX2_REGULATES_BONE_DEVELOPMENT	REACTOME_RUNX2_REGULATES_BONE_DEVELOPMENT	2/36	31/11065	0.00451022	0.0128527	0.00617498	ABL1/SRC	2	Reactome	1
REACTOME_NUCLEAR_SIGNALING_BY_ERBB4	REACTOME_NUCLEAR_SIGNALING_BY_ERBB4	2/36	32/11065	0.0048011	0.0135927	0.00653055	ERBB4/SRC	2	Reactome	1
REACTOME_SIGNALING_BY_ROBO_RECEPTORS	REACTOME_SIGNALING_BY_ROBO_RECEPTORS	4/36	218/11065	0.00526811	0.0148187	0.00711955	ABL1/CDC42/DCC/SRC	4	Reactome	1
REACTOME_SIGNALLING_TO_ERKS	REACTOME_SIGNALLING_TO_ERKS	2/36	34/11065	0.00540818	0.0151152	0.00726199	GRB2/SRC	2	Reactome	1
REACTOME_ESR_MEDIATED_SIGNALING	REACTOME_ESR_MEDIATED_SIGNALING	4/36	221/11065	0.00552793	0.0153514	0.00737551	ERBB4/PIK3CA/PIK3R1/SRC	4	Reactome	1
REACTOME_INTERLEUKIN_7_SIGNALING	REACTOME_INTERLEUKIN_7_SIGNALING	2/36	36/11065	0.00604865	0.0166912	0.00801919	PIK3R1/STAT3	2	Reactome	1
REACTOME_TRANSCRIPTIONAL_REGULATION_BY_RUNX2	REACTOME_TRANSCRIPTIONAL_REGULATION_BY_RUNX2	3/36	120/11065	0.00684381	0.0187667	0.00901634	ABL1/LGALS3/SRC	3	Reactome	1
REACTOME_OVARIAN_TUMOR_DOMAIN_PROTEASES	REACTOME_OVARIAN_TUMOR_DOMAIN_PROTEASES	2/36	39/11065	0.00707101	0.0191488	0.00919995	PTEN/UBE2D1	2	Reactome	1
REACTOME_PLATELET_AGGREGATION_PLUG_FORMATION	REACTOME_PLATELET_AGGREGATION_PLUG_FORMATION	2/36	39/11065	0.00707101	0.0191488	0.00919995	GRB2/SRC	2	Reactome	1
REACTOME_SIGNALING_BY_TGFB_FAMILY_MEMBERS	REACTOME_SIGNALING_BY_TGFB_FAMILY_MEMBERS	3/36	122/11065	0.00716288	0.0192779	0.00926195	CBL/ITGAV/UBE2D1	3	Reactome	1
REACTOME_MAP2K_AND_MAPK_ACTIVATION	REACTOME_MAP2K_AND_MAPK_ACTIVATION	2/36	40/11065	0.00742803	0.0198688	0.00954587	IQGAP1/SRC	2	Reactome	1
REACTOME_MET_PROMOTES_CELL_MOTILITY	REACTOME_MET_PROMOTES_CELL_MOTILITY	2/36	41/11065	0.00779307	0.0205926	0.0098936	GRB2/SRC	2	Reactome	1
REACTOME_TRANSCRIPTIONAL_REGULATION_BY_VENTX	REACTOME_TRANSCRIPTIONAL_REGULATION_BY_VENTX	2/36	41/11065	0.00779307	0.0205926	0.0098936	CTNNB1/UBE2D1	2	Reactome	1
REACTOME_SIGNALING_BY_MODERATE_KINASE_ACTIVITY_BRAF_MUTANTS	REACTOME_SIGNALING_BY_MODERATE_KINASE_ACTIVITY_BRAF_MUTANTS	2/36	45/11065	0.00933244	0.0245117	0.0117765	IQGAP1/SRC	2	Reactome	1
REACTOME_TGF_BETA_RECEPTOR_SIGNALING_ACTIVATES_SMADS	REACTOME_TGF_BETA_RECEPTOR_SIGNALING_ACTIVATES_SMADS	2/36	46/11065	0.00973681	0.0254207	0.0122132	CBL/ITGAV	2	Reactome	1
REACTOME_CYCLIN_D_ASSOCIATED_EVENTS_IN_G1	REACTOME_CYCLIN_D_ASSOCIATED_EVENTS_IN_G1	2/36	47/11065	0.0101489	0.0263388	0.0126543	ABL1/SRC	2	Reactome	1
REACTOME_C_TYPE_LECTIN_RECEPTORS_CLRS	REACTOME_C_TYPE_LECTIN_RECEPTORS_CLRS	3/36	140/11065	0.0104343	0.0269192	0.0129332	FYN/SRC/UBE2D1	3	Reactome	1
REACTOME_RECYCLING_PATHWAY_OF_L1	REACTOME_RECYCLING_PATHWAY_OF_L1	2/36	49/11065	0.010996	0.0282015	0.0135493	L1CAM/SRC	2	Reactome	1
REACTOME_DEATH_RECEPTOR_SIGNALING	REACTOME_DEATH_RECEPTOR_SIGNALING	3/36	154/11065	0.0134911	0.0343982	0.0165264	TIAM1/UBE2D1/VAV3	3	Reactome	1
REACTOME_RHOJ_GTPASE_CYCLE	REACTOME_RHOJ_GTPASE_CYCLE	2/36	55/11065	0.0137171	0.0347711	0.0167056	CDC42/PIK3R1	2	Reactome	1
REACTOME_NEUREXINS_AND_NEUROLIGINS	REACTOME_NEUREXINS_AND_NEUROLIGINS	2/36	56/11065	0.0141962	0.0357778	0.0171892	DLG4/DLGAP4	2	Reactome	1
REACTOME_INTERLEUKIN_12_FAMILY_SIGNALING	REACTOME_INTERLEUKIN_12_FAMILY_SIGNALING	2/36	57/11065	0.0146826	0.036791	0.017676	CDC42/STAT3	2	Reactome	1
REACTOME_SIGNALING_BY_NUCLEAR_RECEPTORS	REACTOME_SIGNALING_BY_NUCLEAR_RECEPTORS	4/36	297/11065	0.0152474	0.0379879	0.0182511	ERBB4/PIK3CA/PIK3R1/SRC	4	Reactome	1
REACTOME_NRAGE_SIGNALS_DEATH_THROUGH_JNK	REACTOME_NRAGE_SIGNALS_DEATH_THROUGH_JNK	2/36	59/11065	0.0156769	0.0386164	0.018553	TIAM1/VAV3	2	Reactome	1
REACTOME_RHOQ_GTPASE_CYCLE	REACTOME_RHOQ_GTPASE_CYCLE	2/36	59/11065	0.0156769	0.0386164	0.018553	CDC42/IQGAP1	2	Reactome	1
REACTOME_SEMAPHORIN_INTERACTIONS	REACTOME_SEMAPHORIN_INTERACTIONS	2/36	64/11065	0.0182851	0.0447882	0.0215182	ERBB2/FYN	2	Reactome	1
REACTOME_SIGNALING_BY_BRAF_AND_RAF1_FUSIONS	REACTOME_SIGNALING_BY_BRAF_AND_RAF1_FUSIONS	2/36	65/11065	0.0188274	0.0458589	0.0220326	IQGAP1/SRC	2	Reactome	1
REACTOME_APOPTOSIS	REACTOME_APOPTOSIS	3/36	179/11065	0.0201031	0.0486941	0.0233948	CTNNB1/DCC/STAT3	3	Reactome	1
REACTOME_FCGR_ACTIVATION	REACTOME_FCGR_ACTIVATION	2/36	69/11065	0.0210638	0.0507393	0.0243774	FYN/SRC	2	Reactome	1
REACTOME_RHOC_GTPASE_CYCLE	REACTOME_RHOC_GTPASE_CYCLE	2/36	74/11065	0.0240071	0.0575115	0.027631	IQGAP1/PIK3R1	2	Reactome	1
REACTOME_CELL_DEATH_SIGNALLING_VIA_NRAGE_NRIF_AND_NADE	REACTOME_CELL_DEATH_SIGNALLING_VIA_NRAGE_NRIF_AND_NADE	2/36	76/11065	0.0252292	0.0601089	0.028879	TIAM1/VAV3	2	Reactome	1
REACTOME_G_ALPHA_12_13_SIGNALLING_EVENTS	REACTOME_G_ALPHA_12_13_SIGNALLING_EVENTS	2/36	80/11065	0.0277482	0.0657512	0.0315898	TIAM1/VAV3	2	Reactome	1
REACTOME_NEUROTRANSMITTER_RECEPTORS_AND_POSTSYNAPTIC_SIGNAL_TRANSMISSION	REACTOME_NEUROTRANSMITTER_RECEPTORS_AND_POSTSYNAPTIC_SIGNAL_TRANSMISSION	3/36	205/11065	0.0285777	0.0673507	0.0323582	DLG4/ERBB4/SRC	3	Reactome	1
REACTOME_ONCOGENIC_MAPK_SIGNALING	REACTOME_ONCOGENIC_MAPK_SIGNALING	2/36	82/11065	0.0290444	0.0677186	0.032535	IQGAP1/SRC	2	Reactome	1
REACTOME_ROLE_OF_PHOSPHOLIPIDS_IN_PHAGOCYTOSIS	REACTOME_ROLE_OF_PHOSPHOLIPIDS_IN_PHAGOCYTOSIS	2/36	82/11065	0.0290444	0.0677186	0.032535	PIK3CA/PIK3R1	2	Reactome	1
REACTOME_PHOSPHOLIPID_METABOLISM	REACTOME_PHOSPHOLIPID_METABOLISM	3/36	211/11065	0.0307656	0.0702571	0.0337546	PIK3CA/PIK3R1/PTEN	3	Reactome	1
REACTOME_PROGRAMMED_CELL_DEATH	REACTOME_PROGRAMMED_CELL_DEATH	3/36	211/11065	0.0307656	0.0702571	0.0337546	CTNNB1/DCC/STAT3	3	Reactome	1
REACTOME_INTEGRIN_CELL_SURFACE_INTERACTIONS	REACTOME_INTEGRIN_CELL_SURFACE_INTERACTIONS	2/36	85/11065	0.0310336	0.0702571	0.0337546	CD44/ITGAV	2	Reactome	1
REACTOME_FCERI_MEDIATED_CA_2_MOBILIZATION	REACTOME_FCERI_MEDIATED_CA_2_MOBILIZATION	2/36	86/11065	0.0317085	0.0702571	0.0337546	GRB2/VAV3	2	Reactome	1
REACTOME_CASPASE_ACTIVATION_VIA_DEPENDENCE_RECEPTORS_IN_THE_ABSENCE_OF_LIGAND	REACTOME_CASPASE_ACTIVATION_VIA_DEPENDENCE_RECEPTORS_IN_THE_ABSENCE_OF_LIGAND	1/36	10/11065	0.0320756	0.0702571	0.0337546	DCC	1	Reactome	1
REACTOME_INTERLEUKIN_21_SIGNALING	REACTOME_INTERLEUKIN_21_SIGNALING	1/36	10/11065	0.0320756	0.0702571	0.0337546	STAT3	1	Reactome	1
REACTOME_IONOTROPIC_ACTIVITY_OF_KAINATE_RECEPTORS	REACTOME_IONOTROPIC_ACTIVITY_OF_KAINATE_RECEPTORS	1/36	10/11065	0.0320756	0.0702571	0.0337546	DLG4	1	Reactome	1
REACTOME_MET_RECEPTOR_RECYCLING	REACTOME_MET_RECEPTOR_RECYCLING	1/36	10/11065	0.0320756	0.0702571	0.0337546	GRB2	1	Reactome	1
REACTOME_ROLE_OF_SECOND_MESSENGERS_IN_NETRIN_1_SIGNALING	REACTOME_ROLE_OF_SECOND_MESSENGERS_IN_NETRIN_1_SIGNALING	1/36	10/11065	0.0320756	0.0702571	0.0337546	DCC	1	Reactome	1
REACTOME_SIGNAL_ATTENUATION	REACTOME_SIGNAL_ATTENUATION	1/36	10/11065	0.0320756	0.0702571	0.0337546	GRB2	1	Reactome	1
REACTOME_STAT3_NUCLEAR_EVENTS_DOWNSTREAM_OF_ALK_SIGNALING	REACTOME_STAT3_NUCLEAR_EVENTS_DOWNSTREAM_OF_ALK_SIGNALING	1/36	10/11065	0.0320756	0.0702571	0.0337546	STAT3	1	Reactome	1
REACTOME_STAT5_ACTIVATION_DOWNSTREAM_OF_FLT3_ITD_MUTANTS	REACTOME_STAT5_ACTIVATION_DOWNSTREAM_OF_FLT3_ITD_MUTANTS	1/36	10/11065	0.0320756	0.0702571	0.0337546	GRB2	1	Reactome	1
REACTOME_FCERI_MEDIATED_MAPK_ACTIVATION	REACTOME_FCERI_MEDIATED_MAPK_ACTIVATION	2/36	87/11065	0.0323892	0.0702571	0.0337546	GRB2/VAV3	2	Reactome	1
REACTOME_PROTEIN_PROTEIN_INTERACTIONS_AT_SYNAPSES	REACTOME_PROTEIN_PROTEIN_INTERACTIONS_AT_SYNAPSES	2/36	87/11065	0.0323892	0.0702571	0.0337546	DLG4/DLGAP4	2	Reactome	1
REACTOME_G_ALPHA_Q_SIGNALLING_EVENTS	REACTOME_G_ALPHA_Q_SIGNALLING_EVENTS	3/36	217/11065	0.0330403	0.0713146	0.0342627	GRB2/PIK3CA/PIK3R1	3	Reactome	1
REACTOME_ACTIVATED_NTRK2_SIGNALS_THROUGH_FRS2_AND_FRS3	REACTOME_ACTIVATED_NTRK2_SIGNALS_THROUGH_FRS2_AND_FRS3	1/36	11/11065	0.0352276	0.0727927	0.0349728	GRB2	1	Reactome	1
REACTOME_APOPTOTIC_CLEAVAGE_OF_CELL_ADHESION_PROTEINS	REACTOME_APOPTOTIC_CLEAVAGE_OF_CELL_ADHESION_PROTEINS	1/36	11/11065	0.0352276	0.0727927	0.0349728	CTNNB1	1	Reactome	1
REACTOME_DSCAM_INTERACTIONS	REACTOME_DSCAM_INTERACTIONS	1/36	11/11065	0.0352276	0.0727927	0.0349728	DCC	1	Reactome	1
REACTOME_INTERLEUKIN_27_SIGNALING	REACTOME_INTERLEUKIN_27_SIGNALING	1/36	11/11065	0.0352276	0.0727927	0.0349728	STAT3	1	Reactome	1
REACTOME_MET_ACTIVATES_RAP1_AND_RAC1	REACTOME_MET_ACTIVATES_RAP1_AND_RAC1	1/36	11/11065	0.0352276	0.0727927	0.0349728	GRB2	1	Reactome	1
REACTOME_MET_ACTIVATES_RAS_SIGNALING	REACTOME_MET_ACTIVATES_RAS_SIGNALING	1/36	11/11065	0.0352276	0.0727927	0.0349728	GRB2	1	Reactome	1
REACTOME_RECEPTOR_MEDIATED_MITOPHAGY	REACTOME_RECEPTOR_MEDIATED_MITOPHAGY	1/36	11/11065	0.0352276	0.0727927	0.0349728	SRC	1	Reactome	1
REACTOME_RHO_GTPASES_ACTIVATE_KTN1	REACTOME_RHO_GTPASES_ACTIVATE_KTN1	1/36	11/11065	0.0352276	0.0727927	0.0349728	CDC42	1	Reactome	1
REACTOME_SIGNALING_BY_LEPTIN	REACTOME_SIGNALING_BY_LEPTIN	1/36	11/11065	0.0352276	0.0727927	0.0349728	STAT3	1	Reactome	1
REACTOME_FCGR3A_MEDIATED_IL10_SYNTHESIS	REACTOME_FCGR3A_MEDIATED_IL10_SYNTHESIS	2/36	95/11065	0.0380393	0.0778101	0.0373834	FYN/SRC	2	Reactome	1
REACTOME_HYALURONAN_UPTAKE_AND_DEGRADATION	REACTOME_HYALURONAN_UPTAKE_AND_DEGRADATION	1/36	12/11065	0.0383697	0.0778101	0.0373834	CD44	1	Reactome	1
REACTOME_INTERLEUKIN_2_SIGNALING	REACTOME_INTERLEUKIN_2_SIGNALING	1/36	12/11065	0.0383697	0.0778101	0.0373834	PTK2B	1	Reactome	1
REACTOME_INTERLEUKIN_35_SIGNALLING	REACTOME_INTERLEUKIN_35_SIGNALLING	1/36	12/11065	0.0383697	0.0778101	0.0373834	STAT3	1	Reactome	1
REACTOME_TRANSCRIPTIONAL_REGULATION_BY_RUNX3	REACTOME_TRANSCRIPTIONAL_REGULATION_BY_RUNX3	2/36	96/11065	0.0387705	0.0782589	0.037599	CTNNB1/SRC	2	Reactome	1
REACTOME_P75_NTR_RECEPTOR_MEDIATED_SIGNALLING	REACTOME_P75_NTR_RECEPTOR_MEDIATED_SIGNALLING	2/36	97/11065	0.0395071	0.0793783	0.0381368	TIAM1/VAV3	2	Reactome	1
REACTOME_ADVANCED_GLYCOSYLATION_ENDPRODUCT_RECEPTOR_SIGNALING	REACTOME_ADVANCED_GLYCOSYLATION_ENDPRODUCT_RECEPTOR_SIGNALING	1/36	13/11065	0.0415017	0.0815079	0.03916	LGALS3	1	Reactome	1
REACTOME_DISSOLUTION_OF_FIBRIN_CLOT	REACTOME_DISSOLUTION_OF_FIBRIN_CLOT	1/36	13/11065	0.0415017	0.0815079	0.03916	PLAT	1	Reactome	1
REACTOME_DOWNREGULATION_OF_ERBB2_ERBB3_SIGNALING	REACTOME_DOWNREGULATION_OF_ERBB2_ERBB3_SIGNALING	1/36	13/11065	0.0415017	0.0815079	0.03916	ERBB2	1	Reactome	1
REACTOME_P38MAPK_EVENTS	REACTOME_P38MAPK_EVENTS	1/36	13/11065	0.0415017	0.0815079	0.03916	SRC	1	Reactome	1
REACTOME_POU5F1_OCT4_SOX2_NANOG_ACTIVATE_GENES_RELATED_TO_PROLIFERATION	REACTOME_POU5F1_OCT4_SOX2_NANOG_ACTIVATE_GENES_RELATED_TO_PROLIFERATION	1/36	13/11065	0.0415017	0.0815079	0.03916	STAT3	1	Reactome	1
REACTOME_CLEC7A_DECTIN_1_SIGNALING	REACTOME_CLEC7A_DECTIN_1_SIGNALING	2/36	100/11065	0.041749	0.0816258	0.0392166	SRC/UBE2D1	2	Reactome	1
REACTOME_TRANSCRIPTIONAL_REGULATION_BY_RUNX1	REACTOME_TRANSCRIPTIONAL_REGULATION_BY_RUNX1	3/36	239/11065	0.0421164	0.0819765	0.0393851	ABL1/LGALS3/SRC	3	Reactome	1
REACTOME_NEURONAL_SYSTEM	REACTOME_NEURONAL_SYSTEM	4/36	411/11065	0.0433207	0.083946	0.0403314	DLG4/DLGAP4/ERBB4/SRC	4	Reactome	1
REACTOME_ERYTHROPOIETIN_ACTIVATES_RAS	REACTOME_ERYTHROPOIETIN_ACTIVATES_RAS	1/36	14/11065	0.0446239	0.0842251	0.0404655	GRB2	1	Reactome	1
REACTOME_FORMATION_OF_AXIAL_MESODERM	REACTOME_FORMATION_OF_AXIAL_MESODERM	1/36	14/11065	0.0446239	0.0842251	0.0404655	CTNNB1	1	Reactome	1
REACTOME_LGI_ADAM_INTERACTIONS	REACTOME_LGI_ADAM_INTERACTIONS	1/36	14/11065	0.0446239	0.0842251	0.0404655	DLG4	1	Reactome	1
REACTOME_SEMA3A_PLEXIN_REPULSION_SIGNALING_BY_INHIBITING_INTEGRIN_ADHESION	REACTOME_SEMA3A_PLEXIN_REPULSION_SIGNALING_BY_INHIBITING_INTEGRIN_ADHESION	1/36	14/11065	0.0446239	0.0842251	0.0404655	FYN	1	Reactome	1
REACTOME_SHC1_EVENTS_IN_EGFR_SIGNALING	REACTOME_SHC1_EVENTS_IN_EGFR_SIGNALING	1/36	14/11065	0.0446239	0.0842251	0.0404655	GRB2	1	Reactome	1
REACTOME_TRANSLATION_OF_REPLICASE_AND_ASSEMBLY_OF_THE_REPLICATION_TRANSCRIPTION_COMPLEX	REACTOME_TRANSLATION_OF_REPLICASE_AND_ASSEMBLY_OF_THE_REPLICATION_TRANSCRIPTION_COMPLEX	1/36	14/11065	0.0446239	0.0842251	0.0404655	BECN1	1	Reactome	1
REACTOME_NEGATIVE_REGULATION_OF_FLT3	REACTOME_NEGATIVE_REGULATION_OF_FLT3	1/36	15/11065	0.0477361	0.0881905	0.0423706	CBL	1	Reactome	1
REACTOME_P130CAS_LINKAGE_TO_MAPK_SIGNALING_FOR_INTEGRINS	REACTOME_P130CAS_LINKAGE_TO_MAPK_SIGNALING_FOR_INTEGRINS	1/36	15/11065	0.0477361	0.0881905	0.0423706	SRC	1	Reactome	1
REACTOME_PLATELET_ADHESION_TO_EXPOSED_COLLAGEN	REACTOME_PLATELET_ADHESION_TO_EXPOSED_COLLAGEN	1/36	15/11065	0.0477361	0.0881905	0.0423706	FYN	1	Reactome	1
REACTOME_SIGNALING_BY_CTNNB1_PHOSPHO_SITE_MUTANTS	REACTOME_SIGNALING_BY_CTNNB1_PHOSPHO_SITE_MUTANTS	1/36	15/11065	0.0477361	0.0881905	0.0423706	CTNNB1	1	Reactome	1
REACTOME_TFAP2_AP_2_FAMILY_REGULATES_TRANSCRIPTION_OF_GROWTH_FACTORS_AND_THEIR_RECEPTORS	REACTOME_TFAP2_AP_2_FAMILY_REGULATES_TRANSCRIPTION_OF_GROWTH_FACTORS_AND_THEIR_RECEPTORS	1/36	15/11065	0.0477361	0.0881905	0.0423706	ERBB2	1	Reactome	1
REACTOME_MYD88_INDEPENDENT_TLR4_CASCADE	REACTOME_MYD88_INDEPENDENT_TLR4_CASCADE	2/36	108/11065	0.0479552	0.0882213	0.0423854	SARM1/UBE2D1	2	Reactome	1
REACTOME_INTERLEUKIN_4_AND_INTERLEUKIN_13_SIGNALING	REACTOME_INTERLEUKIN_4_AND_INTERLEUKIN_13_SIGNALING	2/36	111/11065	0.0503649	0.0919734	0.0441881	PIK3R1/STAT3	2	Reactome	1
REACTOME_CRMPS_IN_SEMA3A_SIGNALING	REACTOME_CRMPS_IN_SEMA3A_SIGNALING	1/36	16/11065	0.0508385	0.0919734	0.0441881	FYN	1	Reactome	1
REACTOME_SEMA3A_PAK_DEPENDENT_AXON_REPULSION	REACTOME_SEMA3A_PAK_DEPENDENT_AXON_REPULSION	1/36	16/11065	0.0508385	0.0919734	0.0441881	FYN	1	Reactome	1
REACTOME_TRAF6_MEDIATED_INDUCTION_OF_TAK1_COMPLEX_WITHIN_TLR4_COMPLEX	REACTOME_TRAF6_MEDIATED_INDUCTION_OF_TAK1_COMPLEX_WITHIN_TLR4_COMPLEX	1/36	16/11065	0.0508385	0.0919734	0.0441881	SARM1	1	Reactome	1
REACTOME_SENESCENCE_ASSOCIATED_SECRETORY_PHENOTYPE_SASP	REACTOME_SENESCENCE_ASSOCIATED_SECRETORY_PHENOTYPE_SASP	2/36	112/11065	0.0511779	0.0922047	0.0442992	STAT3/UBE2D1	2	Reactome	1
REACTOME_ACTIVATION_OF_IRF3_IRF7_MEDIATED_BY_TBK1_IKK_EPSILON	REACTOME_ACTIVATION_OF_IRF3_IRF7_MEDIATED_BY_TBK1_IKK_EPSILON	1/36	17/11065	0.0539311	0.0951982	0.0457374	SARM1	1	Reactome	1
REACTOME_BETA_CATENIN_PHOSPHORYLATION_CASCADE	REACTOME_BETA_CATENIN_PHOSPHORYLATION_CASCADE	1/36	17/11065	0.0539311	0.0951982	0.0457374	CTNNB1	1	Reactome	1
REACTOME_GERM_LAYER_FORMATION_AT_GASTRULATION	REACTOME_GERM_LAYER_FORMATION_AT_GASTRULATION	1/36	17/11065	0.0539311	0.0951982	0.0457374	CTNNB1	1	Reactome	1
REACTOME_HYALURONAN_METABOLISM	REACTOME_HYALURONAN_METABOLISM	1/36	17/11065	0.0539311	0.0951982	0.0457374	CD44	1	Reactome	1
REACTOME_REGULATION_OF_RUNX1_EXPRESSION_AND_ACTIVITY	REACTOME_REGULATION_OF_RUNX1_EXPRESSION_AND_ACTIVITY	1/36	17/11065	0.0539311	0.0951982	0.0457374	SRC	1	Reactome	1
REACTOME_TRANSMISSION_ACROSS_CHEMICAL_SYNAPSES	REACTOME_TRANSMISSION_ACROSS_CHEMICAL_SYNAPSES	3/36	270/11065	0.056823	0.0994322	0.0477716	DLG4/ERBB4/SRC	3	Reactome	1
REACTOME_GASTRIN_CREB_SIGNALLING_PATHWAY_VIA_PKC_AND_MAPK	REACTOME_GASTRIN_CREB_SIGNALLING_PATHWAY_VIA_PKC_AND_MAPK	1/36	18/11065	0.0570139	0.0994322	0.0477716	GRB2	1	Reactome	1
REACTOME_SHC_MEDIATED_CASCADE_FGFR3	REACTOME_SHC_MEDIATED_CASCADE_FGFR3	1/36	18/11065	0.0570139	0.0994322	0.0477716	GRB2	1	Reactome	1
REACTOME_NUCLEAR_EVENTS_STIMULATED_BY_ALK_SIGNALING_IN_CANCER	REACTOME_NUCLEAR_EVENTS_STIMULATED_BY_ALK_SIGNALING_IN_CANCER	1/36	19/11065	0.0600869	0.103141	0.0495536	STAT3	1	Reactome	1
REACTOME_RHO_GTPASES_ACTIVATE_CIT	REACTOME_RHO_GTPASES_ACTIVATE_CIT	1/36	19/11065	0.0600869	0.103141	0.0495536	DLG4	1	Reactome	1
REACTOME_TICAM1_RIP1_MEDIATED_IKK_COMPLEX_RECRUITMENT	REACTOME_TICAM1_RIP1_MEDIATED_IKK_COMPLEX_RECRUITMENT	1/36	19/11065	0.0600869	0.103141	0.0495536	UBE2D1	1	Reactome	1
REACTOME_VEGFR2_MEDIATED_CELL_PROLIFERATION	REACTOME_VEGFR2_MEDIATED_CELL_PROLIFERATION	1/36	19/11065	0.0600869	0.103141	0.0495536	SRC	1	Reactome	1
REACTOME_ABERRANT_REGULATION_OF_MITOTIC_EXIT_IN_CANCER_DUE_TO_RB1_DEFECTS	REACTOME_ABERRANT_REGULATION_OF_MITOTIC_EXIT_IN_CANCER_DUE_TO_RB1_DEFECTS	1/36	20/11065	0.0631501	0.10509	0.0504897	UBE2D1	1	Reactome	1
REACTOME_CONVERSION_FROM_APC_C_CDC20_TO_APC_C_CDH1_IN_LATE_ANAPHASE	REACTOME_CONVERSION_FROM_APC_C_CDC20_TO_APC_C_CDH1_IN_LATE_ANAPHASE	1/36	20/11065	0.0631501	0.10509	0.0504897	UBE2D1	1	Reactome	1
REACTOME_FRS_MEDIATED_FGFR3_SIGNALING	REACTOME_FRS_MEDIATED_FGFR3_SIGNALING	1/36	20/11065	0.0631501	0.10509	0.0504897	GRB2	1	Reactome	1
REACTOME_G_BETA_GAMMA_SIGNALLING_THROUGH_CDC42	REACTOME_G_BETA_GAMMA_SIGNALLING_THROUGH_CDC42	1/36	20/11065	0.0631501	0.10509	0.0504897	CDC42	1	Reactome	1
REACTOME_PHOSPHORYLATION_OF_THE_APC_C	REACTOME_PHOSPHORYLATION_OF_THE_APC_C	1/36	20/11065	0.0631501	0.10509	0.0504897	UBE2D1	1	Reactome	1
REACTOME_RAS_ACTIVATION_UPON_CA2_INFLUX_THROUGH_NMDA_RECEPTOR	REACTOME_RAS_ACTIVATION_UPON_CA2_INFLUX_THROUGH_NMDA_RECEPTOR	1/36	20/11065	0.0631501	0.10509	0.0504897	DLG4	1	Reactome	1
REACTOME_SEMA4D_INDUCED_CELL_MIGRATION_AND_GROWTH_CONE_COLLAPSE	REACTOME_SEMA4D_INDUCED_CELL_MIGRATION_AND_GROWTH_CONE_COLLAPSE	1/36	20/11065	0.0631501	0.10509	0.0504897	ERBB2	1	Reactome	1
REACTOME_SHC_MEDIATED_CASCADE_FGFR4	REACTOME_SHC_MEDIATED_CASCADE_FGFR4	1/36	20/11065	0.0631501	0.10509	0.0504897	GRB2	1	Reactome	1
REACTOME_CD209_DC_SIGN_SIGNALING	REACTOME_CD209_DC_SIGN_SIGNALING	1/36	21/11065	0.0662037	0.106907	0.0513627	FYN	1	Reactome	1
REACTOME_INHIBITION_OF_THE_PROTEOLYTIC_ACTIVITY_OF_APC_C_REQUIRED_FOR_THE_ONSET_OF_ANAPHASE_BY_MITOTIC_SPINDLE_CHECKPOINT_COMPONENTS	REACTOME_INHIBITION_OF_THE_PROTEOLYTIC_ACTIVITY_OF_APC_C_REQUIRED_FOR_THE_ONSET_OF_ANAPHASE_BY_MITOTIC_SPINDLE_CHECKPOINT_COMPONENTS	1/36	21/11065	0.0662037	0.106907	0.0513627	UBE2D1	1	Reactome	1
REACTOME_INTERLEUKIN_37_SIGNALING	REACTOME_INTERLEUKIN_37_SIGNALING	1/36	21/11065	0.0662037	0.106907	0.0513627	STAT3	1	Reactome	1
REACTOME_NEGATIVE_REGULATION_OF_NMDA_RECEPTOR_MEDIATED_NEURONAL_TRANSMISSION	REACTOME_NEGATIVE_REGULATION_OF_NMDA_RECEPTOR_MEDIATED_NEURONAL_TRANSMISSION	1/36	21/11065	0.0662037	0.106907	0.0513627	DLG4	1	Reactome	1
REACTOME_SHC_MEDIATED_CASCADE_FGFR1	REACTOME_SHC_MEDIATED_CASCADE_FGFR1	1/36	21/11065	0.0662037	0.106907	0.0513627	GRB2	1	Reactome	1
REACTOME_SYNAPTIC_ADHESION_LIKE_MOLECULES	REACTOME_SYNAPTIC_ADHESION_LIKE_MOLECULES	1/36	21/11065	0.0662037	0.106907	0.0513627	DLG4	1	Reactome	1
REACTOME_SYNTHESIS_SECRETION_AND_INACTIVATION_OF_GLUCAGON_LIKE_PEPTIDE_1_GLP_1	REACTOME_SYNTHESIS_SECRETION_AND_INACTIVATION_OF_GLUCAGON_LIKE_PEPTIDE_1_GLP_1	1/36	21/11065	0.0662037	0.106907	0.0513627	CTNNB1	1	Reactome	1
REACTOME_UNBLOCKING_OF_NMDA_RECEPTORS_GLUTAMATE_BINDING_AND_ACTIVATION	REACTOME_UNBLOCKING_OF_NMDA_RECEPTORS_GLUTAMATE_BINDING_AND_ACTIVATION	1/36	21/11065	0.0662037	0.106907	0.0513627	DLG4	1	Reactome	1
REACTOME_NEUTROPHIL_DEGRANULATION	REACTOME_NEUTROPHIL_DEGRANULATION	4/36	479/11065	0.0686023	0.110371	0.0530272	CD44/IQGAP1/ITGAV/LGALS3	4	Reactome	1
REACTOME_FRS_MEDIATED_FGFR4_SIGNALING	REACTOME_FRS_MEDIATED_FGFR4_SIGNALING	1/36	22/11065	0.0692476	0.111	0.0533292	GRB2	1	Reactome	1
REACTOME_ANTI_INFLAMMATORY_RESPONSE_FAVOURING_LEISHMANIA_PARASITE_INFECTION	REACTOME_ANTI_INFLAMMATORY_RESPONSE_FAVOURING_LEISHMANIA_PARASITE_INFECTION	2/36	134/11065	0.0702059	0.112124	0.0538692	FYN/SRC	2	Reactome	1
REACTOME_AZATHIOPRINE_ADME	REACTOME_AZATHIOPRINE_ADME	1/36	23/11065	0.0722818	0.114147	0.0548411	VAV3	1	Reactome	1
REACTOME_FORMATION_OF_PARAXIAL_MESODERM	REACTOME_FORMATION_OF_PARAXIAL_MESODERM	1/36	23/11065	0.0722818	0.114147	0.0548411	CTNNB1	1	Reactome	1
REACTOME_FRS_MEDIATED_FGFR1_SIGNALING	REACTOME_FRS_MEDIATED_FGFR1_SIGNALING	1/36	23/11065	0.0722818	0.114147	0.0548411	GRB2	1	Reactome	1
REACTOME_DEUBIQUITINATION	REACTOME_DEUBIQUITINATION	3/36	299/11065	0.0725197	0.114147	0.0548411	BECN1/PTEN/UBE2D1	3	Reactome	1
REACTOME_APC_C_CDC20_MEDIATED_DEGRADATION_OF_CYCLIN_B	REACTOME_APC_C_CDC20_MEDIATED_DEGRADATION_OF_CYCLIN_B	1/36	24/11065	0.0753064	0.116846	0.0561378	UBE2D1	1	Reactome	1
REACTOME_GROWTH_HORMONE_RECEPTOR_SIGNALING	REACTOME_GROWTH_HORMONE_RECEPTOR_SIGNALING	1/36	24/11065	0.0753064	0.116846	0.0561378	STAT3	1	Reactome	1
REACTOME_INCRETIN_SYNTHESIS_SECRETION_AND_INACTIVATION	REACTOME_INCRETIN_SYNTHESIS_SECRETION_AND_INACTIVATION	1/36	24/11065	0.0753064	0.116846	0.0561378	CTNNB1	1	Reactome	1
REACTOME_SEMA4D_IN_SEMAPHORIN_SIGNALING	REACTOME_SEMA4D_IN_SEMAPHORIN_SIGNALING	1/36	24/11065	0.0753064	0.116846	0.0561378	ERBB2	1	Reactome	1
REACTOME_RHO_GTPASES_ACTIVATE_FORMINS	REACTOME_RHO_GTPASES_ACTIVATE_FORMINS	2/36	140/11065	0.075746	0.117111	0.0562652	CDC42/SRC	2	Reactome	1
REACTOME_ADP_SIGNALLING_THROUGH_P2Y_PURINOCEPTOR_1	REACTOME_ADP_SIGNALLING_THROUGH_P2Y_PURINOCEPTOR_1	1/36	25/11065	0.0783215	0.119818	0.0575659	SRC	1	Reactome	1
REACTOME_BASIGIN_INTERACTIONS	REACTOME_BASIGIN_INTERACTIONS	1/36	25/11065	0.0783215	0.119818	0.0575659	L1CAM	1	Reactome	1
REACTOME_FRS_MEDIATED_FGFR2_SIGNALING	REACTOME_FRS_MEDIATED_FGFR2_SIGNALING	1/36	25/11065	0.0783215	0.119818	0.0575659	GRB2	1	Reactome	1
REACTOME_APC_CDC20_MEDIATED_DEGRADATION_OF_NEK2A	REACTOME_APC_CDC20_MEDIATED_DEGRADATION_OF_NEK2A	1/36	26/11065	0.0813269	0.122271	0.0587443	UBE2D1	1	Reactome	1
REACTOME_CASPASE_ACTIVATION_VIA_EXTRINSIC_APOPTOTIC_SIGNALLING_PATHWAY	REACTOME_CASPASE_ACTIVATION_VIA_EXTRINSIC_APOPTOTIC_SIGNALLING_PATHWAY	1/36	26/11065	0.0813269	0.122271	0.0587443	DCC	1	Reactome	1
REACTOME_DECTIN_2_FAMILY	REACTOME_DECTIN_2_FAMILY	1/36	26/11065	0.0813269	0.122271	0.0587443	FYN	1	Reactome	1
REACTOME_INTERLEUKIN_20_FAMILY_SIGNALING	REACTOME_INTERLEUKIN_20_FAMILY_SIGNALING	1/36	26/11065	0.0813269	0.122271	0.0587443	STAT3	1	Reactome	1
REACTOME_SYNTHESIS_OF_IP3_AND_IP4_IN_THE_CYTOSOL	REACTOME_SYNTHESIS_OF_IP3_AND_IP4_IN_THE_CYTOSOL	1/36	26/11065	0.0813269	0.122271	0.0587443	PTEN	1	Reactome	1
REACTOME_MITOTIC_G1_PHASE_AND_G1_S_TRANSITION	REACTOME_MITOTIC_G1_PHASE_AND_G1_S_TRANSITION	2/36	149/11065	0.0843098	0.125907	0.0604912	ABL1/SRC	2	Reactome	1
REACTOME_SYNDECAN_INTERACTIONS	REACTOME_SYNDECAN_INTERACTIONS	1/36	27/11065	0.0843229	0.125907	0.0604912	ITGAV	1	Reactome	1
REACTOME_AUTOPHAGY	REACTOME_AUTOPHAGY	2/36	151/11065	0.0862521	0.128348	0.061664	BECN1/SRC	2	Reactome	1
REACTOME_CREB1_PHOSPHORYLATION_THROUGH_NMDA_RECEPTOR_MEDIATED_ACTIVATION_OF_RAS_SIGNALING	REACTOME_CREB1_PHOSPHORYLATION_THROUGH_NMDA_RECEPTOR_MEDIATED_ACTIVATION_OF_RAS_SIGNALING	1/36	28/11065	0.0873093	0.128604	0.0617872	DLG4	1	Reactome	1
REACTOME_SIGNALING_BY_BMP	REACTOME_SIGNALING_BY_BMP	1/36	28/11065	0.0873093	0.128604	0.0617872	UBE2D1	1	Reactome	1
REACTOME_THE_ROLE_OF_NEF_IN_HIV_1_REPLICATION_AND_DISEASE_PATHOGENESIS	REACTOME_THE_ROLE_OF_NEF_IN_HIV_1_REPLICATION_AND_DISEASE_PATHOGENESIS	1/36	28/11065	0.0873093	0.128604	0.0617872	FYN	1	Reactome	1
REACTOME_POTENTIAL_THERAPEUTICS_FOR_SARS	REACTOME_POTENTIAL_THERAPEUTICS_FOR_SARS	2/36	154/11065	0.0891913	0.130934	0.0629065	GRB2/SH3KBP1	2	Reactome	1
REACTOME_ANTIGEN_PRESENTATION_FOLDING_ASSEMBLY_AND_PEPTIDE_LOADING_OF_CLASS_I_MHC	REACTOME_ANTIGEN_PRESENTATION_FOLDING_ASSEMBLY_AND_PEPTIDE_LOADING_OF_CLASS_I_MHC	1/36	29/11065	0.0902863	0.131655	0.0632529	BECN1	1	Reactome	1
REACTOME_MITOPHAGY	REACTOME_MITOPHAGY	1/36	29/11065	0.0902863	0.131655	0.0632529	SRC	1	Reactome	1
REACTOME_ACTIVATION_OF_KAINATE_RECEPTORS_UPON_GLUTAMATE_BINDING	REACTOME_ACTIVATION_OF_KAINATE_RECEPTORS_UPON_GLUTAMATE_BINDING	1/36	30/11065	0.0932538	0.134187	0.0644694	DLG4	1	Reactome	1
REACTOME_LAMININ_INTERACTIONS	REACTOME_LAMININ_INTERACTIONS	1/36	30/11065	0.0932538	0.134187	0.0644694	ITGAV	1	Reactome	1
REACTOME_MET_ACTIVATES_PTK2_SIGNALING	REACTOME_MET_ACTIVATES_PTK2_SIGNALING	1/36	30/11065	0.0932538	0.134187	0.0644694	SRC	1	Reactome	1
REACTOME_SYNTHESIS_OF_ACTIVE_UBIQUITIN_ROLES_OF_E1_AND_E2_ENZYMES	REACTOME_SYNTHESIS_OF_ACTIVE_UBIQUITIN_ROLES_OF_E1_AND_E2_ENZYMES	1/36	30/11065	0.0932538	0.134187	0.0644694	UBE2D1	1	Reactome	1
REACTOME_DISASSEMBLY_OF_THE_DESTRUCTION_COMPLEX_AND_RECRUITMENT_OF_AXIN_TO_THE_MEMBRANE	REACTOME_DISASSEMBLY_OF_THE_DESTRUCTION_COMPLEX_AND_RECRUITMENT_OF_AXIN_TO_THE_MEMBRANE	1/36	31/11065	0.096212	0.136196	0.0654347	CTNNB1	1	Reactome	1
REACTOME_DOWNREGULATION_OF_SMAD2_3_SMAD4_TRANSCRIPTIONAL_ACTIVITY	REACTOME_DOWNREGULATION_OF_SMAD2_3_SMAD4_TRANSCRIPTIONAL_ACTIVITY	1/36	31/11065	0.096212	0.136196	0.0654347	UBE2D1	1	Reactome	1
REACTOME_INTERACTION_BETWEEN_L1_AND_ANKYRINS	REACTOME_INTERACTION_BETWEEN_L1_AND_ANKYRINS	1/36	31/11065	0.096212	0.136196	0.0654347	L1CAM	1	Reactome	1
REACTOME_TRAFFICKING_OF_AMPA_RECEPTORS	REACTOME_TRAFFICKING_OF_AMPA_RECEPTORS	1/36	31/11065	0.096212	0.136196	0.0654347	DLG4	1	Reactome	1
REACTOME_TRANSCRIPTIONAL_REGULATION_OF_PLURIPOTENT_STEM_CELLS	REACTOME_TRANSCRIPTIONAL_REGULATION_OF_PLURIPOTENT_STEM_CELLS	1/36	31/11065	0.096212	0.136196	0.0654347	STAT3	1	Reactome	1
REACTOME_G_PROTEIN_BETA_GAMMA_SIGNALLING	REACTOME_G_PROTEIN_BETA_GAMMA_SIGNALLING	1/36	32/11065	0.0991607	0.139465	0.067005	CDC42	1	Reactome	1
REACTOME_THROMBIN_SIGNALLING_THROUGH_PROTEINASE_ACTIVATED_RECEPTORS_PARS	REACTOME_THROMBIN_SIGNALLING_THROUGH_PROTEINASE_ACTIVATED_RECEPTORS_PARS	1/36	32/11065	0.0991607	0.139465	0.067005	SRC	1	Reactome	1
REACTOME_TOLL_LIKE_RECEPTOR_CASCADES	REACTOME_TOLL_LIKE_RECEPTOR_CASCADES	2/36	166/11065	0.101241	0.14177	0.0681124	SARM1/UBE2D1	2	Reactome	1
REACTOME_ADHERENS_JUNCTIONS_INTERACTIONS	REACTOME_ADHERENS_JUNCTIONS_INTERACTIONS	1/36	33/11065	0.1021	0.14177	0.0681124	CTNNB1	1	Reactome	1
REACTOME_CARGO_CONCENTRATION_IN_THE_ER	REACTOME_CARGO_CONCENTRATION_IN_THE_ER	1/36	33/11065	0.1021	0.14177	0.0681124	PREB	1	Reactome	1
REACTOME_SIGNAL_AMPLIFICATION	REACTOME_SIGNAL_AMPLIFICATION	1/36	33/11065	0.1021	0.14177	0.0681124	SRC	1	Reactome	1
REACTOME_RAF_ACTIVATION	REACTOME_RAF_ACTIVATION	1/36	34/11065	0.10503	0.144905	0.0696188	SRC	1	Reactome	1
REACTOME_SIGNALING_BY_WNT_IN_CANCER	REACTOME_SIGNALING_BY_WNT_IN_CANCER	1/36	34/11065	0.10503	0.144905	0.0696188	CTNNB1	1	Reactome	1
REACTOME_FACTORS_INVOLVED_IN_MEGAKARYOCYTE_DEVELOPMENT_AND_PLATELET_PRODUCTION	REACTOME_FACTORS_INVOLVED_IN_MEGAKARYOCYTE_DEVELOPMENT_AND_PLATELET_PRODUCTION	2/36	170/11065	0.105355	0.144905	0.0696188	ABL1/CDC42	2	Reactome	1
REACTOME_NEGATIVE_REGULATORS_OF_DDX58_IFIH1_SIGNALING	REACTOME_NEGATIVE_REGULATORS_OF_DDX58_IFIH1_SIGNALING	1/36	35/11065	0.107951	0.148008	0.0711097	UBE2D1	1	Reactome	1
REACTOME_EARLY_SARS_COV_2_INFECTION_EVENTS	REACTOME_EARLY_SARS_COV_2_INFECTION_EVENTS	1/36	37/11065	0.113765	0.154521	0.0742389	BECN1	1	Reactome	1
REACTOME_HDR_THROUGH_SINGLE_STRAND_ANNEALING_SSA	REACTOME_HDR_THROUGH_SINGLE_STRAND_ANNEALING_SSA	1/36	37/11065	0.113765	0.154521	0.0742389	ABL1	1	Reactome	1
REACTOME_MOLECULES_ASSOCIATED_WITH_ELASTIC_FIBRES	REACTOME_MOLECULES_ASSOCIATED_WITH_ELASTIC_FIBRES	1/36	37/11065	0.113765	0.154521	0.0742389	ITGAV	1	Reactome	1
REACTOME_APOPTOTIC_CLEAVAGE_OF_CELLULAR_PROTEINS	REACTOME_APOPTOTIC_CLEAVAGE_OF_CELLULAR_PROTEINS	1/36	38/11065	0.116658	0.156501	0.0751899	CTNNB1	1	Reactome	1
REACTOME_DISEASES_OF_MITOTIC_CELL_CYCLE	REACTOME_DISEASES_OF_MITOTIC_CELL_CYCLE	1/36	38/11065	0.116658	0.156501	0.0751899	UBE2D1	1	Reactome	1
REACTOME_GENE_AND_PROTEIN_EXPRESSION_BY_JAK_STAT_SIGNALING_AFTER_INTERLEUKIN_12_STIMULATION	REACTOME_GENE_AND_PROTEIN_EXPRESSION_BY_JAK_STAT_SIGNALING_AFTER_INTERLEUKIN_12_STIMULATION	1/36	38/11065	0.116658	0.156501	0.0751899	CDC42	1	Reactome	1
REACTOME_TRANSCRIPTIONAL_REGULATION_BY_THE_AP_2_TFAP2_FAMILY_OF_TRANSCRIPTION_FACTORS	REACTOME_TRANSCRIPTIONAL_REGULATION_BY_THE_AP_2_TFAP2_FAMILY_OF_TRANSCRIPTION_FACTORS	1/36	38/11065	0.116658	0.156501	0.0751899	ERBB2	1	Reactome	1
REACTOME_ASSOCIATION_OF_TRIC_CCT_WITH_TARGET_PROTEINS_DURING_BIOSYNTHESIS	REACTOME_ASSOCIATION_OF_TRIC_CCT_WITH_TARGET_PROTEINS_DURING_BIOSYNTHESIS	1/36	39/11065	0.119542	0.159878	0.0768123	STAT3	1	Reactome	1
REACTOME_CLASS_I_MHC_MEDIATED_ANTIGEN_PROCESSING_PRESENTATION	REACTOME_CLASS_I_MHC_MEDIATED_ANTIGEN_PROCESSING_PRESENTATION	3/36	381/11065	0.125901	0.167868	0.0806513	BECN1/ITGAV/UBE2D1	3	Reactome	1
REACTOME_DEACTIVATION_OF_THE_BETA_CATENIN_TRANSACTIVATING_COMPLEX	REACTOME_DEACTIVATION_OF_THE_BETA_CATENIN_TRANSACTIVATING_COMPLEX	1/36	42/11065	0.128138	0.168278	0.0808482	CTNNB1	1	Reactome	1
REACTOME_GLUCAGON_LIKE_PEPTIDE_1_GLP1_REGULATES_INSULIN_SECRETION	REACTOME_GLUCAGON_LIKE_PEPTIDE_1_GLP1_REGULATES_INSULIN_SECRETION	1/36	42/11065	0.128138	0.168278	0.0808482	IQGAP1	1	Reactome	1
REACTOME_RHOF_GTPASE_CYCLE	REACTOME_RHOF_GTPASE_CYCLE	1/36	42/11065	0.128138	0.168278	0.0808482	PIK3R1	1	Reactome	1
REACTOME_RND1_GTPASE_CYCLE	REACTOME_RND1_GTPASE_CYCLE	1/36	42/11065	0.128138	0.168278	0.0808482	PIK3R1	1	Reactome	1
REACTOME_RND3_GTPASE_CYCLE	REACTOME_RND3_GTPASE_CYCLE	1/36	42/11065	0.128138	0.168278	0.0808482	PIK3R1	1	Reactome	1
REACTOME_RND2_GTPASE_CYCLE	REACTOME_RND2_GTPASE_CYCLE	1/36	43/11065	0.130986	0.171501	0.0823966	PIK3R1	1	Reactome	1
REACTOME_ASSEMBLY_AND_CELL_SURFACE_PRESENTATION_OF_NMDA_RECEPTORS	REACTOME_ASSEMBLY_AND_CELL_SURFACE_PRESENTATION_OF_NMDA_RECEPTORS	1/36	44/11065	0.133824	0.174171	0.0836795	DLG4	1	Reactome	1
REACTOME_ELASTIC_FIBRE_FORMATION	REACTOME_ELASTIC_FIBRE_FORMATION	1/36	44/11065	0.133824	0.174171	0.0836795	ITGAV	1	Reactome	1
REACTOME_CELLULAR_SENESCENCE	REACTOME_CELLULAR_SENESCENCE	2/36	198/11065	0.135344	0.175626	0.0843783	STAT3/UBE2D1	2	Reactome	1
REACTOME_GPER1_SIGNALING	REACTOME_GPER1_SIGNALING	1/36	45/11065	0.136653	0.176798	0.0849416	SRC	1	Reactome	1
REACTOME_INTERLEUKIN_10_SIGNALING	REACTOME_INTERLEUKIN_10_SIGNALING	1/36	46/11065	0.139474	0.179913	0.0864382	STAT3	1	Reactome	1
REACTOME_INTERLEUKIN_12_SIGNALING	REACTOME_INTERLEUKIN_12_SIGNALING	1/36	47/11065	0.142285	0.182998	0.0879204	CDC42	1	Reactome	1
REACTOME_G_ALPHA_Z_SIGNALLING_EVENTS	REACTOME_G_ALPHA_Z_SIGNALLING_EVENTS	1/36	48/11065	0.145088	0.184966	0.0888657	RGS20	1	Reactome	1
REACTOME_INOSITOL_PHOSPHATE_METABOLISM	REACTOME_INOSITOL_PHOSPHATE_METABOLISM	1/36	48/11065	0.145088	0.184966	0.0888657	PTEN	1	Reactome	1
REACTOME_METABOLISM_OF_FAT_SOLUBLE_VITAMINS	REACTOME_METABOLISM_OF_FAT_SOLUBLE_VITAMINS	1/36	48/11065	0.145088	0.184966	0.0888657	LRP1	1	Reactome	1
REACTOME_GASTRULATION	REACTOME_GASTRULATION	1/36	50/11065	0.150666	0.19096	0.0917458	CTNNB1	1	Reactome	1
REACTOME_IRE1ALPHA_ACTIVATES_CHAPERONES	REACTOME_IRE1ALPHA_ACTIVATES_CHAPERONES	1/36	50/11065	0.150666	0.19096	0.0917458	PREB	1	Reactome	1
REACTOME_GAP_JUNCTION_TRAFFICKING_AND_REGULATION	REACTOME_GAP_JUNCTION_TRAFFICKING_AND_REGULATION	1/36	51/11065	0.153442	0.193354	0.092896	SRC	1	Reactome	1
REACTOME_TRANSCRIPTIONAL_ACTIVITY_OF_SMAD2_SMAD3_SMAD4_HETEROTRIMER	REACTOME_TRANSCRIPTIONAL_ACTIVITY_OF_SMAD2_SMAD3_SMAD4_HETEROTRIMER	1/36	51/11065	0.153442	0.193354	0.092896	UBE2D1	1	Reactome	1
REACTOME_APOPTOTIC_EXECUTION_PHASE	REACTOME_APOPTOTIC_EXECUTION_PHASE	1/36	52/11065	0.156209	0.196274	0.0942987	CTNNB1	1	Reactome	1
REACTOME_RHOD_GTPASE_CYCLE	REACTOME_RHOD_GTPASE_CYCLE	1/36	53/11065	0.158967	0.199166	0.095688	PIK3R1	1	Reactome	1
REACTOME_UB_SPECIFIC_PROCESSING_PROTEASES	REACTOME_UB_SPECIFIC_PROCESSING_PROTEASES	2/36	221/11065	0.161256	0.201455	0.0967878	BECN1/PTEN	2	Reactome	1
REACTOME_INTRINSIC_PATHWAY_FOR_APOPTOSIS	REACTOME_INTRINSIC_PATHWAY_FOR_APOPTOSIS	1/36	55/11065	0.164457	0.204283	0.0981467	STAT3	1	Reactome	1
REACTOME_REGULATION_OF_RUNX3_EXPRESSION_AND_ACTIVITY	REACTOME_REGULATION_OF_RUNX3_EXPRESSION_AND_ACTIVITY	1/36	55/11065	0.164457	0.204283	0.0981467	SRC	1	Reactome	1
REACTOME_TNF_SIGNALING	REACTOME_TNF_SIGNALING	1/36	57/11065	0.169913	0.21046	0.101114	UBE2D1	1	Reactome	1
REACTOME_E3_UBIQUITIN_LIGASES_UBIQUITINATE_TARGET_PROTEINS	REACTOME_E3_UBIQUITIN_LIGASES_UBIQUITINATE_TARGET_PROTEINS	1/36	59/11065	0.175333	0.215947	0.103751	UBE2D1	1	Reactome	1
REACTOME_NON_INTEGRIN_MEMBRANE_ECM_INTERACTIONS	REACTOME_NON_INTEGRIN_MEMBRANE_ECM_INTERACTIONS	1/36	59/11065	0.175333	0.215947	0.103751	ITGAV	1	Reactome	1
REACTOME_REGULATION_OF_PTEN_GENE_TRANSCRIPTION	REACTOME_REGULATION_OF_PTEN_GENE_TRANSCRIPTION	1/36	61/11065	0.18072	0.221954	0.106637	PTEN	1	Reactome	1
REACTOME_CA2_PATHWAY	REACTOME_CA2_PATHWAY	1/36	62/11065	0.1834	0.224613	0.107914	CTNNB1	1	Reactome	1
REACTOME_PEROXISOMAL_PROTEIN_IMPORT	REACTOME_PEROXISOMAL_PROTEIN_IMPORT	1/36	63/11065	0.186072	0.226613	0.108875	UBE2D1	1	Reactome	1
REACTOME_TRANSCRIPTIONAL_REGULATION_BY_MECP2	REACTOME_TRANSCRIPTIONAL_REGULATION_BY_MECP2	1/36	63/11065	0.186072	0.226613	0.108875	PTEN	1	Reactome	1
REACTOME_CYTOPROTECTION_BY_HMOX1	REACTOME_CYTOPROTECTION_BY_HMOX1	1/36	64/11065	0.188735	0.228579	0.10982	STAT3	1	Reactome	1
REACTOME_CYTOSOLIC_SENSORS_OF_PATHOGEN_ASSOCIATED_DNA	REACTOME_CYTOSOLIC_SENSORS_OF_PATHOGEN_ASSOCIATED_DNA	1/36	64/11065	0.188735	0.228579	0.10982	CTNNB1	1	Reactome	1
REACTOME_CELL_CELL_JUNCTION_ORGANIZATION	REACTOME_CELL_CELL_JUNCTION_ORGANIZATION	1/36	65/11065	0.19139	0.231152	0.111056	CTNNB1	1	Reactome	1
REACTOME_SARS_COV_INFECTIONS	REACTOME_SARS_COV_INFECTIONS	3/36	471/11065	0.196456	0.236616	0.113681	BECN1/GRB2/SH3KBP1	3	Reactome	1
REACTOME_COPII_MEDIATED_VESICLE_TRANSPORT	REACTOME_COPII_MEDIATED_VESICLE_TRANSPORT	1/36	68/11065	0.199304	0.239384	0.115011	PREB	1	Reactome	1
REACTOME_REGULATION_OF_PTEN_STABILITY_AND_ACTIVITY	REACTOME_REGULATION_OF_PTEN_STABILITY_AND_ACTIVITY	1/36	69/11065	0.201925	0.241203	0.115885	PTEN	1	Reactome	1
REACTOME_SCAVENGING_OF_HEME_FROM_PLASMA	REACTOME_SCAVENGING_OF_HEME_FROM_PLASMA	1/36	69/11065	0.201925	0.241203	0.115885	LRP1	1	Reactome	1
REACTOME_RHOB_GTPASE_CYCLE	REACTOME_RHOB_GTPASE_CYCLE	1/36	70/11065	0.204538	0.243657	0.117064	PIK3R1	1	Reactome	1
REACTOME_APC_C_CDH1_MEDIATED_DEGRADATION_OF_CDC20_AND_OTHER_APC_C_CDH1_TARGETED_PROTEINS_IN_LATE_MITOSIS_EARLY_G1	REACTOME_APC_C_CDH1_MEDIATED_DEGRADATION_OF_CDC20_AND_OTHER_APC_C_CDH1_TARGETED_PROTEINS_IN_LATE_MITOSIS_EARLY_G1	1/36	74/11065	0.214906	0.255311	0.122663	UBE2D1	1	Reactome	1
REACTOME_CELLULAR_RESPONSE_TO_HYPOXIA	REACTOME_CELLULAR_RESPONSE_TO_HYPOXIA	1/36	75/11065	0.217478	0.257664	0.123793	UBE2D1	1	Reactome	1
REACTOME_ECM_PROTEOGLYCANS	REACTOME_ECM_PROTEOGLYCANS	1/36	76/11065	0.220041	0.259994	0.124913	ITGAV	1	Reactome	1
REACTOME_DNA_DOUBLE_STRAND_BREAK_RESPONSE	REACTOME_DNA_DOUBLE_STRAND_BREAK_RESPONSE	1/36	78/11065	0.225143	0.264589	0.12712	ABL1	1	Reactome	1
REACTOME_REGULATION_OF_INSULIN_SECRETION	REACTOME_REGULATION_OF_INSULIN_SECRETION	1/36	78/11065	0.225143	0.264589	0.12712	IQGAP1	1	Reactome	1
REACTOME_PROTEIN_UBIQUITINATION	REACTOME_PROTEIN_UBIQUITINATION	1/36	79/11065	0.227682	0.266853	0.128208	UBE2D1	1	Reactome	1
REACTOME_DDX58_IFIH1_MEDIATED_INDUCTION_OF_INTERFERON_ALPHA_BETA	REACTOME_DDX58_IFIH1_MEDIATED_INDUCTION_OF_INTERFERON_ALPHA_BETA	1/36	82/11065	0.23525	0.274249	0.131761	UBE2D1	1	Reactome	1
REACTOME_SELECTIVE_AUTOPHAGY	REACTOME_SELECTIVE_AUTOPHAGY	1/36	82/11065	0.23525	0.274249	0.131761	SRC	1	Reactome	1
REACTOME_DEGRADATION_OF_BETA_CATENIN_BY_THE_DESTRUCTION_COMPLEX	REACTOME_DEGRADATION_OF_BETA_CATENIN_BY_THE_DESTRUCTION_COMPLEX	1/36	85/11065	0.242746	0.282233	0.135597	CTNNB1	1	Reactome	1
REACTOME_TP53_REGULATES_METABOLIC_GENES	REACTOME_TP53_REGULATES_METABOLIC_GENES	1/36	87/11065	0.247704	0.287231	0.137999	PTEN	1	Reactome	1
REACTOME_APC_C_MEDIATED_DEGRADATION_OF_CELL_CYCLE_PROTEINS	REACTOME_APC_C_MEDIATED_DEGRADATION_OF_CELL_CYCLE_PROTEINS	1/36	88/11065	0.250171	0.289323	0.139003	UBE2D1	1	Reactome	1
REACTOME_PEPTIDE_HORMONE_METABOLISM	REACTOME_PEPTIDE_HORMONE_METABOLISM	1/36	89/11065	0.25263	0.291394	0.139998	CTNNB1	1	Reactome	1
REACTOME_TRANSCRIPTIONAL_REGULATION_OF_GRANULOPOIESIS	REACTOME_TRANSCRIPTIONAL_REGULATION_OF_GRANULOPOIESIS	1/36	90/11065	0.255081	0.292871	0.140708	STAT3	1	Reactome	1
REACTOME_EXTRACELLULAR_MATRIX_ORGANIZATION	REACTOME_EXTRACELLULAR_MATRIX_ORGANIZATION	2/36	300/11065	0.255255	0.292871	0.140708	CD44/ITGAV	2	Reactome	1
REACTOME_CELL_JUNCTION_ORGANIZATION	REACTOME_CELL_JUNCTION_ORGANIZATION	1/36	92/11065	0.259961	0.295164	0.14181	CTNNB1	1	Reactome	1
REACTOME_FORMATION_OF_THE_BETA_CATENIN_TCF_TRANSACTIVATING_COMPLEX	REACTOME_FORMATION_OF_THE_BETA_CATENIN_TCF_TRANSACTIVATING_COMPLEX	1/36	92/11065	0.259961	0.295164	0.14181	CTNNB1	1	Reactome	1
REACTOME_SWITCHING_OF_ORIGINS_TO_A_POST_REPLICATIVE_STATE	REACTOME_SWITCHING_OF_ORIGINS_TO_A_POST_REPLICATIVE_STATE	1/36	92/11065	0.259961	0.295164	0.14181	UBE2D1	1	Reactome	1
REACTOME_UNFOLDED_PROTEIN_RESPONSE_UPR	REACTOME_UNFOLDED_PROTEIN_RESPONSE_UPR	1/36	92/11065	0.259961	0.295164	0.14181	PREB	1	Reactome	1
REACTOME_MAPK6_MAPK4_SIGNALING	REACTOME_MAPK6_MAPK4_SIGNALING	1/36	93/11065	0.262389	0.297146	0.142762	CDC42	1	Reactome	1
REACTOME_INTERFERON_GAMMA_SIGNALING	REACTOME_INTERFERON_GAMMA_SIGNALING	1/36	94/11065	0.264809	0.29911	0.143706	CD44	1	Reactome	1
REACTOME_G_ALPHA_I_SIGNALLING_EVENTS	REACTOME_G_ALPHA_I_SIGNALLING_EVENTS	2/36	314/11065	0.272272	0.306746	0.147374	RGS20/SRC	2	Reactome	1
REACTOME_ANTIMICROBIAL_PEPTIDES	REACTOME_ANTIMICROBIAL_PEPTIDES	1/36	98/11065	0.274412	0.306779	0.14739	CLU	1	Reactome	1
REACTOME_BINDING_AND_UPTAKE_OF_LIGANDS_BY_SCAVENGER_RECEPTORS	REACTOME_BINDING_AND_UPTAKE_OF_LIGANDS_BY_SCAVENGER_RECEPTORS	1/36	98/11065	0.274412	0.306779	0.14739	LRP1	1	Reactome	1
REACTOME_PROTEIN_FOLDING	REACTOME_PROTEIN_FOLDING	1/36	98/11065	0.274412	0.306779	0.14739	STAT3	1	Reactome	1
REACTOME_VISUAL_PHOTOTRANSDUCTION	REACTOME_VISUAL_PHOTOTRANSDUCTION	1/36	101/11065	0.281535	0.313937	0.150829	LRP1	1	Reactome	1
REACTOME_ANTIGEN_PROCESSING_CROSS_PRESENTATION	REACTOME_ANTIGEN_PROCESSING_CROSS_PRESENTATION	1/36	106/11065	0.293255	0.326172	0.156707	ITGAV	1	Reactome	1
REACTOME_INTEGRATION_OF_ENERGY_METABOLISM	REACTOME_INTEGRATION_OF_ENERGY_METABOLISM	1/36	108/11065	0.297891	0.330485	0.158779	IQGAP1	1	Reactome	1
REACTOME_DRUG_ADME	REACTOME_DRUG_ADME	1/36	109/11065	0.300198	0.332199	0.159603	VAV3	1	Reactome	1
REACTOME_MITOTIC_SPINDLE_CHECKPOINT	REACTOME_MITOTIC_SPINDLE_CHECKPOINT	1/36	111/11065	0.304789	0.336426	0.161634	UBE2D1	1	Reactome	1
REACTOME_COMPLEMENT_CASCADE	REACTOME_COMPLEMENT_CASCADE	1/36	115/11065	0.313885	0.34559	0.166037	CLU	1	Reactome	1
REACTOME_SYNTHESIS_OF_DNA	REACTOME_SYNTHESIS_OF_DNA	1/36	121/11065	0.327312	0.359466	0.172703	UBE2D1	1	Reactome	1
REACTOME_GLYCOSAMINOGLYCAN_METABOLISM	REACTOME_GLYCOSAMINOGLYCAN_METABOLISM	1/36	124/11065	0.333929	0.365811	0.175752	CD44	1	Reactome	1
REACTOME_SARS_COV_2_ACTIVATES_MODULATES_INNATE_AND_ADAPTIVE_IMMUNE_RESPONSES	REACTOME_SARS_COV_2_ACTIVATES_MODULATES_INNATE_AND_ADAPTIVE_IMMUNE_RESPONSES	1/36	126/11065	0.338305	0.369677	0.177609	BECN1	1	Reactome	1
REACTOME_RUNX1_REGULATES_TRANSCRIPTION_OF_GENES_INVOLVED_IN_DIFFERENTIATION_OF_HSCS	REACTOME_RUNX1_REGULATES_TRANSCRIPTION_OF_GENES_INVOLVED_IN_DIFFERENTIATION_OF_HSCS	1/36	130/11065	0.346974	0.378201	0.181705	ABL1	1	Reactome	1
REACTOME_HOST_INTERACTIONS_OF_HIV_FACTORS	REACTOME_HOST_INTERACTIONS_OF_HIV_FACTORS	1/36	131/11065	0.349124	0.379596	0.182375	FYN	1	Reactome	1
REACTOME_RESPONSE_TO_ELEVATED_PLATELET_CYTOSOLIC_CA2	REACTOME_RESPONSE_TO_ELEVATED_PLATELET_CYTOSOLIC_CA2	1/36	132/11065	0.351267	0.380976	0.183038	CLU	1	Reactome	1
REACTOME_FCERI_MEDIATED_NF_KB_ACTIVATION	REACTOME_FCERI_MEDIATED_NF_KB_ACTIVATION	1/36	136/11065	0.35977	0.38923	0.187003	UBE2D1	1	Reactome	1
REACTOME_HOMOLOGY_DIRECTED_REPAIR	REACTOME_HOMOLOGY_DIRECTED_REPAIR	1/36	138/11065	0.363981	0.392811	0.188724	ABL1	1	Reactome	1
REACTOME_PTEN_REGULATION	REACTOME_PTEN_REGULATION	1/36	139/11065	0.366077	0.394097	0.189342	PTEN	1	Reactome	1
REACTOME_DEGRADATION_OF_THE_EXTRACELLULAR_MATRIX	REACTOME_DEGRADATION_OF_THE_EXTRACELLULAR_MATRIX	1/36	140/11065	0.368165	0.39537	0.189953	CD44	1	Reactome	1
REACTOME_SARS_COV_1_INFECTION	REACTOME_SARS_COV_1_INFECTION	1/36	143/11065	0.374391	0.401068	0.192691	BECN1	1	Reactome	1
REACTOME_BETA_CATENIN_INDEPENDENT_WNT_SIGNALING	REACTOME_BETA_CATENIN_INDEPENDENT_WNT_SIGNALING	1/36	146/11065	0.380558	0.406675	0.195384	CTNNB1	1	Reactome	1
REACTOME_ESTROGEN_DEPENDENT_GENE_EXPRESSION	REACTOME_ESTROGEN_DEPENDENT_GENE_EXPRESSION	1/36	150/11065	0.388688	0.414347	0.199071	ERBB4	1	Reactome	1
REACTOME_INTERLEUKIN_1_FAMILY_SIGNALING	REACTOME_INTERLEUKIN_1_FAMILY_SIGNALING	1/36	152/11065	0.392714	0.417618	0.200642	STAT3	1	Reactome	1
REACTOME_ER_TO_GOLGI_ANTEROGRADE_TRANSPORT	REACTOME_ER_TO_GOLGI_ANTEROGRADE_TRANSPORT	1/36	155/11065	0.398705	0.422957	0.203207	PREB	1	Reactome	1
REACTOME_G_ALPHA_S_SIGNALLING_EVENTS	REACTOME_G_ALPHA_S_SIGNALLING_EVENTS	1/36	157/11065	0.402666	0.426123	0.204728	SRC	1	Reactome	1
REACTOME_DNA_REPLICATION_PRE_INITIATION	REACTOME_DNA_REPLICATION_PRE_INITIATION	1/36	160/11065	0.408562	0.431314	0.207223	UBE2D1	1	Reactome	1
REACTOME_S_PHASE	REACTOME_S_PHASE	1/36	163/11065	0.4144	0.436422	0.209676	UBE2D1	1	Reactome	1
REACTOME_PROTEIN_LOCALIZATION	REACTOME_PROTEIN_LOCALIZATION	1/36	164/11065	0.416334	0.437402	0.210147	UBE2D1	1	Reactome	1
REACTOME_DNA_DOUBLE_STRAND_BREAK_REPAIR	REACTOME_DNA_DOUBLE_STRAND_BREAK_REPAIR	1/36	168/11065	0.424007	0.444392	0.213506	ABL1	1	Reactome	1
REACTOME_TRANSPORT_TO_THE_GOLGI_AND_SUBSEQUENT_MODIFICATION	REACTOME_TRANSPORT_TO_THE_GOLGI_AND_SUBSEQUENT_MODIFICATION	1/36	186/11065	0.457339	0.478177	0.229737	PREB	1	Reactome	1
REACTOME_DNA_REPLICATION	REACTOME_DNA_REPLICATION	1/36	188/11065	0.460925	0.480773	0.230985	UBE2D1	1	Reactome	1
REACTOME_METABOLISM_OF_VITAMINS_AND_COFACTORS	REACTOME_METABOLISM_OF_VITAMINS_AND_COFACTORS	1/36	189/11065	0.462709	0.481483	0.231325	LRP1	1	Reactome	1
REACTOME_SEPARATION_OF_SISTER_CHROMATIDS	REACTOME_SEPARATION_OF_SISTER_CHROMATIDS	1/36	191/11065	0.46626	0.484023	0.232546	UBE2D1	1	Reactome	1
REACTOME_CELLULAR_RESPONSE_TO_CHEMICAL_STRESS	REACTOME_CELLULAR_RESPONSE_TO_CHEMICAL_STRESS	1/36	199/11065	0.480238	0.497349	0.238948	STAT3	1	Reactome	1
REACTOME_INTERFERON_SIGNALING	REACTOME_INTERFERON_SIGNALING	1/36	204/11065	0.488793	0.503815	0.242055	CD44	1	Reactome	1
REACTOME_SARS_COV_2_HOST_INTERACTIONS	REACTOME_SARS_COV_2_HOST_INTERACTIONS	1/36	204/11065	0.488793	0.503815	0.242055	BECN1	1	Reactome	1
REACTOME_HIV_INFECTION	REACTOME_HIV_INFECTION	1/36	231/11065	0.532676	0.547751	0.263164	FYN	1	Reactome	1
REACTOME_TCF_DEPENDENT_SIGNALING_IN_RESPONSE_TO_WNT	REACTOME_TCF_DEPENDENT_SIGNALING_IN_RESPONSE_TO_WNT	1/36	234/11065	0.537319	0.551226	0.264833	CTNNB1	1	Reactome	1
REACTOME_MITOTIC_METAPHASE_AND_ANAPHASE	REACTOME_MITOTIC_METAPHASE_AND_ANAPHASE	1/36	236/11065	0.54039	0.553075	0.265722	UBE2D1	1	Reactome	1
REACTOME_NEDDYLATION	REACTOME_NEDDYLATION	1/36	245/11065	0.553965	0.565641	0.271759	UBE2D1	1	Reactome	1
REACTOME_CELL_CYCLE_CHECKPOINTS	REACTOME_CELL_CYCLE_CHECKPOINTS	1/36	291/11065	0.617483	0.629025	0.302211	UBE2D1	1	Reactome	1
REACTOME_METABOLISM_OF_CARBOHYDRATES	REACTOME_METABOLISM_OF_CARBOHYDRATES	1/36	293/11065	0.620035	0.630152	0.302753	CD44	1	Reactome	1
REACTOME_SARS_COV_2_INFECTION	REACTOME_SARS_COV_2_INFECTION	1/36	299/11065	0.627593	0.63635	0.305731	BECN1	1	Reactome	1
REACTOME_ASPARAGINE_N_LINKED_GLYCOSYLATION	REACTOME_ASPARAGINE_N_LINKED_GLYCOSYLATION	1/36	305/11065	0.635004	0.64237	0.308623	PREB	1	Reactome	1
REACTOME_ANTIGEN_PROCESSING_UBIQUITINATION_PROTEASOME_DEGRADATION	REACTOME_ANTIGEN_PROCESSING_UBIQUITINATION_PROTEASOME_DEGRADATION	1/36	308/11065	0.638655	0.644569	0.309679	UBE2D1	1	Reactome	1
REACTOME_SIGNALING_BY_WNT	REACTOME_SIGNALING_BY_WNT	1/36	331/11065	0.665495	0.670106	0.321949	CTNNB1	1	Reactome	1
REACTOME_DNA_REPAIR	REACTOME_DNA_REPAIR	1/36	333/11065	0.667736	0.670813	0.322288	ABL1	1	Reactome	1
REACTOME_TRANSCRIPTIONAL_REGULATION_BY_TP53	REACTOME_TRANSCRIPTIONAL_REGULATION_BY_TP53	1/36	363/11065	0.699637	0.701245	0.336909	PTEN	1	Reactome	1
REACTOME_M_PHASE	REACTOME_M_PHASE	1/36	417/11065	0.749719	0.749719	0.360198	UBE2D1	1	Reactome	1
GOBP_CELL_MATRIX_ADHESION	GOBP_CELL_MATRIX_ADHESION	11/38	239/17890	1.68314e-12	3.26024e-09	1.55557e-09	ABL1/CD44/CTNNB1/CTTN/ITGAV/L1CAM/PIK3R1/PTEN/PTK2B/SRC/TIAM1	11	GObp	1
GOBP_CELL_SUBSTRATE_ADHESION	GOBP_CELL_SUBSTRATE_ADHESION	12/38	359/17890	6.01562e-12	4.32018e-09	2.06131e-09	ABL1/CD44/CDC42/CTNNB1/CTTN/ITGAV/L1CAM/PIK3R1/PTEN/PTK2B/SRC/TIAM1	12	GObp	1
GOBP_ERBB_SIGNALING_PATHWAY	GOBP_ERBB_SIGNALING_PATHWAY	9/38	132/17890	6.69104e-12	4.32018e-09	2.06131e-09	ABL1/CBL/ERBB2/ERBB4/GRB2/IQGAP1/PIK3CA/PTK2B/SRC	9	GObp	1
GOBP_PHOSPHATIDYLINOSITOL_3_KINASE_SIGNALING	GOBP_PHOSPHATIDYLINOSITOL_3_KINASE_SIGNALING	9/38	144/17890	1.47312e-11	7.1336e-09	3.40369e-09	BECN1/CBL/ERBB2/ERBB4/PIK3CA/PIK3R1/PTEN/SLC9A3R1/SRC	9	GObp	1
GOBP_PLATELET_DERIVED_GROWTH_FACTOR_RECEPTOR_SIGNALING_PATHWAY	GOBP_PLATELET_DERIVED_GROWTH_FACTOR_RECEPTOR_SIGNALING_PATHWAY	7/38	58/17890	3.02127e-11	1.17044e-08	5.58458e-09	ABL1/CBL/IQGAP1/LRP1/PLAT/SLC9A3R1/SRC	7	GObp	1
GOBP_INOSITOL_LIPID_MEDIATED_SIGNALING	GOBP_INOSITOL_LIPID_MEDIATED_SIGNALING	9/38	176/17890	8.96721e-11	2.89491e-08	1.38126e-08	BECN1/CBL/ERBB2/ERBB4/PIK3CA/PIK3R1/PTEN/SLC9A3R1/SRC	9	GObp	1
GOBP_REGULATION_OF_ENDOCYTOSIS	GOBP_REGULATION_OF_ENDOCYTOSIS	9/38	217/17890	5.78478e-10	1.60073e-07	7.63765e-08	ABL1/CBL/CDC42/CLU/DLG4/ITGAV/LGALS3/LRP1/SRC	9	GObp	1
GOBP_LAMELLIPODIUM_ORGANIZATION	GOBP_LAMELLIPODIUM_ORGANIZATION	7/38	91/17890	7.73507e-10	1.87285e-07	8.93604e-08	CD44/CDC42/CTTN/PIK3CA/PIK3R1/SRC/VAV3	7	GObp	1
GOBP_POSITIVE_REGULATION_OF_KINASE_ACTIVITY	GOBP_POSITIVE_REGULATION_OF_KINASE_ACTIVITY	11/38	432/17890	9.59541e-10	2.06514e-07	9.85353e-08	ABL1/CDC42/CLU/DLG4/ERBB2/ERBB4/IQGAP1/MAP3K4/PTK2B/SRC/VAV3	11	GObp	1
GOBP_PHAGOCYTOSIS	GOBP_PHAGOCYTOSIS	9/38	237/17890	1.25989e-09	2.44042e-07	1.16441e-07	ABL1/BECN1/CDC42/FYN/ITGAV/LRP1/PIK3CA/SRC/VAV3	9	GObp	1
GOBP_ERK1_AND_ERK2_CASCADE	GOBP_ERK1_AND_ERK2_CASCADE	10/38	349/17890	2.04271e-09	3.15384e-07	1.50481e-07	ABL1/CD44/ERBB2/ERBB4/GPNMB/ITGAV/PTEN/PTK2B/SLC9A3R1/SRC	10	GObp	1
GOBP_SYNAPSE_ORGANIZATION	GOBP_SYNAPSE_ORGANIZATION	11/38	466/17890	2.12449e-09	3.15384e-07	1.50481e-07	ABL1/CDC42/CTNNB1/CTTN/DLG4/ERBB2/ERBB4/FYN/L1CAM/PTEN/PTK2B	11	GObp	1
GOBP_POSITIVE_REGULATION_OF_CELL_PROJECTION_ORGANIZATION	GOBP_POSITIVE_REGULATION_OF_CELL_PROJECTION_ORGANIZATION	10/38	353/17890	2.2795e-09	3.15384e-07	1.50481e-07	ABL1/CDC42/DLG4/FYN/L1CAM/PIK3CA/PIK3R1/PTK2B/SRC/TIAM1	10	GObp	1
GOBP_REGULATION_OF_CELLULAR_COMPONENT_SIZE	GOBP_REGULATION_OF_CELLULAR_COMPONENT_SIZE	10/38	353/17890	2.2795e-09	3.15384e-07	1.50481e-07	ABL1/CTTN/DCC/GRB2/L1CAM/PIK3CA/PTEN/PTK2B/SLC9A3R1/VAV3	10	GObp	1
GOBP_NEURON_DEATH	GOBP_NEURON_DEATH	10/38	372/17890	3.77121e-09	4.86989e-07	2.3236e-07	ABL1/CBL/CLU/CTNNB1/DCC/FYN/GPNMB/PIK3CA/PTK2B/SARM1	10	GObp	1
GOBP_POSITIVE_REGULATION_OF_MAPK_CASCADE	GOBP_POSITIVE_REGULATION_OF_MAPK_CASCADE	11/38	499/17890	4.33818e-09	5.25191e-07	2.50587e-07	ABL1/CD44/CDC42/CTNNB1/ERBB2/ERBB4/GPNMB/IQGAP1/MAP3K4/PTK2B/SRC	11	GObp	1
GOBP_REGULATION_OF_APOPTOTIC_SIGNALING_PATHWAY	GOBP_REGULATION_OF_APOPTOTIC_SIGNALING_PATHWAY	10/38	381/17890	4.74149e-09	5.40251e-07	2.57773e-07	BECN1/CD44/CLU/CTNNB1/CTTN/ITGAV/LGALS3/PTEN/SLC9A3R1/SRC	10	GObp	1
GOBP_REGULATION_OF_PHOSPHATIDYLINOSITOL_3_KINASE_ACTIVITY	GOBP_REGULATION_OF_PHOSPHATIDYLINOSITOL_3_KINASE_ACTIVITY	5/38	42/17890	2.64276e-08	2.8439e-06	1.35693e-06	CDC42/PIK3R1/PTK2B/SRC/VAV3	5	GObp	1
GOBP_POSITIVE_REGULATION_OF_CELL_ADHESION	GOBP_POSITIVE_REGULATION_OF_CELL_ADHESION	10/38	482/17890	4.41086e-08	4.49676e-06	2.14556e-06	ABL1/CD44/CDC42/ERBB2/FYN/ITGAV/PIK3CA/PTK2B/SRC/VAV3	10	GObp	1
GOBP_REGULATION_OF_PEPTIDYL_TYROSINE_PHOSPHORYLATION	GOBP_REGULATION_OF_PEPTIDYL_TYROSINE_PHOSPHORYLATION	8/38	255/17890	5.15932e-08	4.93341e-06	2.3539e-06	ABL1/CBL/CD44/DLG4/ERBB4/FYN/PTK2B/SRC	8	GObp	1
GOBP_REGULATION_OF_ANATOMICAL_STRUCTURE_SIZE	GOBP_REGULATION_OF_ANATOMICAL_STRUCTURE_SIZE	10/38	492/17890	5.34856e-08	4.93341e-06	2.3539e-06	ABL1/CTTN/DCC/GRB2/L1CAM/PIK3CA/PTEN/PTK2B/SLC9A3R1/VAV3	10	GObp	1
GOBP_RECEPTOR_MEDIATED_ENDOCYTOSIS	GOBP_RECEPTOR_MEDIATED_ENDOCYTOSIS	8/38	261/17890	6.1744e-08	5.43627e-06	2.59384e-06	CBL/CLU/CTTN/DLG4/EPS15/GRB2/ITGAV/LRP1	8	GObp	1
GOBP_PEPTIDYL_TYROSINE_MODIFICATION	GOBP_PEPTIDYL_TYROSINE_MODIFICATION	9/38	373/17890	6.46139e-08	5.44161e-06	2.59638e-06	ABL1/CBL/CD44/DLG4/ERBB2/ERBB4/FYN/PTK2B/SRC	9	GObp	1
GOBP_POSITIVE_REGULATION_OF_PROTEIN_LOCALIZATION_TO_MEMBRANE	GOBP_POSITIVE_REGULATION_OF_PROTEIN_LOCALIZATION_TO_MEMBRANE	6/38	102/17890	7.05067e-08	5.69048e-06	2.71513e-06	DLG4/ERBB2/FYN/LGALS3/LRP1/PIK3R1	6	GObp	1
GOBP_CELL_SUBSTRATE_JUNCTION_ORGANIZATION	GOBP_CELL_SUBSTRATE_JUNCTION_ORGANIZATION	6/38	103/17890	7.47529e-08	5.79186e-06	2.7635e-06	ABL1/CTTN/PIK3R1/PTEN/PTK2B/SRC	6	GObp	1
GOBP_REGULATION_OF_CELL_SIZE	GOBP_REGULATION_OF_CELL_SIZE	7/38	179/17890	8.67092e-08	6.22755e-06	2.97138e-06	ABL1/CTTN/DCC/L1CAM/PTEN/SLC9A3R1/VAV3	7	GObp	1
GOBP_REGULATION_OF_ACTIN_FILAMENT_BASED_PROCESS	GOBP_REGULATION_OF_ACTIN_FILAMENT_BASED_PROCESS	9/38	387/17890	8.84883e-08	6.22755e-06	2.97138e-06	ABL1/CDC42/CTTN/GRB2/IQGAP1/LRP1/PIK3CA/PIK3R1/PTK2B	9	GObp	1
GOBP_POSITIVE_REGULATION_OF_PEPTIDYL_TYROSINE_PHOSPHORYLATION	GOBP_POSITIVE_REGULATION_OF_PEPTIDYL_TYROSINE_PHOSPHORYLATION	7/38	181/17890	9.35614e-08	6.22755e-06	2.97138e-06	ABL1/CD44/DLG4/ERBB4/FYN/PTK2B/SRC	7	GObp	1
GOBP_REGULATION_OF_LAMELLIPODIUM_ORGANIZATION	GOBP_REGULATION_OF_LAMELLIPODIUM_ORGANIZATION	5/38	54/17890	9.64515e-08	6.22755e-06	2.97138e-06	CD44/CDC42/PIK3CA/PIK3R1/SRC	5	GObp	1
GOBP_REGULATION_OF_LIPID_KINASE_ACTIVITY	GOBP_REGULATION_OF_LIPID_KINASE_ACTIVITY	5/38	54/17890	9.64515e-08	6.22755e-06	2.97138e-06	CDC42/PIK3R1/PTK2B/SRC/VAV3	5	GObp	1
GOBP_REGULATION_OF_PHOSPHATIDYLINOSITOL_3_KINASE_SIGNALING	GOBP_REGULATION_OF_PHOSPHATIDYLINOSITOL_3_KINASE_SIGNALING	6/38	112/17890	1.23358e-07	7.70788e-06	3.6777e-06	BECN1/CBL/ERBB4/PTEN/SLC9A3R1/SRC	6	GObp	1
GOBP_INTEGRIN_MEDIATED_SIGNALING_PATHWAY	GOBP_INTEGRIN_MEDIATED_SIGNALING_PATHWAY	6/38	114/17890	1.3709e-07	8.29825e-06	3.95939e-06	ABL1/CDC42/ITGAV/PTK2B/SRC/VAV3	6	GObp	1
GOBP_REGULATION_OF_PROTEIN_CONTAINING_COMPLEX_ASSEMBLY	GOBP_REGULATION_OF_PROTEIN_CONTAINING_COMPLEX_ASSEMBLY	9/38	410/17890	1.4456e-07	8.48523e-06	4.0486e-06	ABL1/CDC42/CLU/CTTN/GRB2/LGALS3/PREB/PTK2B/SRC	9	GObp	1
GOBP_REGULATION_OF_PLATELET_DERIVED_GROWTH_FACTOR_RECEPTOR_SIGNALING_PATHWAY	GOBP_REGULATION_OF_PLATELET_DERIVED_GROWTH_FACTOR_RECEPTOR_SIGNALING_PATHWAY	4/38	24/17890	1.78325e-07	1.01593e-05	4.84736e-06	CBL/LRP1/SLC9A3R1/SRC	4	GObp	1
GOBP_IMMUNE_RESPONSE_REGULATING_CELL_SURFACE_RECEPTOR_SIGNALING_PATHWAY_INVOLVED_IN_PHAGOCYTOSIS	GOBP_IMMUNE_RESPONSE_REGULATING_CELL_SURFACE_RECEPTOR_SIGNALING_PATHWAY_INVOLVED_IN_PHAGOCYTOSIS	4/38	26/17890	2.50128e-07	1.34583e-05	6.42143e-06	ABL1/FYN/SRC/VAV3	4	GObp	1
GOBP_RESPONSE_TO_PLATELET_DERIVED_GROWTH_FACTOR	GOBP_RESPONSE_TO_PLATELET_DERIVED_GROWTH_FACTOR	4/38	26/17890	2.50128e-07	1.34583e-05	6.42143e-06	CBL/FYN/IQGAP1/SRC	4	GObp	1
GOBP_ACTIN_FILAMENT_ORGANIZATION	GOBP_ACTIN_FILAMENT_ORGANIZATION	9/38	442/17890	2.72892e-07	1.42863e-05	6.81648e-06	ABL1/CDC42/CTTN/GRB2/PIK3CA/PIK3R1/PTK2B/SH3KBP1/SRC	9	GObp	1
GOBP_GLIOGENESIS	GOBP_GLIOGENESIS	8/38	320/17890	2.94333e-07	1.50032e-05	7.15857e-06	ABL1/CLU/CTNNB1/ERBB2/LRP1/PTEN/PTK2B/STAT3	8	GObp	1
GOBP_REGULATION_OF_NEURON_PROJECTION_DEVELOPMENT	GOBP_REGULATION_OF_NEURON_PROJECTION_DEVELOPMENT	9/38	452/17890	3.29448e-07	1.63626e-05	7.80715e-06	ABL1/DCC/DLG4/FYN/L1CAM/PTEN/PTK2B/SARM1/TIAM1	9	GObp	1
GOBP_REGULATION_OF_DEVELOPMENTAL_GROWTH	GOBP_REGULATION_OF_DEVELOPMENTAL_GROWTH	8/38	328/17890	3.55088e-07	1.71951e-05	8.2044e-06	ABL1/CTTN/DCC/ERBB4/L1CAM/PIK3CA/PTEN/STAT3	8	GObp	1
GOBP_PROTEIN_AUTOPHOSPHORYLATION	GOBP_PROTEIN_AUTOPHOSPHORYLATION	7/38	227/17890	4.36004e-07	2.05985e-05	9.82828e-06	ABL1/ERBB2/ERBB4/FYN/GPNMB/PTK2B/SRC	7	GObp	1
GOBP_NEGATIVE_REGULATION_OF_APOPTOTIC_SIGNALING_PATHWAY	GOBP_NEGATIVE_REGULATION_OF_APOPTOTIC_SIGNALING_PATHWAY	7/38	233/17890	5.1985e-07	2.3975e-05	1.14393e-05	CD44/CLU/CTNNB1/CTTN/ITGAV/LGALS3/SRC	7	GObp	1
GOBP_DENDRITE_DEVELOPMENT	GOBP_DENDRITE_DEVELOPMENT	7/38	234/17890	5.35064e-07	2.41028e-05	1.15003e-05	ABL1/CDC42/DCC/DLG4/FYN/PTEN/SARM1	7	GObp	1
GOBP_GLIAL_CELL_DIFFERENTIATION	GOBP_GLIAL_CELL_DIFFERENTIATION	7/38	235/17890	5.5065e-07	2.42411e-05	1.15663e-05	ABL1/CLU/CTNNB1/ERBB2/LRP1/PTEN/STAT3	7	GObp	1
GOBP_LEUKOCYTE_PROLIFERATION	GOBP_LEUKOCYTE_PROLIFERATION	8/38	349/17890	5.68151e-07	2.44557e-05	1.16687e-05	ABL1/CLU/CTNNB1/ERBB2/FYN/GPNMB/LGALS3/VAV3	8	GObp	1
GOBP_FC_RECEPTOR_MEDIATED_STIMULATORY_SIGNALING_PATHWAY	GOBP_FC_RECEPTOR_MEDIATED_STIMULATORY_SIGNALING_PATHWAY	4/38	32/17890	5.9618e-07	2.51044e-05	1.19782e-05	ABL1/FYN/SRC/VAV3	4	GObp	1
GOBP_REGULATION_OF_TRANS_SYNAPTIC_SIGNALING	GOBP_REGULATION_OF_TRANS_SYNAPTIC_SIGNALING	9/38	488/17890	6.26168e-07	2.58061e-05	1.2313e-05	ABL1/DCC/DLG4/DLGAP4/FYN/PLAT/PTEN/PTK2B/SRC	9	GObp	1
GOBP_FC_GAMMA_RECEPTOR_SIGNALING_PATHWAY	GOBP_FC_GAMMA_RECEPTOR_SIGNALING_PATHWAY	4/38	33/17890	6.77381e-07	2.73351e-05	1.30425e-05	ABL1/FYN/SRC/VAV3	4	GObp	1
GOBP_REGULATION_OF_CELL_MORPHOGENESIS	GOBP_REGULATION_OF_CELL_MORPHOGENESIS	7/38	245/17890	7.28696e-07	2.80905e-05	1.3403e-05	CD44/DLG4/FYN/PTK2B/SH3KBP1/SLC9A3R1/SRC	7	GObp	1
GOBP_CELL_GROWTH	GOBP_CELL_GROWTH	9/38	498/17890	7.41609e-07	2.80905e-05	1.3403e-05	ABL1/CDC42/CTNNB1/CTTN/DCC/ERBB2/IQGAP1/L1CAM/PTK2B	9	GObp	1
GOBP_ACTIVATION_OF_IMMUNE_RESPONSE	GOBP_ACTIVATION_OF_IMMUNE_RESPONSE	9/38	499/17890	7.54108e-07	2.80905e-05	1.3403e-05	ABL1/CLU/FYN/GRB2/LGALS3/PIK3CA/SARM1/SRC/VAV3	9	GObp	1
GOBP_AMEBOIDAL_TYPE_CELL_MIGRATION	GOBP_AMEBOIDAL_TYPE_CELL_MIGRATION	9/38	499/17890	7.54108e-07	2.80905e-05	1.3403e-05	ABL1/CDC42/ERBB4/IQGAP1/PIK3CA/PTEN/PTK2B/SLC9A3R1/SRC	9	GObp	1
GOBP_POSITIVE_REGULATION_OF_LIPID_KINASE_ACTIVITY	GOBP_POSITIVE_REGULATION_OF_LIPID_KINASE_ACTIVITY	4/38	36/17890	9.70661e-07	3.50155e-05	1.67071e-05	CDC42/PTK2B/SRC/VAV3	4	GObp	1
GOBP_REGULATION_OF_SUPRAMOLECULAR_FIBER_ORGANIZATION	GOBP_REGULATION_OF_SUPRAMOLECULAR_FIBER_ORGANIZATION	8/38	375/17890	9.76169e-07	3.50155e-05	1.67071e-05	ABL1/CDC42/CLU/CTTN/GRB2/PIK3CA/PIK3R1/PTK2B	8	GObp	1
GOBP_FOCAL_ADHESION_ASSEMBLY	GOBP_FOCAL_ADHESION_ASSEMBLY	5/38	86/17890	1.0111e-06	3.51407e-05	1.67669e-05	ABL1/CTTN/PTEN/PTK2B/SRC	5	GObp	1
GOBP_REGULATION_OF_T_CELL_ACTIVATION	GOBP_REGULATION_OF_T_CELL_ACTIVATION	8/38	377/17890	1.01594e-06	3.51407e-05	1.67669e-05	ABL1/CTNNB1/ERBB2/FYN/GPNMB/LGALS3/PIK3CA/SRC	8	GObp	1
GOBP_CELLULAR_RESPONSE_TO_PEPTIDE	GOBP_CELLULAR_RESPONSE_TO_PEPTIDE	8/38	380/17890	1.0782e-06	3.62908e-05	1.73156e-05	FYN/GRB2/LRP1/PIK3CA/PIK3R1/PLAT/SRC/STAT3	8	GObp	1
GOBP_POSITIVE_REGULATION_OF_LAMELLIPODIUM_ORGANIZATION	GOBP_POSITIVE_REGULATION_OF_LAMELLIPODIUM_ORGANIZATION	4/38	37/17890	1.08666e-06	3.62908e-05	1.73156e-05	CDC42/PIK3CA/PIK3R1/SRC	4	GObp	1
GOBP_NEURON_PROJECTION_ORGANIZATION	GOBP_NEURON_PROJECTION_ORGANIZATION	5/38	90/17890	1.26813e-06	4.16335e-05	1.98648e-05	CDC42/CTTN/DLG4/FYN/PTEN	5	GObp	1
GOBP_REGULATION_OF_ACTIN_FILAMENT_ORGANIZATION	GOBP_REGULATION_OF_ACTIN_FILAMENT_ORGANIZATION	7/38	267/17890	1.29566e-06	4.18282e-05	1.99577e-05	ABL1/CDC42/CTTN/GRB2/PIK3CA/PIK3R1/PTK2B	7	GObp	1
GOBP_LEUKOCYTE_MIGRATION	GOBP_LEUKOCYTE_MIGRATION	8/38	394/17890	1.41375e-06	4.41955e-05	2.10872e-05	ABL1/CDC42/FYN/LGALS3/PIK3R1/PTK2B/SRC/VAV3	8	GObp	1
GOBP_POSITIVE_REGULATION_OF_NEURON_DEATH	GOBP_POSITIVE_REGULATION_OF_NEURON_DEATH	5/38	92/17890	1.41462e-06	4.41955e-05	2.10872e-05	ABL1/CLU/CTNNB1/FYN/SARM1	5	GObp	1
GOBP_POSITIVE_REGULATION_OF_SUPRAMOLECULAR_FIBER_ORGANIZATION	GOBP_POSITIVE_REGULATION_OF_SUPRAMOLECULAR_FIBER_ORGANIZATION	6/38	171/17890	1.49641e-06	4.60087e-05	2.19524e-05	ABL1/CDC42/CLU/CTTN/GRB2/PTK2B	6	GObp	1
GOBP_REGULATION_OF_PROTEIN_LOCALIZATION_TO_MEMBRANE	GOBP_REGULATION_OF_PROTEIN_LOCALIZATION_TO_MEMBRANE	6/38	175/17890	1.71206e-06	5.18166e-05	2.47235e-05	DLG4/ERBB2/FYN/LGALS3/LRP1/PIK3R1	6	GObp	1
GOBP_MORPHOGENESIS_OF_A_POLARIZED_EPITHELIUM	GOBP_MORPHOGENESIS_OF_A_POLARIZED_EPITHELIUM	5/38	96/17890	1.74749e-06	5.20752e-05	2.48469e-05	ABL1/CDC42/ERBB4/SLC9A3R1/TIAM1	5	GObp	1
GOBP_LEUKOCYTE_CELL_CELL_ADHESION	GOBP_LEUKOCYTE_CELL_CELL_ADHESION	8/38	415/17890	2.08254e-06	6.11193e-05	2.91621e-05	ABL1/CD44/ERBB2/FYN/GPNMB/LGALS3/PIK3CA/SRC	8	GObp	1
GOBP_SUBSTRATE_ADHESION_DEPENDENT_CELL_SPREADING	GOBP_SUBSTRATE_ADHESION_DEPENDENT_CELL_SPREADING	5/38	100/17890	2.1392e-06	6.18453e-05	2.95086e-05	ABL1/CDC42/ITGAV/PIK3R1/SRC	5	GObp	1
GOBP_POSTSYNAPSE_ORGANIZATION	GOBP_POSTSYNAPSE_ORGANIZATION	6/38	185/17890	2.36424e-06	6.7346e-05	3.21331e-05	CDC42/CTTN/DLG4/FYN/PTEN/PTK2B	6	GObp	1
GOBP_INTRINSIC_APOPTOTIC_SIGNALING_PATHWAY	GOBP_INTRINSIC_APOPTOTIC_SIGNALING_PATHWAY	7/38	301/17890	2.8723e-06	7.99817e-05	3.81621e-05	ABL1/BECN1/CD44/CLU/PIK3R1/SLC9A3R1/SRC	7	GObp	1
GOBP_RESPONSE_TO_EPIDERMAL_GROWTH_FACTOR	GOBP_RESPONSE_TO_EPIDERMAL_GROWTH_FACTOR	4/38	47/17890	2.89041e-06	7.99817e-05	3.81621e-05	BECN1/ERBB2/ERBB4/IQGAP1	4	GObp	1
GOBP_PLATELET_DERIVED_GROWTH_FACTOR_RECEPTOR_BETA_SIGNALING_PATHWAY	GOBP_PLATELET_DERIVED_GROWTH_FACTOR_RECEPTOR_BETA_SIGNALING_PATHWAY	3/38	14/17890	3.16677e-06	8.63949e-05	4.1222e-05	ABL1/LRP1/SRC	3	GObp	1
GOBP_POSITIVE_REGULATION_OF_PROTEIN_CONTAINING_COMPLEX_ASSEMBLY	GOBP_POSITIVE_REGULATION_OF_PROTEIN_CONTAINING_COMPLEX_ASSEMBLY	6/38	196/17890	3.30262e-06	8.88496e-05	4.23933e-05	CLU/CTTN/GRB2/LGALS3/PTK2B/SRC	6	GObp	1
GOBP_CELL_JUNCTION_ASSEMBLY	GOBP_CELL_JUNCTION_ASSEMBLY	8/38	445/17890	3.49455e-06	9.27254e-05	4.42425e-05	ABL1/CDC42/CTNNB1/CTTN/ERBB4/PTEN/PTK2B/SRC	8	GObp	1
GOBP_STRESS_FIBER_ASSEMBLY	GOBP_STRESS_FIBER_ASSEMBLY	5/38	111/17890	3.5805e-06	9.37221e-05	4.47181e-05	ABL1/CDC42/PIK3R1/PTK2B/SRC	5	GObp	1
GOBP_NEGATIVE_REGULATION_OF_CELL_ADHESION	GOBP_NEGATIVE_REGULATION_OF_CELL_ADHESION	7/38	312/17890	3.64021e-06	9.40144e-05	4.48576e-05	ABL1/ERBB2/GPNMB/LGALS3/PIK3R1/PTEN/SRC	7	GObp	1
GOBP_ANTIGEN_RECEPTOR_MEDIATED_SIGNALING_PATHWAY	GOBP_ANTIGEN_RECEPTOR_MEDIATED_SIGNALING_PATHWAY	6/38	201/17890	3.81942e-06	9.7345e-05	4.64467e-05	ABL1/FYN/GRB2/LGALS3/PIK3CA/VAV3	6	GObp	1
GOBP_IMMUNE_RESPONSE_REGULATING_SIGNALING_PATHWAY	GOBP_IMMUNE_RESPONSE_REGULATING_SIGNALING_PATHWAY	8/38	454/17890	4.0513e-06	0.000101377	4.83707e-05	ABL1/FYN/GRB2/LGALS3/PIK3CA/SARM1/SRC/VAV3	8	GObp	1
GOBP_ACTIN_CYTOSKELETON_REORGANIZATION	GOBP_ACTIN_CYTOSKELETON_REORGANIZATION	5/38	114/17890	4.08231e-06	0.000101377	4.83707e-05	ABL1/CDC42/CTTN/GRB2/PTK2B	5	GObp	1
GOBP_CELL_CELL_SIGNALING_BY_WNT	GOBP_CELL_CELL_SIGNALING_BY_WNT	8/38	464/17890	4.75669e-06	0.000116629	5.56479e-05	ABL1/CDC42/CTNNB1/LRP1/PTEN/SLC9A3R1/SRC/TIAM1	8	GObp	1
GOBP_POSITIVE_REGULATION_OF_PROTEIN_LOCALIZATION	GOBP_POSITIVE_REGULATION_OF_PROTEIN_LOCALIZATION	8/38	467/17890	4.98763e-06	0.000120763	5.76203e-05	DLG4/ERBB2/ERBB4/FYN/LGALS3/LRP1/PIK3R1/SRC	8	GObp	1
GOBP_FC_RECEPTOR_SIGNALING_PATHWAY	GOBP_FC_RECEPTOR_SIGNALING_PATHWAY	4/38	54/17890	5.07059e-06	0.000121256	5.78555e-05	ABL1/FYN/SRC/VAV3	4	GObp	1
GOBP_IMMUNE_RESPONSE_REGULATING_CELL_SURFACE_RECEPTOR_SIGNALING_PATHWAY	GOBP_IMMUNE_RESPONSE_REGULATING_CELL_SURFACE_RECEPTOR_SIGNALING_PATHWAY	7/38	331/17890	5.36932e-06	0.000126834	6.05169e-05	ABL1/FYN/GRB2/LGALS3/PIK3CA/SRC/VAV3	7	GObp	1
GOBP_T_CELL_PROLIFERATION	GOBP_T_CELL_PROLIFERATION	6/38	214/17890	5.47792e-06	0.00012784	6.0997e-05	ABL1/CTNNB1/ERBB2/FYN/GPNMB/LGALS3	6	GObp	1
GOBP_AXON_DEVELOPMENT	GOBP_AXON_DEVELOPMENT	8/38	479/17890	6.00918e-06	0.000138569	6.61161e-05	ABL1/CTTN/DCC/ERBB2/FYN/L1CAM/PTEN/TIAM1	8	GObp	1
GOBP_REGULATION_OF_CELL_MATRIX_ADHESION	GOBP_REGULATION_OF_CELL_MATRIX_ADHESION	5/38	125/17890	6.41235e-06	0.00014605	6.96858e-05	ABL1/PIK3R1/PTEN/PTK2B/SRC	5	GObp	1
GOBP_SMALL_GTPASE_MEDIATED_SIGNAL_TRANSDUCTION	GOBP_SMALL_GTPASE_MEDIATED_SIGNAL_TRANSDUCTION	8/38	484/17890	6.48443e-06	0.00014605	6.96858e-05	ABL1/CBL/CDC42/GRB2/ITGAV/SRC/TIAM1/VAV3	8	GObp	1
GOBP_REGULATION_OF_CELL_SUBSTRATE_ADHESION	GOBP_REGULATION_OF_CELL_SUBSTRATE_ADHESION	6/38	222/17890	6.76109e-06	0.000149338	7.12545e-05	ABL1/CDC42/PIK3R1/PTEN/PTK2B/SRC	6	GObp	1
GOBP_NEGATIVE_REGULATION_OF_IMMUNE_SYSTEM_PROCESS	GOBP_NEGATIVE_REGULATION_OF_IMMUNE_SYSTEM_PROCESS	8/38	487/17890	6.7846e-06	0.000149338	7.12545e-05	CTNNB1/ERBB2/FYN/GPNMB/LGALS3/PIK3R1/SARM1/SRC	8	GObp	1
GOBP_ERBB2_SIGNALING_PATHWAY	GOBP_ERBB2_SIGNALING_PATHWAY	3/38	18/17890	7.05759e-06	0.000153602	7.32887e-05	ERBB2/ERBB4/SRC	3	GObp	1
GOBP_PROTEIN_LOCALIZATION_TO_CELL_PERIPHERY	GOBP_PROTEIN_LOCALIZATION_TO_CELL_PERIPHERY	7/38	346/17890	7.17627e-06	0.000154449	7.36931e-05	DLG4/ERBB2/ERBB4/LGALS3/LRP1/PIK3R1/SLC9A3R1	7	GObp	1
GOBP_REGULATION_OF_CELL_CELL_ADHESION	GOBP_REGULATION_OF_CELL_CELL_ADHESION	8/38	493/17890	7.42043e-06	0.000157466	7.51326e-05	ABL1/CD44/ERBB2/FYN/GPNMB/LGALS3/PIK3CA/SRC	8	GObp	1
GOBP_RESPONSE_TO_HYDROGEN_PEROXIDE	GOBP_RESPONSE_TO_HYDROGEN_PEROXIDE	5/38	129/17890	7.47903e-06	0.000157466	7.51326e-05	ABL1/BECN1/FYN/PTK2B/SRC	5	GObp	1
GOBP_EXTRINSIC_APOPTOTIC_SIGNALING_PATHWAY	GOBP_EXTRINSIC_APOPTOTIC_SIGNALING_PATHWAY	6/38	227/17890	7.6801e-06	0.000158259	7.55109e-05	CTTN/ITGAV/LGALS3/PIK3R1/PTEN/SRC	6	GObp	1
GOBP_POSITIVE_REGULATION_OF_ERK1_AND_ERK2_CASCADE	GOBP_POSITIVE_REGULATION_OF_ERK1_AND_ERK2_CASCADE	6/38	227/17890	7.6801e-06	0.000158259	7.55109e-05	ABL1/CD44/ERBB4/GPNMB/PTK2B/SRC	6	GObp	1
GOBP_DEVELOPMENTAL_CELL_GROWTH	GOBP_DEVELOPMENTAL_CELL_GROWTH	6/38	231/17890	8.48619e-06	0.000173029	8.25582e-05	ABL1/CTNNB1/CTTN/DCC/IQGAP1/L1CAM	6	GObp	1
GOBP_DEVELOPMENTAL_GROWTH_INVOLVED_IN_MORPHOGENESIS	GOBP_DEVELOPMENTAL_GROWTH_INVOLVED_IN_MORPHOGENESIS	6/38	234/17890	9.13475e-06	0.000184313	8.7942e-05	ABL1/CTNNB1/CTTN/DCC/IQGAP1/L1CAM	6	GObp	1
GOBP_REGULATION_OF_NEUROTRANSMITTER_RECEPTOR_ACTIVITY	GOBP_REGULATION_OF_NEUROTRANSMITTER_RECEPTOR_ACTIVITY	4/38	63/17890	9.42076e-06	0.000188124	8.97604e-05	DLG4/DLGAP4/PTK2B/SRC	4	GObp	1
GOBP_REGULATION_OF_SYNAPSE_STRUCTURE_OR_ACTIVITY	GOBP_REGULATION_OF_SYNAPSE_STRUCTURE_OR_ACTIVITY	6/38	240/17890	1.05527e-05	0.000208577	9.95193e-05	ABL1/CDC42/CTNNB1/FYN/PTEN/PTK2B	6	GObp	1
GOBP_DENDRITE_MORPHOGENESIS	GOBP_DENDRITE_MORPHOGENESIS	5/38	140/17890	1.11401e-05	0.000217963	0.000103998	CDC42/DLG4/FYN/PTEN/SARM1	5	GObp	1
GOBP_PEPTIDYL_TYROSINE_AUTOPHOSPHORYLATION	GOBP_PEPTIDYL_TYROSINE_AUTOPHOSPHORYLATION	3/38	21/17890	1.14526e-05	0.000221838	0.000105847	ABL1/PTK2B/SRC	3	GObp	1
GOBP_MUSCLE_CELL_PROLIFERATION	GOBP_MUSCLE_CELL_PROLIFERATION	6/38	249/17890	1.30097e-05	0.000249502	0.000119046	ABL1/CTNNB1/ERBB4/PIK3CA/PTEN/SRC	6	GObp	1
GOBP_REGULATION_OF_CELL_SUBSTRATE_JUNCTION_ORGANIZATION	GOBP_REGULATION_OF_CELL_SUBSTRATE_JUNCTION_ORGANIZATION	4/38	69/17890	1.35484e-05	0.000257287	0.00012276	ABL1/PIK3R1/PTEN/SRC	4	GObp	1
GOBP_REGULATION_OF_NERVOUS_SYSTEM_PROCESS	GOBP_REGULATION_OF_NERVOUS_SYSTEM_PROCESS	5/38	150/17890	1.55644e-05	0.000292701	0.000139658	DLG4/DLGAP4/PTEN/PTK2B/SRC	5	GObp	1
GOBP_LAMELLIPODIUM_ASSEMBLY	GOBP_LAMELLIPODIUM_ASSEMBLY	4/38	73/17890	1.69544e-05	0.000315776	0.000150668	CDC42/PIK3CA/PIK3R1/VAV3	4	GObp	1
GOBP_ESTABLISHMENT_OF_TISSUE_POLARITY	GOBP_ESTABLISHMENT_OF_TISSUE_POLARITY	4/38	74/17890	1.7896e-05	0.000327024	0.000156035	ABL1/CDC42/ERBB4/TIAM1	4	GObp	1
GOBP_POSITIVE_REGULATION_OF_DNA_BIOSYNTHETIC_PROCESS	GOBP_POSITIVE_REGULATION_OF_DNA_BIOSYNTHETIC_PROCESS	4/38	74/17890	1.7896e-05	0.000327024	0.000156035	CTNNB1/MAP3K4/PTK2B/SRC	4	GObp	1
GOBP_REGULATION_OF_EXTRINSIC_APOPTOTIC_SIGNALING_PATHWAY	GOBP_REGULATION_OF_EXTRINSIC_APOPTOTIC_SIGNALING_PATHWAY	5/38	156/17890	1.88115e-05	0.000340541	0.000162484	CTTN/ITGAV/LGALS3/PTEN/SRC	5	GObp	1
GOBP_NEUROTRANSMITTER_RECEPTOR_LOCALIZATION_TO_POSTSYNAPTIC_SPECIALIZATION_MEMBRANE	GOBP_NEUROTRANSMITTER_RECEPTOR_LOCALIZATION_TO_POSTSYNAPTIC_SPECIALIZATION_MEMBRANE	3/38	25/17890	1.96894e-05	0.000353134	0.000168493	DLG4/ERBB2/ERBB4	3	GObp	1
GOBP_REGULATION_OF_SIGNALING_RECEPTOR_ACTIVITY	GOBP_REGULATION_OF_SIGNALING_RECEPTOR_ACTIVITY	5/38	164/17890	2.39362e-05	0.000425362	0.000202955	CBL/DLG4/DLGAP4/PTK2B/SRC	5	GObp	1
GOBP_REGULATION_OF_HEMOPOIESIS	GOBP_REGULATION_OF_HEMOPOIESIS	7/38	418/17890	2.4395e-05	0.000429574	0.000204965	ABL1/CTNNB1/ERBB2/LGALS3/PIK3R1/PTK2B/STAT3	7	GObp	1
GOBP_ACTIN_FILAMENT_BUNDLE_ORGANIZATION	GOBP_ACTIN_FILAMENT_BUNDLE_ORGANIZATION	5/38	167/17890	2.61155e-05	0.000455295	0.000217237	ABL1/CDC42/PIK3R1/PTK2B/SRC	5	GObp	1
GOBP_REGULATION_OF_CELL_GROWTH	GOBP_REGULATION_OF_CELL_GROWTH	7/38	423/17890	2.63258e-05	0.000455295	0.000217237	ABL1/CDC42/CTTN/DCC/ERBB2/L1CAM/PTK2B	7	GObp	1
GOBP_POSITIVE_REGULATION_OF_PHOSPHATIDYLINOSITOL_3_KINASE_SIGNALING	GOBP_POSITIVE_REGULATION_OF_PHOSPHATIDYLINOSITOL_3_KINASE_SIGNALING	4/38	83/17890	2.81927e-05	0.000483268	0.000230584	BECN1/CBL/ERBB4/SRC	4	GObp	1
GOBP_NEURON_PROJECTION_EXTENSION	GOBP_NEURON_PROJECTION_EXTENSION	5/38	172/17890	3.00874e-05	0.000511222	0.000243922	ABL1/CTNNB1/CTTN/IQGAP1/L1CAM	5	GObp	1
GOBP_REGULATION_OF_INTRINSIC_APOPTOTIC_SIGNALING_PATHWAY	GOBP_REGULATION_OF_INTRINSIC_APOPTOTIC_SIGNALING_PATHWAY	5/38	173/17890	3.09352e-05	0.000519275	0.000247764	BECN1/CD44/CLU/SLC9A3R1/SRC	5	GObp	1
GOBP_POSITIVE_REGULATION_OF_LAMELLIPODIUM_ASSEMBLY	GOBP_POSITIVE_REGULATION_OF_LAMELLIPODIUM_ASSEMBLY	3/38	29/17890	3.10975e-05	0.000519275	0.000247764	CDC42/PIK3CA/PIK3R1	3	GObp	1
GOBP_NEGATIVE_REGULATION_OF_PHOSPHORUS_METABOLIC_PROCESS	GOBP_NEGATIVE_REGULATION_OF_PHOSPHORUS_METABOLIC_PROCESS	7/38	440/17890	3.38602e-05	0.000560574	0.000267469	ABL1/CBL/IQGAP1/LGALS3/LRP1/PTEN/STAT3	7	GObp	1
GOBP_WOUND_HEALING	GOBP_WOUND_HEALING	7/38	441/17890	3.43536e-05	0.000563922	0.000269067	CD44/ERBB2/PIK3CA/PLAT/PTEN/SRC/VAV3	7	GObp	1
GOBP_REGULATION_OF_SMALL_GTPASE_MEDIATED_SIGNAL_TRANSDUCTION	GOBP_REGULATION_OF_SMALL_GTPASE_MEDIATED_SIGNAL_TRANSDUCTION	6/38	299/17890	3.64811e-05	0.000593814	0.000283329	ABL1/CBL/ITGAV/SRC/TIAM1/VAV3	6	GObp	1
GOBP_POSITIVE_REGULATION_OF_EXCITATORY_POSTSYNAPTIC_POTENTIAL	GOBP_POSITIVE_REGULATION_OF_EXCITATORY_POSTSYNAPTIC_POTENTIAL	3/38	31/17890	3.81429e-05	0.00061569	0.000293767	DLG4/PTEN/PTK2B	3	GObp	1
GOBP_CELL_ACTIVATION_INVOLVED_IN_IMMUNE_RESPONSE	GOBP_CELL_ACTIVATION_INVOLVED_IN_IMMUNE_RESPONSE	6/38	302/17890	3.85738e-05	0.0006175	0.000294631	ABL1/CBL/LGALS3/LRP1/PTK2B/STAT3	6	GObp	1
GOBP_CELLULAR_RESPONSE_TO_HYDROGEN_PEROXIDE	GOBP_CELLULAR_RESPONSE_TO_HYDROGEN_PEROXIDE	4/38	93/17890	4.41189e-05	0.000700478	0.000334223	ABL1/BECN1/FYN/SRC	4	GObp	1
GOBP_CELLULAR_RESPONSE_TO_PEPTIDE_HORMONE_STIMULUS	GOBP_CELLULAR_RESPONSE_TO_PEPTIDE_HORMONE_STIMULUS	6/38	310/17890	4.46301e-05	0.000702834	0.000335347	GRB2/PIK3CA/PIK3R1/PLAT/SRC/STAT3	6	GObp	1
GOBP_BIOLOGICAL_PROCESS_INVOLVED_IN_SYMBIOTIC_INTERACTION	GOBP_BIOLOGICAL_PROCESS_INVOLVED_IN_SYMBIOTIC_INTERACTION	6/38	314/17890	4.79323e-05	0.000748749	0.000357254	BECN1/CBL/CDC42/EPS15/ITGAV/SRC	6	GObp	1
GOBP_POSITIVE_REGULATION_OF_CYTOSKELETON_ORGANIZATION	GOBP_POSITIVE_REGULATION_OF_CYTOSKELETON_ORGANIZATION	5/38	190/17890	4.84071e-05	0.000750117	0.000357907	ABL1/CDC42/CTTN/GRB2/PTK2B	5	GObp	1
GOBP_ACTIN_POLYMERIZATION_OR_DEPOLYMERIZATION	GOBP_ACTIN_POLYMERIZATION_OR_DEPOLYMERIZATION	5/38	191/17890	4.96319e-05	0.000762992	0.00036405	ABL1/CTTN/GRB2/PIK3CA/PTK2B	5	GObp	1
GOBP_MYOBLAST_PROLIFERATION	GOBP_MYOBLAST_PROLIFERATION	3/38	34/17890	5.05551e-05	0.000771065	0.000367902	ABL1/CTNNB1/SRC	3	GObp	1
GOBP_POSITIVE_REGULATION_OF_ENDOCYTOSIS	GOBP_POSITIVE_REGULATION_OF_ENDOCYTOSIS	4/38	97/17890	5.20386e-05	0.000781385	0.000372826	CBL/CDC42/CLU/LRP1	4	GObp	1
GOBP_REGULATION_OF_POSTSYNAPSE_ORGANIZATION	GOBP_REGULATION_OF_POSTSYNAPSE_ORGANIZATION	4/38	97/17890	5.20386e-05	0.000781385	0.000372826	CDC42/FYN/PTEN/PTK2B	4	GObp	1
GOBP_MONONUCLEAR_CELL_DIFFERENTIATION	GOBP_MONONUCLEAR_CELL_DIFFERENTIATION	7/38	475/17890	5.50299e-05	0.000819945	0.000391224	ABL1/CTNNB1/ERBB2/LGALS3/PIK3R1/PTK2B/STAT3	7	GObp	1
GOBP_NEGATIVE_REGULATION_OF_EXTRINSIC_APOPTOTIC_SIGNALING_PATHWAY	GOBP_NEGATIVE_REGULATION_OF_EXTRINSIC_APOPTOTIC_SIGNALING_PATHWAY	4/38	99/17890	5.63658e-05	0.000833439	0.000397663	CTTN/ITGAV/LGALS3/SRC	4	GObp	1
GOBP_POSITIVE_REGULATION_OF_LYMPHOCYTE_ACTIVATION	GOBP_POSITIVE_REGULATION_OF_LYMPHOCYTE_ACTIVATION	6/38	327/17890	6.00434e-05	0.000881091	0.000420399	ABL1/FYN/PIK3CA/SH3KBP1/SRC/VAV3	6	GObp	1
GOBP_OLIGODENDROCYTE_DIFFERENTIATION	GOBP_OLIGODENDROCYTE_DIFFERENTIATION	4/38	101/17890	6.09501e-05	0.000887671	0.000423539	CLU/CTNNB1/ERBB2/PTEN	4	GObp	1
GOBP_REGULATION_OF_PROTEIN_BINDING	GOBP_REGULATION_OF_PROTEIN_BINDING	5/38	202/17890	6.47522e-05	0.000936008	0.000446602	ABL1/CDC42/LRP1/SRC/TIAM1	5	GObp	1
GOBP_INTRINSIC_APOPTOTIC_SIGNALING_PATHWAY_IN_RESPONSE_TO_DNA_DAMAGE	GOBP_INTRINSIC_APOPTOTIC_SIGNALING_PATHWAY_IN_RESPONSE_TO_DNA_DAMAGE	4/38	103/17890	6.58008e-05	0.000944078	0.000450453	ABL1/CD44/CLU/PIK3R1	4	GObp	1
GOBP_ACTOMYOSIN_STRUCTURE_ORGANIZATION	GOBP_ACTOMYOSIN_STRUCTURE_ORGANIZATION	5/38	203/17890	6.62853e-05	0.000944078	0.000450453	ABL1/CDC42/PIK3R1/PTK2B/SRC	5	GObp	1
GOBP_RAS_PROTEIN_SIGNAL_TRANSDUCTION	GOBP_RAS_PROTEIN_SIGNAL_TRANSDUCTION	6/38	334/17890	6.75136e-05	0.000954554	0.000455451	ABL1/CBL/CDC42/GRB2/SRC/TIAM1	6	GObp	1
GOBP_REGULATION_OF_DENDRITE_DEVELOPMENT	GOBP_REGULATION_OF_DENDRITE_DEVELOPMENT	4/38	104/17890	6.83289e-05	0.00095908	0.000457611	ABL1/DCC/DLG4/SARM1	4	GObp	1
GOBP_REGULATION_OF_EXTENT_OF_CELL_GROWTH	GOBP_REGULATION_OF_EXTENT_OF_CELL_GROWTH	4/38	105/17890	7.09272e-05	0.000983072	0.000469058	ABL1/CTTN/DCC/L1CAM	4	GObp	1
GOBP_RESPONSE_TO_REACTIVE_OXYGEN_SPECIES	GOBP_RESPONSE_TO_REACTIVE_OXYGEN_SPECIES	5/38	206/17890	7.10532e-05	0.000983072	0.000469058	ABL1/BECN1/FYN/PTK2B/SRC	5	GObp	1
GOBP_REGULATION_OF_WNT_SIGNALING_PATHWAY	GOBP_REGULATION_OF_WNT_SIGNALING_PATHWAY	6/38	339/17890	7.32913e-05	0.00100685	0.000480401	ABL1/CTNNB1/LRP1/SLC9A3R1/SRC/TIAM1	6	GObp	1
GOBP_BIOLOGICAL_PROCESS_INVOLVED_IN_INTERACTION_WITH_HOST	GOBP_BIOLOGICAL_PROCESS_INVOLVED_IN_INTERACTION_WITH_HOST	5/38	208/17890	7.4376e-05	0.00101455	0.000484078	BECN1/CBL/EPS15/ITGAV/SRC	5	GObp	1
GOBP_NEGATIVE_REGULATION_OF_CELL_MATRIX_ADHESION	GOBP_NEGATIVE_REGULATION_OF_CELL_MATRIX_ADHESION	3/38	40/17890	8.2739e-05	0.00112074	0.000534743	PIK3R1/PTEN/SRC	3	GObp	1
GOBP_REGULATION_OF_CELL_JUNCTION_ASSEMBLY	GOBP_REGULATION_OF_CELL_JUNCTION_ASSEMBLY	5/38	214/17890	8.50683e-05	0.00114429	0.000545979	ABL1/CTNNB1/PTEN/PTK2B/SRC	5	GObp	1
GOBP_RESPONSE_TO_MECHANICAL_STIMULUS	GOBP_RESPONSE_TO_MECHANICAL_STIMULUS	5/38	215/17890	8.69597e-05	0.00116166	0.00055427	CTNNB1/FYN/PIK3CA/PTK2B/SRC	5	GObp	1
GOBP_CELLULAR_RESPONSE_TO_CHEMICAL_STRESS	GOBP_CELLULAR_RESPONSE_TO_CHEMICAL_STRESS	6/38	351/17890	8.87815e-05	0.00117787	0.000562005	ABL1/BECN1/CTNNB1/FYN/PIK3CA/SRC	6	GObp	1
GOBP_NEGATIVE_REGULATION_OF_NEURON_DEATH	GOBP_NEGATIVE_REGULATION_OF_NEURON_DEATH	5/38	219/17890	9.4852e-05	0.00124141	0.000592319	CBL/CTNNB1/GPNMB/PIK3CA/PTK2B	5	GObp	1
GOBP_REGULATION_OF_NEURON_APOPTOTIC_PROCESS	GOBP_REGULATION_OF_NEURON_APOPTOTIC_PROCESS	5/38	219/17890	9.4852e-05	0.00124141	0.000592319	ABL1/CTNNB1/PIK3CA/PTK2B/SARM1	5	GObp	1
GOBP_REGULATION_OF_LAMELLIPODIUM_ASSEMBLY	GOBP_REGULATION_OF_LAMELLIPODIUM_ASSEMBLY	3/38	42/17890	9.58566e-05	0.00124614	0.000594575	CDC42/PIK3CA/PIK3R1	3	GObp	1
GOBP_REGULATION_OF_VASCULATURE_DEVELOPMENT	GOBP_REGULATION_OF_VASCULATURE_DEVELOPMENT	6/38	357/17890	9.74506e-05	0.00125841	0.000600432	ABL1/CTNNB1/ERBB2/GPNMB/PTK2B/STAT3	6	GObp	1
GOBP_POSTSYNAPTIC_SPECIALIZATION_ORGANIZATION	GOBP_POSTSYNAPTIC_SPECIALIZATION_ORGANIZATION	3/38	44/17890	0.000110262	0.00140512	0.000670431	DLG4/PTEN/PTK2B	3	GObp	1
GOBP_REGULATION_OF_ACTIN_CYTOSKELETON_REORGANIZATION	GOBP_REGULATION_OF_ACTIN_CYTOSKELETON_REORGANIZATION	3/38	44/17890	0.000110262	0.00140512	0.000670431	ABL1/CDC42/PTK2B	3	GObp	1
GOBP_POSITIVE_REGULATION_OF_PROTEOLYSIS	GOBP_POSITIVE_REGULATION_OF_PROTEOLYSIS	6/38	366/17890	0.000111708	0.00141424	0.000674783	CLU/FYN/PTEN/PTK2B/SRC/STAT3	6	GObp	1
GOBP_ESTABLISHMENT_OR_MAINTENANCE_OF_CELL_POLARITY	GOBP_ESTABLISHMENT_OR_MAINTENANCE_OF_CELL_POLARITY	5/38	228/17890	0.000114624	0.00143217	0.00068334	ABL1/CDC42/DLG4/PTK2B/SLC9A3R1	5	GObp	1
GOBP_POSITIVE_REGULATION_OF_MAP_KINASE_ACTIVITY	GOBP_POSITIVE_REGULATION_OF_MAP_KINASE_ACTIVITY	4/38	119/17890	0.000115343	0.00143217	0.00068334	ERBB2/MAP3K4/PTK2B/SRC	4	GObp	1
GOBP_REGULATION_OF_RECEPTOR_MEDIATED_ENDOCYTOSIS	GOBP_REGULATION_OF_RECEPTOR_MEDIATED_ENDOCYTOSIS	4/38	119/17890	0.000115343	0.00143217	0.00068334	CBL/CLU/DLG4/ITGAV	4	GObp	1
GOBP_REGULATION_OF_BINDING	GOBP_REGULATION_OF_BINDING	6/38	369/17890	0.000116813	0.0014371	0.000685689	ABL1/CDC42/CTNNB1/LRP1/SRC/TIAM1	6	GObp	1
GOBP_MODULATION_OF_EXCITATORY_POSTSYNAPTIC_POTENTIAL	GOBP_MODULATION_OF_EXCITATORY_POSTSYNAPTIC_POTENTIAL	3/38	45/17890	0.000117965	0.0014371	0.000685689	DLG4/PTEN/PTK2B	3	GObp	1
GOBP_PROTEIN_LOCALIZATION_TO_POSTSYNAPSE	GOBP_PROTEIN_LOCALIZATION_TO_POSTSYNAPSE	3/38	45/17890	0.000117965	0.0014371	0.000685689	DLG4/ERBB2/ERBB4	3	GObp	1
GOBP_RESPONSE_TO_FIBROBLAST_GROWTH_FACTOR	GOBP_RESPONSE_TO_FIBROBLAST_GROWTH_FACTOR	4/38	120/17890	0.000119139	0.00144233	0.000688185	CD44/CTNNB1/GRB2/IQGAP1	4	GObp	1
GOBP_REGULATION_OF_PROTEIN_SERINE_THREONINE_KINASE_ACTIVITY	GOBP_REGULATION_OF_PROTEIN_SERINE_THREONINE_KINASE_ACTIVITY	6/38	373/17890	0.000123908	0.00149074	0.000711284	ABL1/ERBB2/MAP3K4/PTEN/PTK2B/SRC	6	GObp	1
GOBP_APOPTOTIC_CELL_CLEARANCE	GOBP_APOPTOTIC_CELL_CLEARANCE	3/38	47/17890	0.000134405	0.00159719	0.000762077	BECN1/ITGAV/LRP1	3	GObp	1
GOBP_LYMPHOCYTE_COSTIMULATION	GOBP_LYMPHOCYTE_COSTIMULATION	3/38	47/17890	0.000134405	0.00159719	0.000762077	FYN/PIK3CA/SRC	3	GObp	1
GOBP_REGULATION_OF_NEUROGENESIS	GOBP_REGULATION_OF_NEUROGENESIS	6/38	381/17890	0.000139125	0.00163758	0.000781348	CTNNB1/DCC/DLG4/L1CAM/PTEN/TIAM1	6	GObp	1
GOBP_REGULATION_OF_DNA_BIOSYNTHETIC_PROCESS	GOBP_REGULATION_OF_DNA_BIOSYNTHETIC_PROCESS	4/38	125/17890	0.000139495	0.00163758	0.000781348	CTNNB1/MAP3K4/PTK2B/SRC	4	GObp	1
GOBP_ENDODERMAL_CELL_DIFFERENTIATION	GOBP_ENDODERMAL_CELL_DIFFERENTIATION	3/38	48/17890	0.000143155	0.00167043	0.000797022	CTNNB1/GRB2/ITGAV	3	GObp	1
GOBP_POSITIVE_REGULATION_OF_ACTIN_FILAMENT_POLYMERIZATION	GOBP_POSITIVE_REGULATION_OF_ACTIN_FILAMENT_POLYMERIZATION	3/38	49/17890	0.000152268	0.00176613	0.000842683	CTTN/GRB2/PTK2B	3	GObp	1
GOBP_NEGATIVE_REGULATION_OF_MITOTIC_CELL_CYCLE	GOBP_NEGATIVE_REGULATION_OF_MITOTIC_CELL_CYCLE	5/38	243/17890	0.000154453	0.00178081	0.000849687	ABL1/CTNNB1/GPNMB/PTEN/SLC9A3R1	5	GObp	1
GOBP_REGULATION_OF_ANIMAL_ORGAN_MORPHOGENESIS	GOBP_REGULATION_OF_ANIMAL_ORGAN_MORPHOGENESIS	4/38	129/17890	0.000157506	0.00180526	0.000861353	ABL1/CDC42/CTNNB1/TIAM1	4	GObp	1
GOBP_INSULIN_LIKE_GROWTH_FACTOR_RECEPTOR_SIGNALING_PATHWAY	GOBP_INSULIN_LIKE_GROWTH_FACTOR_RECEPTOR_SIGNALING_PATHWAY	3/38	50/17890	0.000161751	0.00182731	0.000871872	GRB2/PIK3CA/PIK3R1	3	GObp	1
GOBP_REGULATION_OF_TELOMERASE_ACTIVITY	GOBP_REGULATION_OF_TELOMERASE_ACTIVITY	3/38	50/17890	0.000161751	0.00182731	0.000871872	CTNNB1/MAP3K4/SRC	3	GObp	1
GOBP_INSULIN_RECEPTOR_SIGNALING_PATHWAY	GOBP_INSULIN_RECEPTOR_SIGNALING_PATHWAY	4/38	130/17890	0.00016226	0.00182731	0.000871872	GRB2/PIK3CA/PIK3R1/SRC	4	GObp	1
GOBP_POSITIVE_REGULATION_OF_CELL_ACTIVATION	GOBP_POSITIVE_REGULATION_OF_CELL_ACTIVATION	6/38	394/17890	0.000166989	0.0018697	0.000892099	ABL1/FYN/PIK3CA/SH3KBP1/SRC/VAV3	6	GObp	1
GOBP_STEM_CELL_DIFFERENTIATION	GOBP_STEM_CELL_DIFFERENTIATION	5/38	248/17890	0.000169843	0.00189072	0.000902128	ABL1/CDC42/CTNNB1/ERBB4/STAT3	5	GObp	1
GOBP_FOREBRAIN_DEVELOPMENT	GOBP_FOREBRAIN_DEVELOPMENT	6/38	398/17890	0.000176399	0.00195248	0.000931598	CTNNB1/DLG4/ERBB4/FYN/PTEN/SRC	6	GObp	1
GOBP_EPHRIN_RECEPTOR_SIGNALING_PATHWAY	GOBP_EPHRIN_RECEPTOR_SIGNALING_PATHWAY	3/38	52/17890	0.000181848	0.00200137	0.000954922	FYN/SRC/TIAM1	3	GObp	1
GOBP_REGULATION_OF_PROTEIN_MODIFICATION_BY_SMALL_PROTEIN_CONJUGATION_OR_REMOVAL	GOBP_REGULATION_OF_PROTEIN_MODIFICATION_BY_SMALL_PROTEIN_CONJUGATION_OR_REMOVAL	5/38	254/17890	0.00018983	0.0020774	0.000991201	ABL1/CTNNB1/FYN/PTEN/UBE2D1	5	GObp	1
GOBP_ERBB4_SIGNALING_PATHWAY	GOBP_ERBB4_SIGNALING_PATHWAY	2/38	10/17890	0.000195587	0.00211649	0.00100985	ERBB2/ERBB4	2	GObp	1
GOBP_NEURON_FATE_DETERMINATION	GOBP_NEURON_FATE_DETERMINATION	2/38	10/17890	0.000195587	0.00211649	0.00100985	CDC42/CTNNB1	2	GObp	1
GOBP_MESENCHYMAL_CELL_DIFFERENTIATION	GOBP_MESENCHYMAL_CELL_DIFFERENTIATION	5/38	257/17890	0.000200474	0.00215732	0.00102933	CDC42/CTNNB1/ERBB4/PTEN/TIAM1	5	GObp	1
GOBP_REGULATION_OF_CELL_SHAPE	GOBP_REGULATION_OF_CELL_SHAPE	4/38	138/17890	0.000204109	0.00216056	0.00103088	FYN/PTK2B/SH3KBP1/SLC9A3R1	4	GObp	1
GOBP_NEURON_APOPTOTIC_PROCESS	GOBP_NEURON_APOPTOTIC_PROCESS	5/38	258/17890	0.000204121	0.00216056	0.00103088	ABL1/CTNNB1/PIK3CA/PTK2B/SARM1	5	GObp	1
GOBP_POSITIVE_REGULATION_OF_GROWTH	GOBP_POSITIVE_REGULATION_OF_GROWTH	5/38	258/17890	0.000204121	0.00216056	0.00103088	CDC42/ERBB2/ERBB4/L1CAM/PTK2B	5	GObp	1
GOBP_T_CELL_RECEPTOR_SIGNALING_PATHWAY	GOBP_T_CELL_RECEPTOR_SIGNALING_PATHWAY	4/38	140/17890	0.000215682	0.00227052	0.00108334	ABL1/FYN/LGALS3/PIK3CA	4	GObp	1
GOBP_REGULATION_OF_CALCIUM_ION_TRANSPORT	GOBP_REGULATION_OF_CALCIUM_ION_TRANSPORT	5/38	266/17890	0.000235159	0.00242386	0.00115651	ABL1/CTNNB1/FYN/LGALS3/PTK2B	5	GObp	1
GOBP_ENDOTHELIN_RECEPTOR_SIGNALING_PATHWAY	GOBP_ENDOTHELIN_RECEPTOR_SIGNALING_PATHWAY	2/38	11/17890	0.00023873	0.00242386	0.00115651	CDC42/PTK2B	2	GObp	1
GOBP_REGULATION_OF_LAMELLIPODIUM_MORPHOGENESIS	GOBP_REGULATION_OF_LAMELLIPODIUM_MORPHOGENESIS	2/38	11/17890	0.00023873	0.00242386	0.00115651	CD44/SRC	2	GObp	1
GOBP_ADHERENS_JUNCTION_ORGANIZATION	GOBP_ADHERENS_JUNCTION_ORGANIZATION	3/38	57/17890	0.000239007	0.00242386	0.00115651	CDC42/CTNNB1/SRC	3	GObp	1
GOBP_DENDRITIC_SPINE_MORPHOGENESIS	GOBP_DENDRITIC_SPINE_MORPHOGENESIS	3/38	57/17890	0.000239007	0.00242386	0.00115651	CDC42/DLG4/PTEN	3	GObp	1
GOBP_ENDODERM_FORMATION	GOBP_ENDODERM_FORMATION	3/38	57/17890	0.000239007	0.00242386	0.00115651	CTNNB1/GRB2/ITGAV	3	GObp	1
GOBP_REGULATION_OF_ESTABLISHMENT_OF_PLANAR_POLARITY	GOBP_REGULATION_OF_ESTABLISHMENT_OF_PLANAR_POLARITY	3/38	57/17890	0.000239007	0.00242386	0.00115651	ABL1/CDC42/TIAM1	3	GObp	1
GOBP_REGULATION_OF_LEUKOCYTE_PROLIFERATION	GOBP_REGULATION_OF_LEUKOCYTE_PROLIFERATION	5/38	268/17890	0.000243453	0.00244784	0.00116795	CTNNB1/ERBB2/GPNMB/LGALS3/VAV3	5	GObp	1
GOBP_MYELOID_CELL_DIFFERENTIATION	GOBP_MYELOID_CELL_DIFFERENTIATION	6/38	423/17890	0.000245163	0.00244784	0.00116795	CDC42/CTNNB1/PIK3R1/PTK2B/SRC/STAT3	6	GObp	1
GOBP_REGULATION_OF_METAL_ION_TRANSPORT	GOBP_REGULATION_OF_METAL_ION_TRANSPORT	6/38	423/17890	0.000245163	0.00244784	0.00116795	ABL1/CTNNB1/FYN/LGALS3/PTK2B/SLC9A3R1	6	GObp	1
GOBP_ESTABLISHMENT_OR_MAINTENANCE_OF_BIPOLAR_CELL_POLARITY	GOBP_ESTABLISHMENT_OR_MAINTENANCE_OF_BIPOLAR_CELL_POLARITY	3/38	58/17890	0.000251675	0.0024746	0.00118072	CDC42/DLG4/SLC9A3R1	3	GObp	1
GOBP_NEGATIVE_REGULATION_OF_ENDOCYTOSIS	GOBP_NEGATIVE_REGULATION_OF_ENDOCYTOSIS	3/38	58/17890	0.000251675	0.0024746	0.00118072	DLG4/ITGAV/LGALS3	3	GObp	1
GOBP_VASCULAR_ENDOTHELIAL_GROWTH_FACTOR_RECEPTOR_SIGNALING_PATHWAY	GOBP_VASCULAR_ENDOTHELIAL_GROWTH_FACTOR_RECEPTOR_SIGNALING_PATHWAY	3/38	58/17890	0.000251675	0.0024746	0.00118072	FYN/PTK2B/SRC	3	GObp	1
GOBP_ENSHEATHMENT_OF_NEURONS	GOBP_ENSHEATHMENT_OF_NEURONS	4/38	146/17890	0.000253241	0.00247742	0.00118206	CLU/CTNNB1/ERBB2/PTEN	4	GObp	1
GOBP_POSITIVE_REGULATION_OF_LEUKOCYTE_MIGRATION	GOBP_POSITIVE_REGULATION_OF_LEUKOCYTE_MIGRATION	4/38	147/17890	0.00025993	0.00253008	0.00120719	ABL1/LGALS3/PIK3R1/PTK2B	4	GObp	1
GOBP_RESPONSE_TO_PEPTIDE_HORMONE	GOBP_RESPONSE_TO_PEPTIDE_HORMONE	6/38	429/17890	0.000264455	0.00255532	0.00121923	GRB2/PIK3CA/PIK3R1/PLAT/SRC/STAT3	6	GObp	1
GOBP_POSITIVE_REGULATION_OF_LEUKOCYTE_CELL_CELL_ADHESION	GOBP_POSITIVE_REGULATION_OF_LEUKOCYTE_CELL_CELL_ADHESION	5/38	273/17890	0.000265162	0.00255532	0.00121923	ABL1/CD44/FYN/PIK3CA/SRC	5	GObp	1
GOBP_B_CELL_ACTIVATION	GOBP_B_CELL_ACTIVATION	5/38	276/17890	0.000278877	0.00266584	0.00127197	ABL1/PIK3R1/PTK2B/SH3KBP1/VAV3	5	GObp	1
GOBP_POSITIVE_REGULATION_OF_LIPID_METABOLIC_PROCESS	GOBP_POSITIVE_REGULATION_OF_LIPID_METABOLIC_PROCESS	4/38	150/17890	0.00028076	0.00266584	0.00127197	CDC42/PTK2B/SRC/VAV3	4	GObp	1
GOBP_REGULATION_OF_REACTIVE_OXYGEN_SPECIES_METABOLIC_PROCESS	GOBP_REGULATION_OF_REACTIVE_OXYGEN_SPECIES_METABOLIC_PROCESS	4/38	150/17890	0.00028076	0.00266584	0.00127197	BECN1/FYN/GRB2/PTK2B	4	GObp	1
GOBP_REGULATION_OF_ACTIN_FILAMENT_LENGTH	GOBP_REGULATION_OF_ACTIN_FILAMENT_LENGTH	4/38	151/17890	0.000287962	0.00270869	0.00129241	CTTN/GRB2/PIK3CA/PTK2B	4	GObp	1
GOBP_RESPONSE_TO_OXIDATIVE_STRESS	GOBP_RESPONSE_TO_OXIDATIVE_STRESS	6/38	437/17890	0.00029202	0.00270869	0.00129241	ABL1/BECN1/CTNNB1/FYN/PTK2B/SRC	6	GObp	1
GOBP_PHOSPHATIDYLINOSITOL_PHOSPHATE_BIOSYNTHETIC_PROCESS	GOBP_PHOSPHATIDYLINOSITOL_PHOSPHATE_BIOSYNTHETIC_PROCESS	3/38	61/17890	0.000292264	0.00270869	0.00129241	BECN1/PIK3CA/PIK3R1	3	GObp	1
GOBP_RECEPTOR_LOCALIZATION_TO_SYNAPSE	GOBP_RECEPTOR_LOCALIZATION_TO_SYNAPSE	3/38	61/17890	0.000292264	0.00270869	0.00129241	DLG4/ERBB2/ERBB4	3	GObp	1
GOBP_REGULATION_OF_TELOMERE_MAINTENANCE_VIA_TELOMERE_LENGTHENING	GOBP_REGULATION_OF_TELOMERE_MAINTENANCE_VIA_TELOMERE_LENGTHENING	3/38	61/17890	0.000292264	0.00270869	0.00129241	CTNNB1/MAP3K4/SRC	3	GObp	1
GOBP_CELLULAR_RESPONSE_TO_REACTIVE_OXYGEN_SPECIES	GOBP_CELLULAR_RESPONSE_TO_REACTIVE_OXYGEN_SPECIES	4/38	152/17890	0.000295297	0.00272376	0.0012996	ABL1/BECN1/FYN/SRC	4	GObp	1
GOBP_FEMALE_GAMETE_GENERATION	GOBP_FEMALE_GAMETE_GENERATION	4/38	153/17890	0.000302764	0.00276773	0.00132058	CTNNB1/PLAT/PTK2B/SRC	4	GObp	1
GOBP_RESPONSE_TO_XENOBIOTIC_STIMULUS	GOBP_RESPONSE_TO_XENOBIOTIC_STIMULUS	6/38	440/17890	0.000302922	0.00276773	0.00132058	ABL1/BECN1/CTNNB1/PTK2B/SRC/VAV3	6	GObp	1
GOBP_GLAND_DEVELOPMENT	GOBP_GLAND_DEVELOPMENT	6/38	442/17890	0.000310366	0.00280925	0.00134039	ABL1/CTNNB1/ERBB4/PIK3CA/SLC9A3R1/SRC	6	GObp	1
GOBP_PHOSPHATIDYLINOSITOL_METABOLIC_PROCESS	GOBP_PHOSPHATIDYLINOSITOL_METABOLIC_PROCESS	4/38	154/17890	0.000310367	0.00280925	0.00134039	BECN1/PIK3CA/PIK3R1/PTEN	4	GObp	1
GOBP_REGULATION_OF_AXONOGENESIS	GOBP_REGULATION_OF_AXONOGENESIS	4/38	155/17890	0.000318105	0.00286591	0.00136742	DCC/L1CAM/PTEN/TIAM1	4	GObp	1
GOBP_RESPONSE_TO_FATTY_ACID	GOBP_RESPONSE_TO_FATTY_ACID	3/38	63/17890	0.000321538	0.00288343	0.00137578	PIK3CA/PLAT/SRC	3	GObp	1
GOBP_NEGATIVE_REGULATION_OF_CELL_DEVELOPMENT	GOBP_NEGATIVE_REGULATION_OF_CELL_DEVELOPMENT	5/38	285/17890	0.000323279	0.00288568	0.00137686	CTNNB1/DCC/ERBB2/PIK3R1/PTEN	5	GObp	1
GOBP_ESTABLISHMENT_OF_CELL_POLARITY	GOBP_ESTABLISHMENT_OF_CELL_POLARITY	4/38	157/17890	0.000333997	0.00294612	0.0014057	ABL1/CDC42/PTK2B/SLC9A3R1	4	GObp	1
GOBP_BONE_RESORPTION	GOBP_BONE_RESORPTION	3/38	64/17890	0.000336858	0.00294612	0.0014057	CTNNB1/PTK2B/SRC	3	GObp	1
GOBP_ESTABLISHMENT_OF_ORGANELLE_LOCALIZATION	GOBP_ESTABLISHMENT_OF_ORGANELLE_LOCALIZATION	6/38	449/17890	0.000337564	0.00294612	0.0014057	BECN1/CBL/CDC42/CTNNB1/PREB/SLC9A3R1	6	GObp	1
GOBP_NEGATIVE_REGULATION_OF_PLATELET_DERIVED_GROWTH_FACTOR_RECEPTOR_SIGNALING_PATHWAY	GOBP_NEGATIVE_REGULATION_OF_PLATELET_DERIVED_GROWTH_FACTOR_RECEPTOR_SIGNALING_PATHWAY	2/38	13/17890	0.000337655	0.00294612	0.0014057	LRP1/SLC9A3R1	2	GObp	1
GOBP_POSITIVE_REGULATION_OF_OSTEOBLAST_PROLIFERATION	GOBP_POSITIVE_REGULATION_OF_OSTEOBLAST_PROLIFERATION	2/38	13/17890	0.000337655	0.00294612	0.0014057	ABL1/ITGAV	2	GObp	1
GOBP_CELLULAR_RESPONSE_TO_OXIDATIVE_STRESS	GOBP_CELLULAR_RESPONSE_TO_OXIDATIVE_STRESS	5/38	292/17890	0.000361375	0.00313326	0.00149499	ABL1/BECN1/CTNNB1/FYN/SRC	5	GObp	1
GOBP_CALCIUM_ION_TRANSPORT	GOBP_CALCIUM_ION_TRANSPORT	6/38	455/17890	0.000362339	0.00313326	0.00149499	ABL1/CTNNB1/FYN/ITGAV/LGALS3/PTK2B	6	GObp	1
GOBP_ACTIN_FILAMENT_POLYMERIZATION	GOBP_ACTIN_FILAMENT_POLYMERIZATION	4/38	161/17890	0.000367477	0.00314778	0.00150192	ABL1/CTTN/GRB2/PTK2B	4	GObp	1
GOBP_ENTRY_INTO_HOST	GOBP_ENTRY_INTO_HOST	4/38	161/17890	0.000367477	0.00314778	0.00150192	CBL/EPS15/ITGAV/SRC	4	GObp	1
GOBP_NEGATIVE_REGULATION_OF_CELL_SUBSTRATE_ADHESION	GOBP_NEGATIVE_REGULATION_OF_CELL_SUBSTRATE_ADHESION	3/38	66/17890	0.000368893	0.00314778	0.00150192	PIK3R1/PTEN/SRC	3	GObp	1
GOBP_REGULATION_OF_NERVOUS_SYSTEM_DEVELOPMENT	GOBP_REGULATION_OF_NERVOUS_SYSTEM_DEVELOPMENT	6/38	461/17890	0.000388522	0.00330073	0.00157489	CTNNB1/DCC/DLG4/L1CAM/PTEN/TIAM1	6	GObp	1
GOBP_GOLGI_LOCALIZATION	GOBP_GOLGI_LOCALIZATION	2/38	14/17890	0.000393404	0.00331915	0.00158368	CDC42/SLC9A3R1	2	GObp	1
GOBP_POSITIVE_REGULATION_OF_CELL_GROWTH	GOBP_POSITIVE_REGULATION_OF_CELL_GROWTH	4/38	164/17890	0.000394117	0.00331915	0.00158368	CDC42/ERBB2/L1CAM/PTK2B	4	GObp	1
GOBP_POSITIVE_REGULATION_OF_PROTEIN_LOCALIZATION_TO_CELL_PERIPHERY	GOBP_POSITIVE_REGULATION_OF_PROTEIN_LOCALIZATION_TO_CELL_PERIPHERY	3/38	68/17890	0.000402828	0.00337783	0.00161168	LGALS3/LRP1/PIK3R1	3	GObp	1
GOBP_T_CELL_DIFFERENTIATION	GOBP_T_CELL_DIFFERENTIATION	5/38	300/17890	0.000408981	0.00341463	0.00162924	ABL1/CTNNB1/ERBB2/PIK3R1/STAT3	5	GObp	1
GOBP_RNA_TEMPLATED_DNA_BIOSYNTHETIC_PROCESS	GOBP_RNA_TEMPLATED_DNA_BIOSYNTHETIC_PROCESS	3/38	70/17890	0.00043871	0.00364713	0.00174017	CTNNB1/MAP3K4/SRC	3	GObp	1
GOBP_POSITIVE_REGULATION_OF_MONONUCLEAR_CELL_MIGRATION	GOBP_POSITIVE_REGULATION_OF_MONONUCLEAR_CELL_MIGRATION	3/38	72/17890	0.000476584	0.00394506	0.00188232	ABL1/LGALS3/PTK2B	3	GObp	1
GOBP_CELLULAR_COMPONENT_MAINTENANCE	GOBP_CELLULAR_COMPONENT_MAINTENANCE	3/38	73/17890	0.000496282	0.0040733	0.00194351	CTTN/DLG4/FYN	3	GObp	1
GOBP_NON_CANONICAL_WNT_SIGNALING_PATHWAY	GOBP_NON_CANONICAL_WNT_SIGNALING_PATHWAY	3/38	73/17890	0.000496282	0.0040733	0.00194351	ABL1/CDC42/TIAM1	3	GObp	1
GOBP_POSITIVE_REGULATION_OF_BINDING	GOBP_POSITIVE_REGULATION_OF_BINDING	4/38	175/17890	0.000503695	0.0041167	0.00196422	ABL1/CTNNB1/LRP1/TIAM1	4	GObp	1
GOBP_NEGATIVE_REGULATION_OF_TRANSPORT	GOBP_NEGATIVE_REGULATION_OF_TRANSPORT	6/38	486/17890	0.000514031	0.00417085	0.00199006	DLG4/ITGAV/LGALS3/PTEN/PTK2B/SLC9A3R1	6	GObp	1
GOBP_NEURON_MIGRATION	GOBP_NEURON_MIGRATION	4/38	176/17890	0.000514628	0.00417085	0.00199006	CTNNB1/DCC/FYN/STAT3	4	GObp	1
GOBP_SYNAPTIC_VESICLE_CLUSTERING	GOBP_SYNAPTIC_VESICLE_CLUSTERING	2/38	16/17890	0.000517385	0.00417573	0.00199239	CTNNB1/PTEN	2	GObp	1
GOBP_COGNITION	GOBP_COGNITION	5/38	317/17890	0.000525791	0.00422596	0.00201636	ABL1/DLG4/FYN/PTEN/SRC	5	GObp	1
GOBP_POSITIVE_REGULATION_OF_CYTOSOLIC_CALCIUM_ION_CONCENTRATION	GOBP_POSITIVE_REGULATION_OF_CYTOSOLIC_CALCIUM_ION_CONCENTRATION	4/38	179/17890	0.000548441	0.00438979	0.00209452	ABL1/DLG4/ITGAV/PTK2B	4	GObp	1
GOBP_MESENCHYME_DEVELOPMENT	GOBP_MESENCHYME_DEVELOPMENT	5/38	321/17890	0.000556597	0.00440052	0.00209964	CDC42/CTNNB1/ERBB4/PTEN/TIAM1	5	GObp	1
GOBP_POSITIVE_REGULATION_OF_CELL_CELL_ADHESION	GOBP_POSITIVE_REGULATION_OF_CELL_CELL_ADHESION	5/38	321/17890	0.000556597	0.00440052	0.00209964	ABL1/CD44/FYN/PIK3CA/SRC	5	GObp	1
GOBP_REGULATION_OF_LEUKOCYTE_DIFFERENTIATION	GOBP_REGULATION_OF_LEUKOCYTE_DIFFERENTIATION	5/38	321/17890	0.000556597	0.00440052	0.00209964	ABL1/CTNNB1/ERBB2/LGALS3/PIK3R1	5	GObp	1
GOBP_SMOOTH_MUSCLE_CELL_PROLIFERATION	GOBP_SMOOTH_MUSCLE_CELL_PROLIFERATION	4/38	180/17890	0.000560055	0.00440987	0.0021041	CTNNB1/PIK3CA/PTEN/SRC	4	GObp	1
GOBP_B_CELL_RECEPTOR_SIGNALING_PATHWAY	GOBP_B_CELL_RECEPTOR_SIGNALING_PATHWAY	3/38	77/17890	0.000580283	0.00451903	0.00215619	ABL1/GRB2/VAV3	3	GObp	1
GOBP_TISSUE_REMODELING	GOBP_TISSUE_REMODELING	4/38	182/17890	0.000583809	0.00451903	0.00215619	CTNNB1/GPNMB/PTK2B/SRC	4	GObp	1
GOBP_CDC42_PROTEIN_SIGNAL_TRANSDUCTION	GOBP_CDC42_PROTEIN_SIGNAL_TRANSDUCTION	2/38	17/17890	0.000585584	0.00451903	0.00215619	ABL1/CDC42	2	GObp	1
GOBP_NEGATIVE_REGULATION_OF_CELL_SUBSTRATE_JUNCTION_ORGANIZATION	GOBP_NEGATIVE_REGULATION_OF_CELL_SUBSTRATE_JUNCTION_ORGANIZATION	2/38	17/17890	0.000585584	0.00451903	0.00215619	PTEN/SRC	2	GObp	1
GOBP_NEGATIVE_REGULATION_OF_PHOSPHATIDYLINOSITOL_3_KINASE_SIGNALING	GOBP_NEGATIVE_REGULATION_OF_PHOSPHATIDYLINOSITOL_3_KINASE_SIGNALING	2/38	17/17890	0.000585584	0.00451903	0.00215619	PTEN/SLC9A3R1	2	GObp	1
GOBP_NEGATIVE_REGULATION_OF_ERK1_AND_ERK2_CASCADE	GOBP_NEGATIVE_REGULATION_OF_ERK1_AND_ERK2_CASCADE	3/38	78/17890	0.000602612	0.00461367	0.00220134	ABL1/PTEN/SLC9A3R1	3	GObp	1
GOBP_PROTEIN_LOCALIZATION_TO_SYNAPSE	GOBP_PROTEIN_LOCALIZATION_TO_SYNAPSE	3/38	78/17890	0.000602612	0.00461367	0.00220134	DLG4/ERBB2/ERBB4	3	GObp	1
GOBP_RECEPTOR_SIGNALING_PATHWAY_VIA_STAT	GOBP_RECEPTOR_SIGNALING_PATHWAY_VIA_STAT	4/38	185/17890	0.000620771	0.00473399	0.00225875	ERBB4/FYN/PTK2B/STAT3	4	GObp	1
GOBP_REGULATION_OF_OXIDATIVE_STRESS_INDUCED_CELL_DEATH	GOBP_REGULATION_OF_OXIDATIVE_STRESS_INDUCED_CELL_DEATH	3/38	79/17890	0.000625484	0.00475122	0.00226697	ABL1/CTNNB1/FYN	3	GObp	1
GOBP_RESPONSE_TO_OXYGEN_LEVELS	GOBP_RESPONSE_TO_OXYGEN_LEVELS	5/38	332/17890	0.000648345	0.00488258	0.00232965	BECN1/CBL/PLAT/PTK2B/SRC	5	GObp	1
GOBP_G_PROTEIN_COUPLED_RECEPTOR_SIGNALING_PATHWAY_INVOLVED_IN_HEART_PROCESS	GOBP_G_PROTEIN_COUPLED_RECEPTOR_SIGNALING_PATHWAY_INVOLVED_IN_HEART_PROCESS	2/38	18/17890	0.0006579	0.00488258	0.00232965	CDC42/SRC	2	GObp	1
GOBP_LAMELLIPODIUM_MORPHOGENESIS	GOBP_LAMELLIPODIUM_MORPHOGENESIS	2/38	18/17890	0.0006579	0.00488258	0.00232965	CD44/SRC	2	GObp	1
GOBP_MYELIN_MAINTENANCE	GOBP_MYELIN_MAINTENANCE	2/38	18/17890	0.0006579	0.00488258	0.00232965	CLU/PTEN	2	GObp	1
GOBP_NEGATIVE_REGULATION_OF_ANOIKIS	GOBP_NEGATIVE_REGULATION_OF_ANOIKIS	2/38	18/17890	0.0006579	0.00488258	0.00232965	PIK3CA/SRC	2	GObp	1
GOBP_REGULATION_OF_ATTACHMENT_OF_SPINDLE_MICROTUBULES_TO_KINETOCHORE	GOBP_REGULATION_OF_ATTACHMENT_OF_SPINDLE_MICROTUBULES_TO_KINETOCHORE	2/38	18/17890	0.0006579	0.00488258	0.00232965	BECN1/CDC42	2	GObp	1
GOBP_STRIATED_MUSCLE_CELL_PROLIFERATION	GOBP_STRIATED_MUSCLE_CELL_PROLIFERATION	3/38	81/17890	0.000672877	0.00495575	0.00236456	ABL1/ERBB4/SRC	3	GObp	1
GOBP_TELOMERE_MAINTENANCE_VIA_TELOMERE_LENGTHENING	GOBP_TELOMERE_MAINTENANCE_VIA_TELOMERE_LENGTHENING	3/38	81/17890	0.000672877	0.00495575	0.00236456	CTNNB1/MAP3K4/SRC	3	GObp	1
GOBP_REGULATION_OF_MAP_KINASE_ACTIVITY	GOBP_REGULATION_OF_MAP_KINASE_ACTIVITY	4/38	190/17890	0.000686027	0.00501447	0.00239258	ERBB2/MAP3K4/PTK2B/SRC	4	GObp	1
GOBP_REGULATION_OF_PROTEIN_POLYMERIZATION	GOBP_REGULATION_OF_PROTEIN_POLYMERIZATION	4/38	190/17890	0.000686027	0.00501447	0.00239258	ABL1/CTTN/GRB2/PTK2B	4	GObp	1
GOBP_REGULATION_OF_PROTEIN_TYROSINE_KINASE_ACTIVITY	GOBP_REGULATION_OF_PROTEIN_TYROSINE_KINASE_ACTIVITY	3/38	82/17890	0.000697408	0.00507566	0.00242178	CBL/DLG4/SRC	3	GObp	1
GOBP_TUMOR_NECROSIS_FACTOR_SUPERFAMILY_CYTOKINE_PRODUCTION	GOBP_TUMOR_NECROSIS_FACTOR_SUPERFAMILY_CYTOKINE_PRODUCTION	4/38	191/17890	0.00069964	0.00507566	0.00242178	CLU/GPNMB/PIK3R1/STAT3	4	GObp	1
GOBP_ENDODERM_DEVELOPMENT	GOBP_ENDODERM_DEVELOPMENT	3/38	83/17890	0.000722504	0.00522198	0.00249159	CTNNB1/GRB2/ITGAV	3	GObp	1
GOBP_ESTABLISHMENT_OF_EPITHELIAL_CELL_APICAL_BASAL_POLARITY	GOBP_ESTABLISHMENT_OF_EPITHELIAL_CELL_APICAL_BASAL_POLARITY	2/38	19/17890	0.000734316	0.00528762	0.00252291	CDC42/SLC9A3R1	2	GObp	1
GOBP_NEGATIVE_REGULATION_OF_HYDROLASE_ACTIVITY	GOBP_NEGATIVE_REGULATION_OF_HYDROLASE_ACTIVITY	5/38	343/17890	0.00075103	0.00538795	0.00257078	ABL1/CD44/LGALS3/LRP1/SRC	5	GObp	1
GOBP_DNA_BIOSYNTHETIC_PROCESS	GOBP_DNA_BIOSYNTHETIC_PROCESS	4/38	197/17890	0.000785373	0.00557241	0.00265879	CTNNB1/MAP3K4/PTK2B/SRC	4	GObp	1
GOBP_POSITIVE_REGULATION_OF_PROTEIN_SERINE_THREONINE_KINASE_ACTIVITY	GOBP_POSITIVE_REGULATION_OF_PROTEIN_SERINE_THREONINE_KINASE_ACTIVITY	4/38	197/17890	0.000785373	0.00557241	0.00265879	ERBB2/MAP3K4/PTK2B/SRC	4	GObp	1
GOBP_SYNAPSE_ASSEMBLY	GOBP_SYNAPSE_ASSEMBLY	4/38	197/17890	0.000785373	0.00557241	0.00265879	CTNNB1/ERBB4/PTEN/PTK2B	4	GObp	1
GOBP_EXTRINSIC_APOPTOTIC_SIGNALING_PATHWAY_VIA_DEATH_DOMAIN_RECEPTORS	GOBP_EXTRINSIC_APOPTOTIC_SIGNALING_PATHWAY_VIA_DEATH_DOMAIN_RECEPTORS	3/38	86/17890	0.000801226	0.0056028	0.00267329	LGALS3/PIK3R1/PTEN	3	GObp	1
GOBP_FIBROBLAST_GROWTH_FACTOR_RECEPTOR_SIGNALING_PATHWAY	GOBP_FIBROBLAST_GROWTH_FACTOR_RECEPTOR_SIGNALING_PATHWAY	3/38	86/17890	0.000801226	0.0056028	0.00267329	CTNNB1/GRB2/IQGAP1	3	GObp	1
GOBP_POSITIVE_REGULATION_OF_PROTEIN_LOCALIZATION_TO_NUCLEUS	GOBP_POSITIVE_REGULATION_OF_PROTEIN_LOCALIZATION_TO_NUCLEUS	3/38	86/17890	0.000801226	0.0056028	0.00267329	FYN/PIK3R1/SRC	3	GObp	1
GOBP_T_CELL_DIFFERENTIATION_IN_THYMUS	GOBP_T_CELL_DIFFERENTIATION_IN_THYMUS	3/38	86/17890	0.000801226	0.0056028	0.00267329	ABL1/CTNNB1/ERBB2	3	GObp	1
GOBP_POSITIVE_REGULATION_OF_ACTIN_CYTOSKELETON_REORGANIZATION	GOBP_POSITIVE_REGULATION_OF_ACTIN_CYTOSKELETON_REORGANIZATION	2/38	20/17890	0.000814814	0.00563677	0.0026895	ABL1/CDC42	2	GObp	1
GOBP_REGULATION_OF_AMYLOID_BETA_CLEARANCE	GOBP_REGULATION_OF_AMYLOID_BETA_CLEARANCE	2/38	20/17890	0.000814814	0.00563677	0.0026895	CLU/LRP1	2	GObp	1
GOBP_TRANSCYTOSIS	GOBP_TRANSCYTOSIS	2/38	20/17890	0.000814814	0.00563677	0.0026895	LRP1/SRC	2	GObp	1
GOBP_ASTROCYTE_DIFFERENTIATION	GOBP_ASTROCYTE_DIFFERENTIATION	3/38	87/17890	0.000828629	0.00567157	0.0027061	ABL1/LRP1/STAT3	3	GObp	1
GOBP_POSITIVE_REGULATION_OF_PROTEIN_BINDING	GOBP_POSITIVE_REGULATION_OF_PROTEIN_BINDING	3/38	87/17890	0.000828629	0.00567157	0.0027061	ABL1/LRP1/TIAM1	3	GObp	1
GOBP_POSITIVE_REGULATION_OF_REPRODUCTIVE_PROCESS	GOBP_POSITIVE_REGULATION_OF_REPRODUCTIVE_PROCESS	3/38	87/17890	0.000828629	0.00567157	0.0027061	CTNNB1/PLAT/SRC	3	GObp	1
GOBP_REGULATION_OF_AUTOPHAGY	GOBP_REGULATION_OF_AUTOPHAGY	5/38	351/17890	0.000833042	0.0056817	0.00271094	ABL1/BECN1/CTTN/PIK3CA/STAT3	5	GObp	1
GOBP_BONE_REMODELING	GOBP_BONE_REMODELING	3/38	88/17890	0.000856622	0.00578145	0.00275853	CTNNB1/PTK2B/SRC	3	GObp	1
GOBP_POSITIVE_REGULATION_OF_PROTEIN_POLYMERIZATION	GOBP_POSITIVE_REGULATION_OF_PROTEIN_POLYMERIZATION	3/38	88/17890	0.000856622	0.00578145	0.00275853	CTTN/GRB2/PTK2B	3	GObp	1
GOBP_REGULATION_OF_POSTSYNAPTIC_MEMBRANE_NEUROTRANSMITTER_RECEPTOR_LEVELS	GOBP_REGULATION_OF_POSTSYNAPTIC_MEMBRANE_NEUROTRANSMITTER_RECEPTOR_LEVELS	3/38	88/17890	0.000856622	0.00578145	0.00275853	DLG4/ERBB2/ERBB4	3	GObp	1
GOBP_MONONUCLEAR_CELL_MIGRATION	GOBP_MONONUCLEAR_CELL_MIGRATION	4/38	202/17890	0.000862295	0.00579953	0.00276716	ABL1/CDC42/LGALS3/PTK2B	4	GObp	1
GOBP_MORPHOGENESIS_OF_A_BRANCHING_STRUCTURE	GOBP_MORPHOGENESIS_OF_A_BRANCHING_STRUCTURE	4/38	203/17890	0.000878295	0.00588546	0.00280816	ABL1/CTNNB1/GRB2/SRC	4	GObp	1
GOBP_NEGATIVE_REGULATION_OF_AUTOPHAGY	GOBP_NEGATIVE_REGULATION_OF_AUTOPHAGY	3/38	89/17890	0.000885209	0.00588546	0.00280816	BECN1/PIK3CA/STAT3	3	GObp	1
GOBP_CELLULAR_RESPONSE_TO_SALT	GOBP_CELLULAR_RESPONSE_TO_SALT	4/38	204/17890	0.000894504	0.00588546	0.00280816	DLG4/FYN/IQGAP1/PIK3CA	4	GObp	1
GOBP_CELLULAR_RESPONSE_TO_FLUID_SHEAR_STRESS	GOBP_CELLULAR_RESPONSE_TO_FLUID_SHEAR_STRESS	2/38	21/17890	0.000899378	0.00588546	0.00280816	PTK2B/SRC	2	GObp	1
GOBP_DENDRITIC_SPINE_MAINTENANCE	GOBP_DENDRITIC_SPINE_MAINTENANCE	2/38	21/17890	0.000899378	0.00588546	0.00280816	CTTN/FYN	2	GObp	1
GOBP_MITOCHONDRIAL_DEPOLARIZATION	GOBP_MITOCHONDRIAL_DEPOLARIZATION	2/38	21/17890	0.000899378	0.00588546	0.00280816	ABL1/SRC	2	GObp	1
GOBP_PHOSPHATIDYLINOSITOL_3_PHOSPHATE_BIOSYNTHETIC_PROCESS	GOBP_PHOSPHATIDYLINOSITOL_3_PHOSPHATE_BIOSYNTHETIC_PROCESS	2/38	21/17890	0.000899378	0.00588546	0.00280816	BECN1/PIK3CA	2	GObp	1
GOBP_REGULATION_OF_POSTSYNAPTIC_NEUROTRANSMITTER_RECEPTOR_ACTIVITY	GOBP_REGULATION_OF_POSTSYNAPTIC_NEUROTRANSMITTER_RECEPTOR_ACTIVITY	2/38	21/17890	0.000899378	0.00588546	0.00280816	DLGAP4/SRC	2	GObp	1
GOBP_NEGATIVE_REGULATION_OF_CELL_CELL_ADHESION	GOBP_NEGATIVE_REGULATION_OF_CELL_CELL_ADHESION	4/38	205/17890	0.000910923	0.00594094	0.00283463	ABL1/ERBB2/GPNMB/LGALS3	4	GObp	1
GOBP_NEGATIVE_REGULATION_OF_ORGANELLE_ORGANIZATION	GOBP_NEGATIVE_REGULATION_OF_ORGANELLE_ORGANIZATION	5/38	360/17890	0.000933127	0.00606532	0.00289398	BECN1/CLU/PIK3CA/PIK3R1/SRC	5	GObp	1
GOBP_DENDRITIC_SPINE_DEVELOPMENT	GOBP_DENDRITIC_SPINE_DEVELOPMENT	3/38	91/17890	0.000944187	0.00611669	0.00291849	CDC42/DLG4/PTEN	3	GObp	1
GOBP_RESPONSE_TO_KETONE	GOBP_RESPONSE_TO_KETONE	4/38	208/17890	0.000961458	0.00620781	0.00296197	CBL/PIK3CA/PLAT/SRC	4	GObp	1
GOBP_REGULATION_OF_GTPASE_ACTIVITY	GOBP_REGULATION_OF_GTPASE_ACTIVITY	5/38	363/17890	0.000968405	0.00623189	0.00297345	ERBB2/IQGAP1/PTK2B/TIAM1/VAV3	5	GObp	1
GOBP_LYMPHOCYTE_ACTIVATION_INVOLVED_IN_IMMUNE_RESPONSE	GOBP_LYMPHOCYTE_ACTIVATION_INVOLVED_IN_IMMUNE_RESPONSE	4/38	209/17890	0.000978734	0.00623368	0.00297431	ABL1/LGALS3/PTK2B/STAT3	4	GObp	1
GOBP_REGULATION_OF_SYNAPTIC_PLASTICITY	GOBP_REGULATION_OF_SYNAPTIC_PLASTICITY	4/38	209/17890	0.000978734	0.00623368	0.00297431	ABL1/DLG4/PLAT/PTK2B	4	GObp	1
GOBP_REGULATION_OF_BODY_FLUID_LEVELS	GOBP_REGULATION_OF_BODY_FLUID_LEVELS	5/38	364/17890	0.000980382	0.00623368	0.00297431	ERBB4/PIK3CA/PLAT/SRC/VAV3	5	GObp	1
GOBP_POSTSYNAPTIC_DENSITY_ASSEMBLY	GOBP_POSTSYNAPTIC_DENSITY_ASSEMBLY	2/38	22/17890	0.000987992	0.00623368	0.00297431	PTEN/PTK2B	2	GObp	1
GOBP_REGULATION_OF_NMDA_RECEPTOR_ACTIVITY	GOBP_REGULATION_OF_NMDA_RECEPTOR_ACTIVITY	2/38	22/17890	0.000987992	0.00623368	0.00297431	DLG4/PTK2B	2	GObp	1
GOBP_RESPONSE_TO_LECTIN	GOBP_RESPONSE_TO_LECTIN	2/38	22/17890	0.000987992	0.00623368	0.00297431	FYN/SRC	2	GObp	1
GOBP_GLYCEROPHOSPHOLIPID_BIOSYNTHETIC_PROCESS	GOBP_GLYCEROPHOSPHOLIPID_BIOSYNTHETIC_PROCESS	4/38	210/17890	0.000996227	0.00626523	0.00298936	BECN1/PIK3CA/PIK3R1/PTEN	4	GObp	1
GOBP_REGULATION_OF_PROTEIN_UBIQUITINATION	GOBP_REGULATION_OF_PROTEIN_UBIQUITINATION	4/38	212/17890	0.00103187	0.00646841	0.00308631	ABL1/FYN/PTEN/UBE2D1	4	GObp	1
GOBP_CELLULAR_RESPONSE_TO_INSULIN_STIMULUS	GOBP_CELLULAR_RESPONSE_TO_INSULIN_STIMULUS	4/38	213/17890	0.00105003	0.00656099	0.00313048	GRB2/PIK3CA/PIK3R1/SRC	4	GObp	1
GOBP_NEGATIVE_REGULATION_OF_MYELOID_CELL_DIFFERENTIATION	GOBP_NEGATIVE_REGULATION_OF_MYELOID_CELL_DIFFERENTIATION	3/38	95/17890	0.0010695	0.00666115	0.00317827	CTNNB1/PIK3R1/PTK2B	3	GObp	1
GOBP_GROWTH_HORMONE_RECEPTOR_SIGNALING_PATHWAY	GOBP_GROWTH_HORMONE_RECEPTOR_SIGNALING_PATHWAY	2/38	23/17890	0.00108064	0.00670557	0.00319946	PIK3R1/STAT3	2	GObp	1
GOBP_PROTEIN_KINASE_B_SIGNALING	GOBP_PROTEIN_KINASE_B_SIGNALING	4/38	215/17890	0.00108702	0.00670557	0.00319946	PIK3CA/PTEN/SLC9A3R1/SRC	4	GObp	1
GOBP_REGULATION_OF_MYELOID_CELL_DIFFERENTIATION	GOBP_REGULATION_OF_MYELOID_CELL_DIFFERENTIATION	4/38	215/17890	0.00108702	0.00670557	0.00319946	CTNNB1/PIK3R1/PTK2B/STAT3	4	GObp	1
GOBP_OOGENESIS	GOBP_OOGENESIS	3/38	96/17890	0.00110239	0.0067788	0.0032344	CTNNB1/PTK2B/SRC	3	GObp	1
GOBP_NEGATIVE_REGULATION_OF_PROTEIN_MODIFICATION_BY_SMALL_PROTEIN_CONJUGATION_OR_REMOVAL	GOBP_NEGATIVE_REGULATION_OF_PROTEIN_MODIFICATION_BY_SMALL_PROTEIN_CONJUGATION_OR_REMOVAL	3/38	97/17890	0.00113591	0.00694086	0.00331173	ABL1/CTNNB1/FYN	3	GObp	1
GOBP_SMOOTH_MUSCLE_CELL_MIGRATION	GOBP_SMOOTH_MUSCLE_CELL_MIGRATION	3/38	97/17890	0.00113591	0.00694086	0.00331173	LRP1/PLAT/SRC	3	GObp	1
GOBP_TISSUE_MIGRATION	GOBP_TISSUE_MIGRATION	5/38	381/17890	0.0012014	0.0073161	0.00349077	ABL1/PIK3CA/PTEN/PTK2B/SRC	5	GObp	1
GOBP_NEGATIVE_REGULATION_OF_INTRINSIC_APOPTOTIC_SIGNALING_PATHWAY	GOBP_NEGATIVE_REGULATION_OF_INTRINSIC_APOPTOTIC_SIGNALING_PATHWAY	3/38	99/17890	0.00120487	0.0073161	0.00349077	CD44/CLU/SRC	3	GObp	1
GOBP_REGULATION_OF_CELL_PROJECTION_ASSEMBLY	GOBP_REGULATION_OF_CELL_PROJECTION_ASSEMBLY	4/38	222/17890	0.0012237	0.00740719	0.00353423	CDC42/PIK3CA/PIK3R1/SRC	4	GObp	1
GOBP_NEGATIVE_REGULATION_OF_PHOSPHORYLATION	GOBP_NEGATIVE_REGULATION_OF_PHOSPHORYLATION	5/38	383/17890	0.00122965	0.00742004	0.00354036	ABL1/CBL/LRP1/PTEN/STAT3	5	GObp	1
GOBP_CELL_DEATH_IN_RESPONSE_TO_OXIDATIVE_STRESS	GOBP_CELL_DEATH_IN_RESPONSE_TO_OXIDATIVE_STRESS	3/38	100/17890	0.00124032	0.00745989	0.00355938	ABL1/CTNNB1/FYN	3	GObp	1
GOBP_RESPONSE_TO_SALT	GOBP_RESPONSE_TO_SALT	5/38	384/17890	0.00124396	0.00745989	0.00355938	DLG4/FYN/IQGAP1/PIK3CA/PTK2B	5	GObp	1
GOBP_REGULATION_OF_ANOIKIS	GOBP_REGULATION_OF_ANOIKIS	2/38	25/17890	0.00127796	0.00763991	0.00364527	PIK3CA/SRC	2	GObp	1
GOBP_NEURON_PROJECTION_GUIDANCE	GOBP_NEURON_PROJECTION_GUIDANCE	4/38	225/17890	0.00128581	0.00763991	0.00364527	DCC/ERBB2/FYN/L1CAM	4	GObp	1
GOBP_POSITIVE_REGULATION_OF_EPITHELIAL_CELL_PROLIFERATION	GOBP_POSITIVE_REGULATION_OF_EPITHELIAL_CELL_PROLIFERATION	4/38	225/17890	0.00128581	0.00763991	0.00364527	CDC42/CTNNB1/ERBB2/STAT3	4	GObp	1
GOBP_OSTEOCLAST_DIFFERENTIATION	GOBP_OSTEOCLAST_DIFFERENTIATION	3/38	102/17890	0.00131319	0.00777872	0.0037115	CTNNB1/PIK3R1/SRC	3	GObp	1
GOBP_MYELOID_LEUKOCYTE_DIFFERENTIATION	GOBP_MYELOID_LEUKOCYTE_DIFFERENTIATION	4/38	228/17890	0.0013501	0.00788828	0.00376377	CDC42/CTNNB1/PIK3R1/SRC	4	GObp	1
GOBP_REGULATION_OF_LEUKOCYTE_MIGRATION	GOBP_REGULATION_OF_LEUKOCYTE_MIGRATION	4/38	228/17890	0.0013501	0.00788828	0.00376377	ABL1/LGALS3/PIK3R1/PTK2B	4	GObp	1
GOBP_REGULATION_OF_PROTEIN_LOCALIZATION_TO_PLASMA_MEMBRANE	GOBP_REGULATION_OF_PROTEIN_LOCALIZATION_TO_PLASMA_MEMBRANE	3/38	103/17890	0.00135061	0.00788828	0.00376377	LGALS3/LRP1/PIK3R1	3	GObp	1
GOBP_AXON_ENSHEATHMENT_IN_CENTRAL_NERVOUS_SYSTEM	GOBP_AXON_ENSHEATHMENT_IN_CENTRAL_NERVOUS_SYSTEM	2/38	26/17890	0.00138261	0.00788828	0.00376377	CLU/PTEN	2	GObp	1
GOBP_INTERLEUKIN_6_MEDIATED_SIGNALING_PATHWAY	GOBP_INTERLEUKIN_6_MEDIATED_SIGNALING_PATHWAY	2/38	26/17890	0.00138261	0.00788828	0.00376377	SRC/STAT3	2	GObp	1
GOBP_MODIFICATION_OF_SYNAPTIC_STRUCTURE	GOBP_MODIFICATION_OF_SYNAPTIC_STRUCTURE	2/38	26/17890	0.00138261	0.00788828	0.00376377	ABL1/CDC42	2	GObp	1
GOBP_NEGATIVE_REGULATION_OF_CELLULAR_SENESCENCE	GOBP_NEGATIVE_REGULATION_OF_CELLULAR_SENESCENCE	2/38	26/17890	0.00138261	0.00788828	0.00376377	ABL1/PTEN	2	GObp	1
GOBP_POLARIZED_EPITHELIAL_CELL_DIFFERENTIATION	GOBP_POLARIZED_EPITHELIAL_CELL_DIFFERENTIATION	2/38	26/17890	0.00138261	0.00788828	0.00376377	CDC42/SLC9A3R1	2	GObp	1
GOBP_REGULATION_OF_METALLOPEPTIDASE_ACTIVITY	GOBP_REGULATION_OF_METALLOPEPTIDASE_ACTIVITY	2/38	26/17890	0.00138261	0.00788828	0.00376377	LRP1/STAT3	2	GObp	1
GOBP_REGULATION_OF_NON_CANONICAL_WNT_SIGNALING_PATHWAY	GOBP_REGULATION_OF_NON_CANONICAL_WNT_SIGNALING_PATHWAY	2/38	26/17890	0.00138261	0.00788828	0.00376377	ABL1/TIAM1	2	GObp	1
GOBP_RESPONSE_TO_MUSCLE_STRETCH	GOBP_RESPONSE_TO_MUSCLE_STRETCH	2/38	26/17890	0.00138261	0.00788828	0.00376377	CTNNB1/PIK3CA	2	GObp	1
GOBP_REGULATION_OF_ACTOMYOSIN_STRUCTURE_ORGANIZATION	GOBP_REGULATION_OF_ACTOMYOSIN_STRUCTURE_ORGANIZATION	3/38	104/17890	0.00138869	0.00788828	0.00376377	ABL1/CDC42/PIK3R1	3	GObp	1
GOBP_REGULATION_OF_RESPONSE_TO_OXIDATIVE_STRESS	GOBP_REGULATION_OF_RESPONSE_TO_OXIDATIVE_STRESS	3/38	104/17890	0.00138869	0.00788828	0.00376377	ABL1/CTNNB1/FYN	3	GObp	1
GOBP_REGULATION_OF_TELOMERE_MAINTENANCE	GOBP_REGULATION_OF_TELOMERE_MAINTENANCE	3/38	104/17890	0.00138869	0.00788828	0.00376377	CTNNB1/MAP3K4/SRC	3	GObp	1
GOBP_HEMOSTASIS	GOBP_HEMOSTASIS	4/38	231/17890	0.00141661	0.00802332	0.00382821	PIK3CA/PLAT/SRC/VAV3	4	GObp	1
GOBP_POSITIVE_REGULATION_OF_NEUROGENESIS	GOBP_POSITIVE_REGULATION_OF_NEUROGENESIS	4/38	232/17890	0.00143928	0.00812795	0.00387813	CTNNB1/DLG4/L1CAM/TIAM1	4	GObp	1
GOBP_ESTABLISHMENT_OR_MAINTENANCE_OF_MONOPOLAR_CELL_POLARITY	GOBP_ESTABLISHMENT_OR_MAINTENANCE_OF_MONOPOLAR_CELL_POLARITY	2/38	27/17890	0.00149122	0.00837244	0.00399478	CDC42/SLC9A3R1	2	GObp	1
GOBP_POSITIVE_REGULATION_OF_PROTEIN_AUTOPHOSPHORYLATION	GOBP_POSITIVE_REGULATION_OF_PROTEIN_AUTOPHOSPHORYLATION	2/38	27/17890	0.00149122	0.00837244	0.00399478	GPNMB/SRC	2	GObp	1
GOBP_PROTEIN_LOCALIZATION_TO_CELL_JUNCTION	GOBP_PROTEIN_LOCALIZATION_TO_CELL_JUNCTION	3/38	107/17890	0.001507	0.00843657	0.00402538	DLG4/ERBB2/ERBB4	3	GObp	1
GOBP_TRANSMEMBRANE_RECEPTOR_PROTEIN_SERINE_THREONINE_KINASE_SIGNALING_PATHWAY	GOBP_TRANSMEMBRANE_RECEPTOR_PROTEIN_SERINE_THREONINE_KINASE_SIGNALING_PATHWAY	5/38	403/17890	0.00153998	0.00859639	0.00410164	ABL1/LRP1/SRC/STAT3/UBE2D1	5	GObp	1
GOBP_REGULATION_OF_ACTIN_FILAMENT_BUNDLE_ASSEMBLY	GOBP_REGULATION_OF_ACTIN_FILAMENT_BUNDLE_ASSEMBLY	3/38	108/17890	0.00154779	0.00861516	0.00411059	ABL1/CDC42/PIK3R1	3	GObp	1
GOBP_REACTIVE_OXYGEN_SPECIES_METABOLIC_PROCESS	GOBP_REACTIVE_OXYGEN_SPECIES_METABOLIC_PROCESS	4/38	237/17890	0.00155646	0.00861624	0.00411111	BECN1/FYN/GRB2/PTK2B	4	GObp	1
GOBP_NEGATIVE_REGULATION_OF_CELL_CYCLE	GOBP_NEGATIVE_REGULATION_OF_CELL_CYCLE	5/38	404/17890	0.00155688	0.00861624	0.00411111	ABL1/CTNNB1/GPNMB/PTEN/SLC9A3R1	5	GObp	1
GOBP_ACTIVATION_OF_PROTEIN_KINASE_ACTIVITY	GOBP_ACTIVATION_OF_PROTEIN_KINASE_ACTIVITY	3/38	109/17890	0.00158928	0.00870174	0.00415191	ABL1/PTK2B/SRC	3	GObp	1
GOBP_POSITIVE_REGULATION_OF_PLASMA_MEMBRANE_BOUNDED_CELL_PROJECTION_ASSEMBLY	GOBP_POSITIVE_REGULATION_OF_PLASMA_MEMBRANE_BOUNDED_CELL_PROJECTION_ASSEMBLY	3/38	109/17890	0.00158928	0.00870174	0.00415191	CDC42/PIK3CA/PIK3R1	3	GObp	1
GOBP_POSITIVE_REGULATION_OF_TUMOR_NECROSIS_FACTOR_SUPERFAMILY_CYTOKINE_PRODUCTION	GOBP_POSITIVE_REGULATION_OF_TUMOR_NECROSIS_FACTOR_SUPERFAMILY_CYTOKINE_PRODUCTION	3/38	109/17890	0.00158928	0.00870174	0.00415191	CLU/PIK3R1/STAT3	3	GObp	1
GOBP_NUCLEUS_LOCALIZATION	GOBP_NUCLEUS_LOCALIZATION	2/38	28/17890	0.00160378	0.00870174	0.00415191	CDC42/SLC9A3R1	2	GObp	1
GOBP_POSITIVE_REGULATION_OF_PROTEIN_TARGETING_TO_MEMBRANE	GOBP_POSITIVE_REGULATION_OF_PROTEIN_TARGETING_TO_MEMBRANE	2/38	28/17890	0.00160378	0.00870174	0.00415191	ERBB2/FYN	2	GObp	1
GOBP_POSTSYNAPTIC_SPECIALIZATION_ASSEMBLY	GOBP_POSTSYNAPTIC_SPECIALIZATION_ASSEMBLY	2/38	28/17890	0.00160378	0.00870174	0.00415191	PTEN/PTK2B	2	GObp	1
GOBP_REGULATION_OF_ESTABLISHMENT_OR_MAINTENANCE_OF_CELL_POLARITY	GOBP_REGULATION_OF_ESTABLISHMENT_OR_MAINTENANCE_OF_CELL_POLARITY	2/38	28/17890	0.00160378	0.00870174	0.00415191	ABL1/PTK2B	2	GObp	1
GOBP_MUSCLE_CELL_MIGRATION	GOBP_MUSCLE_CELL_MIGRATION	3/38	110/17890	0.00163145	0.00880257	0.00420001	LRP1/PLAT/SRC	3	GObp	1
GOBP_REGULATION_OF_EPITHELIAL_TO_MESENCHYMAL_TRANSITION	GOBP_REGULATION_OF_EPITHELIAL_TO_MESENCHYMAL_TRANSITION	3/38	110/17890	0.00163145	0.00880257	0.00420001	CTNNB1/PTEN/TIAM1	3	GObp	1
GOBP_MYELOID_LEUKOCYTE_MIGRATION	GOBP_MYELOID_LEUKOCYTE_MIGRATION	4/38	242/17890	0.00168014	0.0090401	0.00431335	LGALS3/PIK3R1/PTK2B/VAV3	4	GObp	1
GOBP_POSTSYNAPTIC_MODULATION_OF_CHEMICAL_SYNAPTIC_TRANSMISSION	GOBP_POSTSYNAPTIC_MODULATION_OF_CHEMICAL_SYNAPTIC_TRANSMISSION	2/38	29/17890	0.00172027	0.00923039	0.00440414	DCC/PTK2B	2	GObp	1
GOBP_POSITIVE_REGULATION_OF_UBIQUITIN_DEPENDENT_PROTEIN_CATABOLIC_PROCESS	GOBP_POSITIVE_REGULATION_OF_UBIQUITIN_DEPENDENT_PROTEIN_CATABOLIC_PROCESS	3/38	113/17890	0.00176217	0.00942909	0.00449895	CLU/PTEN/PTK2B	3	GObp	1
GOBP_NEGATIVE_REGULATION_OF_INTRINSIC_APOPTOTIC_SIGNALING_PATHWAY_IN_RESPONSE_TO_DNA_DAMAGE	GOBP_NEGATIVE_REGULATION_OF_INTRINSIC_APOPTOTIC_SIGNALING_PATHWAY_IN_RESPONSE_TO_DNA_DAMAGE	2/38	30/17890	0.00184069	0.00982207	0.00468645	CD44/CLU	2	GObp	1
GOBP_NEGATIVE_REGULATION_OF_HEMOPOIESIS	GOBP_NEGATIVE_REGULATION_OF_HEMOPOIESIS	3/38	115/17890	0.00185286	0.00985987	0.00470449	CTNNB1/ERBB2/PIK3R1	3	GObp	1
GOBP_GLYCEROLIPID_BIOSYNTHETIC_PROCESS	GOBP_GLYCEROLIPID_BIOSYNTHETIC_PROCESS	4/38	250/17890	0.00189205	0.0100134	0.00477773	BECN1/PIK3CA/PIK3R1/PTEN	4	GObp	1
GOBP_REGULATION_OF_CHROMOSOME_ORGANIZATION	GOBP_REGULATION_OF_CHROMOSOME_ORGANIZATION	4/38	250/17890	0.00189205	0.0100134	0.00477773	BECN1/CTNNB1/MAP3K4/SRC	4	GObp	1
GOBP_REGULATION_OF_PEPTIDASE_ACTIVITY	GOBP_REGULATION_OF_PEPTIDASE_ACTIVITY	5/38	423/17890	0.00190477	0.0100532	0.00479675	CD44/FYN/LRP1/SRC/STAT3	5	GObp	1
GOBP_POSITIVE_REGULATION_OF_CELL_SUBSTRATE_JUNCTION_ORGANIZATION	GOBP_POSITIVE_REGULATION_OF_CELL_SUBSTRATE_JUNCTION_ORGANIZATION	2/38	31/17890	0.001965	0.010287	0.00490831	ABL1/PIK3R1	2	GObp	1
GOBP_POSITIVE_REGULATION_OF_FILOPODIUM_ASSEMBLY	GOBP_POSITIVE_REGULATION_OF_FILOPODIUM_ASSEMBLY	2/38	31/17890	0.001965	0.010287	0.00490831	CDC42/PIK3R1	2	GObp	1
GOBP_REGULATION_OF_OSTEOBLAST_PROLIFERATION	GOBP_REGULATION_OF_OSTEOBLAST_PROLIFERATION	2/38	31/17890	0.001965	0.010287	0.00490831	ABL1/ITGAV	2	GObp	1
GOBP_RESPONSE_TO_ALCOHOL	GOBP_RESPONSE_TO_ALCOHOL	4/38	253/17890	0.00197609	0.0103172	0.00492269	CBL/CTNNB1/FYN/PTK2B	4	GObp	1
GOBP_COLUMNAR_CUBOIDAL_EPITHELIAL_CELL_DIFFERENTIATION	GOBP_COLUMNAR_CUBOIDAL_EPITHELIAL_CELL_DIFFERENTIATION	3/38	118/17890	0.00199428	0.0103842	0.00495466	ABL1/CTNNB1/SRC	3	GObp	1
GOBP_PHOSPHOLIPID_BIOSYNTHETIC_PROCESS	GOBP_PHOSPHOLIPID_BIOSYNTHETIC_PROCESS	4/38	255/17890	0.00203353	0.0105521	0.00503479	BECN1/PIK3CA/PIK3R1/PTEN	4	GObp	1
GOBP_AXON_EXTENSION	GOBP_AXON_EXTENSION	3/38	119/17890	0.00204287	0.0105521	0.00503479	ABL1/CTTN/L1CAM	3	GObp	1
GOBP_GLIAL_CELL_DEVELOPMENT	GOBP_GLIAL_CELL_DEVELOPMENT	3/38	119/17890	0.00204287	0.0105521	0.00503479	CLU/LRP1/PTEN	3	GObp	1
GOBP_NEGATIVE_REGULATION_OF_INFLAMMATORY_RESPONSE_TO_ANTIGENIC_STIMULUS	GOBP_NEGATIVE_REGULATION_OF_INFLAMMATORY_RESPONSE_TO_ANTIGENIC_STIMULUS	2/38	32/17890	0.0020932	0.0107263	0.00511787	FYN/SRC	2	GObp	1
GOBP_NEGATIVE_REGULATION_OF_OSTEOCLAST_DIFFERENTIATION	GOBP_NEGATIVE_REGULATION_OF_OSTEOCLAST_DIFFERENTIATION	2/38	32/17890	0.0020932	0.0107263	0.00511787	CTNNB1/PIK3R1	2	GObp	1
GOBP_PROTEIN_TARGETING_TO_LYSOSOME	GOBP_PROTEIN_TARGETING_TO_LYSOSOME	2/38	32/17890	0.0020932	0.0107263	0.00511787	BECN1/CLU	2	GObp	1
GOBP_REGULATION_OF_MEMBRANE_POTENTIAL	GOBP_REGULATION_OF_MEMBRANE_POTENTIAL	5/38	433/17890	0.0021093	0.0107802	0.00514363	ABL1/DLG4/PTEN/PTK2B/SRC	5	GObp	1
GOBP_POSITIVE_REGULATION_OF_CELL_DEVELOPMENT	GOBP_POSITIVE_REGULATION_OF_CELL_DEVELOPMENT	5/38	434/17890	0.0021306	0.0108605	0.00518191	CTNNB1/DLG4/L1CAM/LGALS3/TIAM1	5	GObp	1
GOBP_HEART_PROCESS	GOBP_HEART_PROCESS	4/38	260/17890	0.0021822	0.0110943	0.00529347	CDC42/FYN/PIK3CA/SRC	4	GObp	1
GOBP_REGULATION_OF_MONONUCLEAR_CELL_MIGRATION	GOBP_REGULATION_OF_MONONUCLEAR_CELL_MIGRATION	3/38	122/17890	0.00219307	0.0111204	0.00530591	ABL1/LGALS3/PTK2B	3	GObp	1
GOBP_EXCITATORY_SYNAPSE_ASSEMBLY	GOBP_EXCITATORY_SYNAPSE_ASSEMBLY	2/38	33/17890	0.00222527	0.0111957	0.00534185	PTEN/PTK2B	2	GObp	1
GOBP_NEGATIVE_REGULATION_OF_CELL_JUNCTION_ASSEMBLY	GOBP_NEGATIVE_REGULATION_OF_CELL_JUNCTION_ASSEMBLY	2/38	33/17890	0.00222527	0.0111957	0.00534185	PTEN/SRC	2	GObp	1
GOBP_REGULATION_OF_CALCIUM_ION_IMPORT	GOBP_REGULATION_OF_CALCIUM_ION_IMPORT	2/38	33/17890	0.00222527	0.0111957	0.00534185	CTNNB1/LGALS3	2	GObp	1
GOBP_VASCULAR_PROCESS_IN_CIRCULATORY_SYSTEM	GOBP_VASCULAR_PROCESS_IN_CIRCULATORY_SYSTEM	4/38	265/17890	0.00233824	0.0116972	0.00558116	ABL1/LRP1/SLC9A3R1/SRC	4	GObp	1
GOBP_POSITIVE_REGULATION_OF_CELL_SUBSTRATE_ADHESION	GOBP_POSITIVE_REGULATION_OF_CELL_SUBSTRATE_ADHESION	3/38	125/17890	0.00234997	0.0116972	0.00558116	ABL1/CDC42/PTK2B	3	GObp	1
GOBP_NEGATIVE_REGULATION_OF_MACROAUTOPHAGY	GOBP_NEGATIVE_REGULATION_OF_MACROAUTOPHAGY	2/38	34/17890	0.00236119	0.0116972	0.00558116	BECN1/PIK3CA	2	GObp	1
GOBP_POSITIVE_REGULATION_OF_TELOMERASE_ACTIVITY	GOBP_POSITIVE_REGULATION_OF_TELOMERASE_ACTIVITY	2/38	34/17890	0.00236119	0.0116972	0.00558116	CTNNB1/MAP3K4	2	GObp	1
GOBP_REGULATION_OF_PROTEIN_TARGETING_TO_MEMBRANE	GOBP_REGULATION_OF_PROTEIN_TARGETING_TO_MEMBRANE	2/38	34/17890	0.00236119	0.0116972	0.00558116	ERBB2/FYN	2	GObp	1
GOBP_RESPONSE_TO_FLUID_SHEAR_STRESS	GOBP_RESPONSE_TO_FLUID_SHEAR_STRESS	2/38	34/17890	0.00236119	0.0116972	0.00558116	PTK2B/SRC	2	GObp	1
GOBP_RECEPTOR_INTERNALIZATION	GOBP_RECEPTOR_INTERNALIZATION	3/38	126/17890	0.00240378	0.0118778	0.00566734	DLG4/GRB2/LRP1	3	GObp	1
GOBP_FORMATION_OF_PRIMARY_GERM_LAYER	GOBP_FORMATION_OF_PRIMARY_GERM_LAYER	3/38	127/17890	0.00245834	0.0120552	0.00575197	CTNNB1/GRB2/ITGAV	3	GObp	1
GOBP_REGULATION_OF_DEPHOSPHORYLATION	GOBP_REGULATION_OF_DEPHOSPHORYLATION	3/38	127/17890	0.00245834	0.0120552	0.00575197	IQGAP1/LGALS3/SRC	3	GObp	1
GOBP_RESPONSE_TO_ETHANOL	GOBP_RESPONSE_TO_ETHANOL	3/38	127/17890	0.00245834	0.0120552	0.00575197	CBL/FYN/PTK2B	3	GObp	1
GOBP_ANOIKIS	GOBP_ANOIKIS	2/38	35/17890	0.00250094	0.0122023	0.00582216	PIK3CA/SRC	2	GObp	1
GOBP_RESPONSE_TO_GROWTH_HORMONE	GOBP_RESPONSE_TO_GROWTH_HORMONE	2/38	35/17890	0.00250094	0.0122023	0.00582216	PIK3R1/STAT3	2	GObp	1
GOBP_REGULATION_OF_PROTEIN_LOCALIZATION_TO_CELL_PERIPHERY	GOBP_REGULATION_OF_PROTEIN_LOCALIZATION_TO_CELL_PERIPHERY	3/38	128/17890	0.00251368	0.0122336	0.0058371	LGALS3/LRP1/PIK3R1	3	GObp	1
GOBP_POSITIVE_REGULATION_OF_DNA_BINDING_TRANSCRIPTION_FACTOR_ACTIVITY	GOBP_POSITIVE_REGULATION_OF_DNA_BINDING_TRANSCRIPTION_FACTOR_ACTIVITY	4/38	271/17890	0.00253547	0.0123088	0.00587296	CLU/CTNNB1/PTEN/STAT3	4	GObp	1
GOBP_TELENCEPHALON_DEVELOPMENT	GOBP_TELENCEPHALON_DEVELOPMENT	4/38	272/17890	0.00256942	0.0124424	0.00593672	CTNNB1/DLG4/ERBB4/PTEN	4	GObp	1
GOBP_RESPONSE_TO_INSULIN	GOBP_RESPONSE_TO_INSULIN	4/38	274/17890	0.00263826	0.0127107	0.00606474	GRB2/PIK3CA/PIK3R1/SRC	4	GObp	1
GOBP_BRANCHING_INVOLVED_IN_BLOOD_VESSEL_MORPHOGENESIS	GOBP_BRANCHING_INVOLVED_IN_BLOOD_VESSEL_MORPHOGENESIS	2/38	36/17890	0.00264452	0.0127107	0.00606474	ABL1/CTNNB1	2	GObp	1
GOBP_POSITIVE_REGULATION_OF_MORPHOGENESIS_OF_AN_EPITHELIUM	GOBP_POSITIVE_REGULATION_OF_MORPHOGENESIS_OF_AN_EPITHELIUM	2/38	36/17890	0.00264452	0.0127107	0.00606474	ABL1/CTNNB1	2	GObp	1
GOBP_PROTEIN_POLYMERIZATION	GOBP_PROTEIN_POLYMERIZATION	4/38	276/17890	0.00270837	0.0129854	0.0061958	ABL1/CTTN/GRB2/PTK2B	4	GObp	1
GOBP_CHEMICAL_SYNAPTIC_TRANSMISSION_POSTSYNAPTIC	GOBP_CHEMICAL_SYNAPTIC_TRANSMISSION_POSTSYNAPTIC	3/38	132/17890	0.00274272	0.0131176	0.00625888	DLG4/PTEN/PTK2B	3	GObp	1
GOBP_ESTABLISHMENT_OF_EPITHELIAL_CELL_POLARITY	GOBP_ESTABLISHMENT_OF_EPITHELIAL_CELL_POLARITY	2/38	37/17890	0.0027919	0.0132547	0.00632427	CDC42/SLC9A3R1	2	GObp	1
GOBP_OSTEOBLAST_PROLIFERATION	GOBP_OSTEOBLAST_PROLIFERATION	2/38	37/17890	0.0027919	0.0132547	0.00632427	ABL1/ITGAV	2	GObp	1
GOBP_POSITIVE_REGULATION_OF_TELOMERE_MAINTENANCE_VIA_TELOMERE_LENGTHENING	GOBP_POSITIVE_REGULATION_OF_TELOMERE_MAINTENANCE_VIA_TELOMERE_LENGTHENING	2/38	37/17890	0.0027919	0.0132547	0.00632427	CTNNB1/MAP3K4	2	GObp	1
GOBP_LYSOSOMAL_TRANSPORT	GOBP_LYSOSOMAL_TRANSPORT	3/38	133/17890	0.00280192	0.0132697	0.00633145	BECN1/CLU/LRP1	3	GObp	1
GOBP_NEGATIVE_REGULATION_OF_TRANSFERASE_ACTIVITY	GOBP_NEGATIVE_REGULATION_OF_TRANSFERASE_ACTIVITY	4/38	280/17890	0.0028524	0.0134226	0.00640438	ABL1/CBL/PTEN/SRC	4	GObp	1
GOBP_POSITIVE_REGULATION_OF_NERVOUS_SYSTEM_DEVELOPMENT	GOBP_POSITIVE_REGULATION_OF_NERVOUS_SYSTEM_DEVELOPMENT	4/38	280/17890	0.0028524	0.0134226	0.00640438	CTNNB1/DLG4/L1CAM/TIAM1	4	GObp	1
GOBP_PLATELET_ACTIVATION	GOBP_PLATELET_ACTIVATION	3/38	134/17890	0.00286191	0.0134226	0.00640438	PIK3CA/SRC/VAV3	3	GObp	1
GOBP_REGULATION_OF_PROTEIN_LOCALIZATION_TO_NUCLEUS	GOBP_REGULATION_OF_PROTEIN_LOCALIZATION_TO_NUCLEUS	3/38	134/17890	0.00286191	0.0134226	0.00640438	FYN/PIK3R1/SRC	3	GObp	1
GOBP_CELL_FATE_COMMITMENT	GOBP_CELL_FATE_COMMITMENT	4/38	281/17890	0.00288922	0.0135179	0.00644987	CDC42/CTNNB1/ERBB4/STAT3	4	GObp	1
GOBP_CENTRAL_NERVOUS_SYSTEM_NEURON_AXONOGENESIS	GOBP_CENTRAL_NERVOUS_SYSTEM_NEURON_AXONOGENESIS	2/38	38/17890	0.00294307	0.0136708	0.00652281	DCC/PTEN	2	GObp	1
GOBP_NEGATIVE_REGULATION_OF_RECEPTOR_MEDIATED_ENDOCYTOSIS	GOBP_NEGATIVE_REGULATION_OF_RECEPTOR_MEDIATED_ENDOCYTOSIS	2/38	38/17890	0.00294307	0.0136708	0.00652281	DLG4/ITGAV	2	GObp	1
GOBP_REGULATION_OF_INTRINSIC_APOPTOTIC_SIGNALING_PATHWAY_IN_RESPONSE_TO_DNA_DAMAGE	GOBP_REGULATION_OF_INTRINSIC_APOPTOTIC_SIGNALING_PATHWAY_IN_RESPONSE_TO_DNA_DAMAGE	2/38	38/17890	0.00294307	0.0136708	0.00652281	CD44/CLU	2	GObp	1
GOBP_RESPONSE_TO_TRANSFORMING_GROWTH_FACTOR_BETA	GOBP_RESPONSE_TO_TRANSFORMING_GROWTH_FACTOR_BETA	4/38	284/17890	0.00300163	0.0139094	0.00663668	ABL1/FYN/SRC/STAT3	4	GObp	1
GOBP_PROTEIN_LOCALIZATION_TO_PLASMA_MEMBRANE	GOBP_PROTEIN_LOCALIZATION_TO_PLASMA_MEMBRANE	4/38	286/17890	0.00307821	0.0142303	0.00678977	LGALS3/LRP1/PIK3R1/SLC9A3R1	4	GObp	1
GOBP_AMYLOID_BETA_CLEARANCE	GOBP_AMYLOID_BETA_CLEARANCE	2/38	39/17890	0.00309801	0.0142538	0.00680098	CLU/LRP1	2	GObp	1
GOBP_EPIBOLY	GOBP_EPIBOLY	2/38	39/17890	0.00309801	0.0142538	0.00680098	CD44/PTEN	2	GObp	1
GOBP_POSITIVE_REGULATION_OF_PROTEOLYSIS_INVOLVED_IN_PROTEIN_CATABOLIC_PROCESS	GOBP_POSITIVE_REGULATION_OF_PROTEOLYSIS_INVOLVED_IN_PROTEIN_CATABOLIC_PROCESS	3/38	138/17890	0.0031098	0.0142741	0.00681068	CLU/PTEN/PTK2B	3	GObp	1
GOBP_POSITIVE_REGULATION_OF_APOPTOTIC_SIGNALING_PATHWAY	GOBP_POSITIVE_REGULATION_OF_APOPTOTIC_SIGNALING_PATHWAY	3/38	140/17890	0.00323854	0.0148299	0.00707588	BECN1/PTEN/SLC9A3R1	3	GObp	1
GOBP_POSTSYNAPSE_ASSEMBLY	GOBP_POSTSYNAPSE_ASSEMBLY	2/38	40/17890	0.00325671	0.0148779	0.00709878	PTEN/PTK2B	2	GObp	1
GOBP_CELLULAR_CARBOHYDRATE_METABOLIC_PROCESS	GOBP_CELLULAR_CARBOHYDRATE_METABOLIC_PROCESS	4/38	291/17890	0.00327551	0.0149286	0.00712297	PTEN/PTK2B/SRC/STAT3	4	GObp	1
GOBP_MACROPHAGE_CHEMOTAXIS	GOBP_MACROPHAGE_CHEMOTAXIS	2/38	41/17890	0.00341915	0.0155103	0.00740049	LGALS3/PTK2B	2	GObp	1
GOBP_POSITIVE_REGULATION_OF_LYMPHOCYTE_MIGRATION	GOBP_POSITIVE_REGULATION_OF_LYMPHOCYTE_MIGRATION	2/38	41/17890	0.00341915	0.0155103	0.00740049	ABL1/PTK2B	2	GObp	1
GOBP_REGULATION_OF_PEPTIDYL_SERINE_PHOSPHORYLATION	GOBP_REGULATION_OF_PEPTIDYL_SERINE_PHOSPHORYLATION	3/38	143/17890	0.00343774	0.0155582	0.00742335	CD44/PIK3CA/PTEN	3	GObp	1
GOBP_REGULATION_OF_EPITHELIAL_CELL_MIGRATION	GOBP_REGULATION_OF_EPITHELIAL_CELL_MIGRATION	4/38	296/17890	0.00348131	0.0157186	0.00749991	ABL1/PTEN/PTK2B/SRC	4	GObp	1
GOBP_GLYCEROPHOSPHOLIPID_METABOLIC_PROCESS	GOBP_GLYCEROPHOSPHOLIPID_METABOLIC_PROCESS	4/38	297/17890	0.0035235	0.0158721	0.00757316	BECN1/PIK3CA/PIK3R1/PTEN	4	GObp	1
GOBP_DOPAMINERGIC_NEURON_DIFFERENTIATION	GOBP_DOPAMINERGIC_NEURON_DIFFERENTIATION	2/38	42/17890	0.00358531	0.0160758	0.00767033	CTNNB1/TIAM1	2	GObp	1
GOBP_REGULATION_OF_PROTEIN_LOCALIZATION_TO_CELL_SURFACE	GOBP_REGULATION_OF_PROTEIN_LOCALIZATION_TO_CELL_SURFACE	2/38	42/17890	0.00358531	0.0160758	0.00767033	CTNNB1/ERBB4	2	GObp	1
GOBP_POSITIVE_REGULATION_OF_CYTOKINE_PRODUCTION	GOBP_POSITIVE_REGULATION_OF_CYTOKINE_PRODUCTION	5/38	490/17890	0.00359566	0.016085	0.00767471	ABL1/CLU/PIK3R1/SRC/STAT3	5	GObp	1
GOBP_CYTOKINE_MEDIATED_SIGNALING_PATHWAY	GOBP_CYTOKINE_MEDIATED_SIGNALING_PATHWAY	5/38	491/17890	0.00362707	0.0161881	0.00772392	CBL/CD44/PTK2B/SRC/STAT3	5	GObp	1
GOBP_CELLULAR_COMPONENT_DISASSEMBLY	GOBP_CELLULAR_COMPONENT_DISASSEMBLY	5/38	493/17890	0.00369049	0.0164333	0.0078409	BECN1/CTTN/LRP1/PIK3CA/PIK3R1	5	GObp	1
GOBP_ATTACHMENT_OF_SPINDLE_MICROTUBULES_TO_KINETOCHORE	GOBP_ATTACHMENT_OF_SPINDLE_MICROTUBULES_TO_KINETOCHORE	2/38	43/17890	0.00375518	0.0165313	0.00788768	BECN1/CDC42	2	GObp	1
GOBP_LUNG_EPITHELIUM_DEVELOPMENT	GOBP_LUNG_EPITHELIUM_DEVELOPMENT	2/38	43/17890	0.00375518	0.0165313	0.00788768	CDC42/CTNNB1	2	GObp	1
GOBP_POSITIVE_REGULATION_OF_JUN_KINASE_ACTIVITY	GOBP_POSITIVE_REGULATION_OF_JUN_KINASE_ACTIVITY	2/38	43/17890	0.00375518	0.0165313	0.00788768	MAP3K4/PTK2B	2	GObp	1
GOBP_REGULATION_OF_PROTEIN_AUTOPHOSPHORYLATION	GOBP_REGULATION_OF_PROTEIN_AUTOPHOSPHORYLATION	2/38	43/17890	0.00375518	0.0165313	0.00788768	GPNMB/SRC	2	GObp	1
GOBP_RESPONSE_TO_DEXAMETHASONE	GOBP_RESPONSE_TO_DEXAMETHASONE	2/38	43/17890	0.00375518	0.0165313	0.00788768	PIK3CA/PLAT	2	GObp	1
GOBP_POSITIVE_REGULATION_OF_DNA_METABOLIC_PROCESS	GOBP_POSITIVE_REGULATION_OF_DNA_METABOLIC_PROCESS	4/38	303/17890	0.00378403	0.0165923	0.00791675	CTNNB1/MAP3K4/PTK2B/SRC	4	GObp	1
GOBP_REGULATION_OF_POSTSYNAPTIC_MEMBRANE_POTENTIAL	GOBP_REGULATION_OF_POSTSYNAPTIC_MEMBRANE_POTENTIAL	3/38	148/17890	0.00378615	0.0165923	0.00791675	DLG4/PTEN/PTK2B	3	GObp	1
GOBP_PROTEIN_LOCALIZATION_TO_NUCLEUS	GOBP_PROTEIN_LOCALIZATION_TO_NUCLEUS	4/38	304/17890	0.00382869	0.0167408	0.00798761	FYN/PIK3R1/SRC/STAT3	4	GObp	1
GOBP_NEGATIVE_REGULATION_OF_PROTEIN_CONTAINING_COMPLEX_ASSEMBLY	GOBP_NEGATIVE_REGULATION_OF_PROTEIN_CONTAINING_COMPLEX_ASSEMBLY	3/38	149/17890	0.00385833	0.0168324	0.00803132	CDC42/CLU/SRC	3	GObp	1
GOBP_CELL_FATE_DETERMINATION	GOBP_CELL_FATE_DETERMINATION	2/38	44/17890	0.00392875	0.0169599	0.00809217	CDC42/CTNNB1	2	GObp	1
GOBP_POSITIVE_REGULATION_OF_NITRIC_OXIDE_METABOLIC_PROCESS	GOBP_POSITIVE_REGULATION_OF_NITRIC_OXIDE_METABOLIC_PROCESS	2/38	44/17890	0.00392875	0.0169599	0.00809217	CLU/PTK2B	2	GObp	1
GOBP_POSITIVE_REGULATION_OF_SUBSTRATE_ADHESION_DEPENDENT_CELL_SPREADING	GOBP_POSITIVE_REGULATION_OF_SUBSTRATE_ADHESION_DEPENDENT_CELL_SPREADING	2/38	44/17890	0.00392875	0.0169599	0.00809217	ABL1/CDC42	2	GObp	1
GOBP_RESPONSE_TO_ELECTRICAL_STIMULUS	GOBP_RESPONSE_TO_ELECTRICAL_STIMULUS	2/38	44/17890	0.00392875	0.0169599	0.00809217	PTEN/SRC	2	GObp	1
GOBP_NEGATIVE_REGULATION_OF_LEUKOCYTE_CELL_CELL_ADHESION	GOBP_NEGATIVE_REGULATION_OF_LEUKOCYTE_CELL_CELL_ADHESION	3/38	150/17890	0.00393134	0.0169599	0.00809217	ERBB2/GPNMB/LGALS3	3	GObp	1
GOBP_LEARNING	GOBP_LEARNING	3/38	152/17890	0.00407989	0.0174415	0.00832195	ABL1/DLG4/FYN	3	GObp	1
GOBP_REGULATION_OF_CELLULAR_CARBOHYDRATE_METABOLIC_PROCESS	GOBP_REGULATION_OF_CELLULAR_CARBOHYDRATE_METABOLIC_PROCESS	3/38	152/17890	0.00407989	0.0174415	0.00832195	PTK2B/SRC/STAT3	3	GObp	1
GOBP_ENERGY_HOMEOSTASIS	GOBP_ENERGY_HOMEOSTASIS	2/38	45/17890	0.004106	0.0174415	0.00832195	PIK3CA/STAT3	2	GObp	1
GOBP_OLIGODENDROCYTE_DEVELOPMENT	GOBP_OLIGODENDROCYTE_DEVELOPMENT	2/38	45/17890	0.004106	0.0174415	0.00832195	CLU/PTEN	2	GObp	1
GOBP_POSITIVE_REGULATION_OF_PROTEIN_TYROSINE_KINASE_ACTIVITY	GOBP_POSITIVE_REGULATION_OF_PROTEIN_TYROSINE_KINASE_ACTIVITY	2/38	45/17890	0.004106	0.0174415	0.00832195	DLG4/SRC	2	GObp	1
GOBP_PROTEIN_TARGETING_TO_VACUOLE	GOBP_PROTEIN_TARGETING_TO_VACUOLE	2/38	45/17890	0.004106	0.0174415	0.00832195	BECN1/CLU	2	GObp	1
GOBP_RESPONSE_TO_INTERLEUKIN_6	GOBP_RESPONSE_TO_INTERLEUKIN_6	2/38	45/17890	0.004106	0.0174415	0.00832195	SRC/STAT3	2	GObp	1
GOBP_B_CELL_DIFFERENTIATION	GOBP_B_CELL_DIFFERENTIATION	3/38	153/17890	0.00415543	0.0175744	0.00838535	ABL1/PIK3R1/PTK2B	3	GObp	1
GOBP_NEPHRON_DEVELOPMENT	GOBP_NEPHRON_DEVELOPMENT	3/38	153/17890	0.00415543	0.0175744	0.00838535	CTNNB1/ERBB4/IQGAP1	3	GObp	1
GOBP_POSITIVE_REGULATION_OF_INTRACELLULAR_PROTEIN_TRANSPORT	GOBP_POSITIVE_REGULATION_OF_INTRACELLULAR_PROTEIN_TRANSPORT	3/38	154/17890	0.00423182	0.0178585	0.0085209	ERBB2/FYN/PIK3R1	3	GObp	1
GOBP_CANONICAL_WNT_SIGNALING_PATHWAY	GOBP_CANONICAL_WNT_SIGNALING_PATHWAY	4/38	313/17890	0.0042469	0.0178831	0.00853268	CTNNB1/PTEN/SLC9A3R1/SRC	4	GObp	1
GOBP_NEGATIVE_REGULATION_OF_DEPHOSPHORYLATION	GOBP_NEGATIVE_REGULATION_OF_DEPHOSPHORYLATION	2/38	46/17890	0.00428691	0.0180124	0.00859437	IQGAP1/LGALS3	2	GObp	1
GOBP_NEGATIVE_REGULATION_OF_NERVOUS_SYSTEM_DEVELOPMENT	GOBP_NEGATIVE_REGULATION_OF_NERVOUS_SYSTEM_DEVELOPMENT	3/38	156/17890	0.00438716	0.0183541	0.00875737	CTNNB1/DCC/PTEN	3	GObp	1
GOBP_TELOMERE_MAINTENANCE	GOBP_TELOMERE_MAINTENANCE	3/38	156/17890	0.00438716	0.0183541	0.00875737	CTNNB1/MAP3K4/SRC	3	GObp	1
GOBP_BRANCHING_MORPHOGENESIS_OF_AN_EPITHELIAL_TUBE	GOBP_BRANCHING_MORPHOGENESIS_OF_AN_EPITHELIAL_TUBE	3/38	157/17890	0.00446612	0.0184674	0.00881146	ABL1/CTNNB1/SRC	3	GObp	1
GOBP_NEUROMUSCULAR_PROCESS	GOBP_NEUROMUSCULAR_PROCESS	3/38	157/17890	0.00446612	0.0184674	0.00881146	ABL1/DLG4/PTEN	3	GObp	1
GOBP_POSITIVE_REGULATION_OF_NEURON_PROJECTION_DEVELOPMENT	GOBP_POSITIVE_REGULATION_OF_NEURON_PROJECTION_DEVELOPMENT	3/38	157/17890	0.00446612	0.0184674	0.00881146	ABL1/FYN/PTK2B	3	GObp	1
GOBP_CELLULAR_RESPONSE_TO_AMYLOID_BETA	GOBP_CELLULAR_RESPONSE_TO_AMYLOID_BETA	2/38	47/17890	0.00447146	0.0184674	0.00881146	FYN/LRP1	2	GObp	1
GOBP_REGULATION_OF_INFLAMMATORY_RESPONSE_TO_ANTIGENIC_STIMULUS	GOBP_REGULATION_OF_INFLAMMATORY_RESPONSE_TO_ANTIGENIC_STIMULUS	2/38	47/17890	0.00447146	0.0184674	0.00881146	FYN/SRC	2	GObp	1
GOBP_VESICLE_MEDIATED_TRANSPORT_BETWEEN_ENDOSOMAL_COMPARTMENTS	GOBP_VESICLE_MEDIATED_TRANSPORT_BETWEEN_ENDOSOMAL_COMPARTMENTS	2/38	47/17890	0.00447146	0.0184674	0.00881146	BECN1/SRC	2	GObp	1
GOBP_DEVELOPMENTAL_MATURATION	GOBP_DEVELOPMENTAL_MATURATION	4/38	318/17890	0.00449214	0.0185133	0.00883336	CTNNB1/DLG4/PTEN/PTK2B	4	GObp	1
GOBP_CALCIUM_ION_IMPORT	GOBP_CALCIUM_ION_IMPORT	2/38	48/17890	0.00465965	0.0190416	0.00908544	CTNNB1/LGALS3	2	GObp	1
GOBP_EPITHELIAL_CELL_DIFFERENTIATION_INVOLVED_IN_KIDNEY_DEVELOPMENT	GOBP_EPITHELIAL_CELL_DIFFERENTIATION_INVOLVED_IN_KIDNEY_DEVELOPMENT	2/38	48/17890	0.00465965	0.0190416	0.00908544	CTNNB1/IQGAP1	2	GObp	1
GOBP_POSITIVE_REGULATION_OF_NOTCH_SIGNALING_PATHWAY	GOBP_POSITIVE_REGULATION_OF_NOTCH_SIGNALING_PATHWAY	2/38	48/17890	0.00465965	0.0190416	0.00908544	SRC/STAT3	2	GObp	1
GOBP_THYMUS_DEVELOPMENT	GOBP_THYMUS_DEVELOPMENT	2/38	48/17890	0.00465965	0.0190416	0.00908544	ABL1/CTNNB1	2	GObp	1
GOBP_POSITIVE_REGULATION_OF_ESTABLISHMENT_OF_PROTEIN_LOCALIZATION	GOBP_POSITIVE_REGULATION_OF_ESTABLISHMENT_OF_PROTEIN_LOCALIZATION	4/38	324/17890	0.00479888	0.0195282	0.00931759	ERBB2/FYN/PIK3R1/SRC	4	GObp	1
GOBP_REGULATION_OF_PROTEIN_STABILITY	GOBP_REGULATION_OF_PROTEIN_STABILITY	4/38	324/17890	0.00479888	0.0195282	0.00931759	CLU/PIK3R1/PTEN/SRC	4	GObp	1
GOBP_PHAGOCYTOSIS_ENGULFMENT	GOBP_PHAGOCYTOSIS_ENGULFMENT	2/38	49/17890	0.00485145	0.0197008	0.00939993	BECN1/CDC42	2	GObp	1
GOBP_PEPTIDYL_SERINE_MODIFICATION	GOBP_PEPTIDYL_SERINE_MODIFICATION	4/38	327/17890	0.00495742	0.020089	0.00958515	CD44/PIK3CA/PTEN/SRC	4	GObp	1
GOBP_NEGATIVE_REGULATION_OF_PROTEOLYSIS	GOBP_NEGATIVE_REGULATION_OF_PROTEOLYSIS	4/38	328/17890	0.00501105	0.0202397	0.00965706	CD44/LRP1/PLAT/SRC	4	GObp	1
GOBP_ACTIVATED_T_CELL_PROLIFERATION	GOBP_ACTIVATED_T_CELL_PROLIFERATION	2/38	50/17890	0.00504686	0.0202397	0.00965706	ABL1/FYN	2	GObp	1
GOBP_NEGATIVE_REGULATION_OF_REACTIVE_OXYGEN_SPECIES_METABOLIC_PROCESS	GOBP_NEGATIVE_REGULATION_OF_REACTIVE_OXYGEN_SPECIES_METABOLIC_PROCESS	2/38	50/17890	0.00504686	0.0202397	0.00965706	BECN1/FYN	2	GObp	1
GOBP_POSITIVE_REGULATION_OF_RECEPTOR_SIGNALING_PATHWAY_VIA_STAT	GOBP_POSITIVE_REGULATION_OF_RECEPTOR_SIGNALING_PATHWAY_VIA_STAT	2/38	50/17890	0.00504686	0.0202397	0.00965706	ERBB4/PTK2B	2	GObp	1
GOBP_REGULATION_OF_EXTRINSIC_APOPTOTIC_SIGNALING_PATHWAY_VIA_DEATH_DOMAIN_RECEPTORS	GOBP_REGULATION_OF_EXTRINSIC_APOPTOTIC_SIGNALING_PATHWAY_VIA_DEATH_DOMAIN_RECEPTORS	2/38	50/17890	0.00504686	0.0202397	0.00965706	LGALS3/PTEN	2	GObp	1
GOBP_PROTEIN_TARGETING	GOBP_PROTEIN_TARGETING	4/38	331/17890	0.00517427	0.0206651	0.00986004	BECN1/CLU/ERBB2/FYN	4	GObp	1
GOBP_REGULATION_OF_INTRACELLULAR_TRANSPORT	GOBP_REGULATION_OF_INTRACELLULAR_TRANSPORT	4/38	331/17890	0.00517427	0.0206651	0.00986004	ERBB2/FYN/PIK3R1/SRC	4	GObp	1
GOBP_NEGATIVE_REGULATION_OF_SUPRAMOLECULAR_FIBER_ORGANIZATION	GOBP_NEGATIVE_REGULATION_OF_SUPRAMOLECULAR_FIBER_ORGANIZATION	3/38	166/17890	0.00521581	0.0206949	0.00987427	CLU/PIK3CA/PIK3R1	3	GObp	1
GOBP_RESPONSE_TO_CORTICOSTEROID	GOBP_RESPONSE_TO_CORTICOSTEROID	3/38	166/17890	0.00521581	0.0206949	0.00987427	PIK3CA/PLAT/SRC	3	GObp	1
GOBP_VACUOLAR_TRANSPORT	GOBP_VACUOLAR_TRANSPORT	3/38	166/17890	0.00521581	0.0206949	0.00987427	BECN1/CLU/LRP1	3	GObp	1
GOBP_NEUROMUSCULAR_PROCESS_CONTROLLING_BALANCE	GOBP_NEUROMUSCULAR_PROCESS_CONTROLLING_BALANCE	2/38	51/17890	0.00524585	0.0206949	0.00987427	ABL1/DLG4	2	GObp	1
GOBP_REGULATION_OF_FILOPODIUM_ASSEMBLY	GOBP_REGULATION_OF_FILOPODIUM_ASSEMBLY	2/38	51/17890	0.00524585	0.0206949	0.00987427	CDC42/PIK3R1	2	GObp	1
GOBP_REGULATION_OF_MORPHOGENESIS_OF_A_BRANCHING_STRUCTURE	GOBP_REGULATION_OF_MORPHOGENESIS_OF_A_BRANCHING_STRUCTURE	2/38	51/17890	0.00524585	0.0206949	0.00987427	ABL1/CTNNB1	2	GObp	1
GOBP_NEGATIVE_REGULATION_OF_LYMPHOCYTE_ACTIVATION	GOBP_NEGATIVE_REGULATION_OF_LYMPHOCYTE_ACTIVATION	3/38	168/17890	0.00539208	0.021172	0.0101019	ERBB2/GPNMB/LGALS3	3	GObp	1
GOBP_CELLULAR_DEFENSE_RESPONSE	GOBP_CELLULAR_DEFENSE_RESPONSE	2/38	52/17890	0.00544841	0.021172	0.0101019	BECN1/PTK2B	2	GObp	1
GOBP_GLUTAMATE_RECEPTOR_SIGNALING_PATHWAY	GOBP_GLUTAMATE_RECEPTOR_SIGNALING_PATHWAY	2/38	52/17890	0.00544841	0.021172	0.0101019	FYN/PTK2B	2	GObp	1
GOBP_HAIR_CELL_DIFFERENTIATION	GOBP_HAIR_CELL_DIFFERENTIATION	2/38	52/17890	0.00544841	0.021172	0.0101019	CTNNB1/SLC9A3R1	2	GObp	1
GOBP_LUNG_MORPHOGENESIS	GOBP_LUNG_MORPHOGENESIS	2/38	52/17890	0.00544841	0.021172	0.0101019	CDC42/CTNNB1	2	GObp	1
GOBP_NEGATIVE_REGULATION_OF_MYELOID_LEUKOCYTE_DIFFERENTIATION	GOBP_NEGATIVE_REGULATION_OF_MYELOID_LEUKOCYTE_DIFFERENTIATION	2/38	52/17890	0.00544841	0.021172	0.0101019	CTNNB1/PIK3R1	2	GObp	1
GOBP_POSITIVE_REGULATION_OF_STRESS_FIBER_ASSEMBLY	GOBP_POSITIVE_REGULATION_OF_STRESS_FIBER_ASSEMBLY	2/38	52/17890	0.00544841	0.021172	0.0101019	ABL1/CDC42	2	GObp	1
GOBP_REGULATION_OF_ENDOPEPTIDASE_ACTIVITY	GOBP_REGULATION_OF_ENDOPEPTIDASE_ACTIVITY	4/38	336/17890	0.00545421	0.021172	0.0101019	CD44/FYN/SRC/STAT3	4	GObp	1
GOBP_NEGATIVE_REGULATION_OF_TRANSMEMBRANE_RECEPTOR_PROTEIN_SERINE_THREONINE_KINASE_SIGNALING_PATHWAY	GOBP_NEGATIVE_REGULATION_OF_TRANSMEMBRANE_RECEPTOR_PROTEIN_SERINE_THREONINE_KINASE_SIGNALING_PATHWAY	3/38	169/17890	0.00548155	0.0211931	0.010112	ABL1/LRP1/UBE2D1	3	GObp	1
GOBP_POSITIVE_REGULATION_OF_AMIDE_METABOLIC_PROCESS	GOBP_POSITIVE_REGULATION_OF_AMIDE_METABOLIC_PROCESS	3/38	169/17890	0.00548155	0.0211931	0.010112	CLU/ERBB2/PTK2B	3	GObp	1
GOBP_NEGATIVE_REGULATION_OF_CATABOLIC_PROCESS	GOBP_NEGATIVE_REGULATION_OF_CATABOLIC_PROCESS	4/38	338/17890	0.00556898	0.0214143	0.0102175	BECN1/FYN/PIK3CA/STAT3	4	GObp	1
GOBP_PLASMA_MEMBRANE_ORGANIZATION	GOBP_PLASMA_MEMBRANE_ORGANIZATION	3/38	170/17890	0.00557191	0.0214143	0.0102175	CLU/PTEN/SLC9A3R1	3	GObp	1
GOBP_POSITIVE_REGULATION_OF_SYNAPTIC_TRANSMISSION	GOBP_POSITIVE_REGULATION_OF_SYNAPTIC_TRANSMISSION	3/38	170/17890	0.00557191	0.0214143	0.0102175	ABL1/DLG4/PTK2B	3	GObp	1
GOBP_DETECTION_OF_MECHANICAL_STIMULUS	GOBP_DETECTION_OF_MECHANICAL_STIMULUS	2/38	53/17890	0.00565452	0.0216887	0.0103485	CTNNB1/FYN	2	GObp	1
GOBP_CELLULAR_RESPONSE_TO_ABIOTIC_STIMULUS	GOBP_CELLULAR_RESPONSE_TO_ABIOTIC_STIMULUS	4/38	341/17890	0.00574416	0.021989	0.0104917	GRB2/PIK3CA/PIK3R1/PTEN	4	GObp	1
GOBP_REGULATION_OF_LIPID_METABOLIC_PROCESS	GOBP_REGULATION_OF_LIPID_METABOLIC_PROCESS	4/38	343/17890	0.00586299	0.0222724	0.0106269	CDC42/PTK2B/SRC/VAV3	4	GObp	1
GOBP_GLIAL_CELL_PROLIFERATION	GOBP_GLIAL_CELL_PROLIFERATION	2/38	54/17890	0.00586418	0.0222724	0.0106269	CLU/PTK2B	2	GObp	1
GOBP_POSITIVE_REGULATION_OF_RECEPTOR_MEDIATED_ENDOCYTOSIS	GOBP_POSITIVE_REGULATION_OF_RECEPTOR_MEDIATED_ENDOCYTOSIS	2/38	54/17890	0.00586418	0.0222724	0.0106269	CBL/CLU	2	GObp	1
GOBP_SYNAPTIC_VESICLE_LOCALIZATION	GOBP_SYNAPTIC_VESICLE_LOCALIZATION	2/38	54/17890	0.00586418	0.0222724	0.0106269	CTNNB1/PTEN	2	GObp	1
GOBP_DEPHOSPHORYLATION	GOBP_DEPHOSPHORYLATION	4/38	344/17890	0.00592301	0.0224518	0.0107125	IQGAP1/LGALS3/PTEN/SRC	4	GObp	1
GOBP_EPITHELIAL_TO_MESENCHYMAL_TRANSITION	GOBP_EPITHELIAL_TO_MESENCHYMAL_TRANSITION	3/38	174/17890	0.00594232	0.022481	0.0107265	CTNNB1/PTEN/TIAM1	3	GObp	1
GOBP_NEGATIVE_REGULATION_OF_WNT_SIGNALING_PATHWAY	GOBP_NEGATIVE_REGULATION_OF_WNT_SIGNALING_PATHWAY	3/38	175/17890	0.00603718	0.0225083	0.0107395	CTNNB1/LRP1/SLC9A3R1	3	GObp	1
GOBP_REGULATION_OF_UBIQUITIN_DEPENDENT_PROTEIN_CATABOLIC_PROCESS	GOBP_REGULATION_OF_UBIQUITIN_DEPENDENT_PROTEIN_CATABOLIC_PROCESS	3/38	175/17890	0.00603718	0.0225083	0.0107395	CLU/PTEN/PTK2B	3	GObp	1
GOBP_REGULATION_OF_MONOATOMIC_CATION_TRANSMEMBRANE_TRANSPORT	GOBP_REGULATION_OF_MONOATOMIC_CATION_TRANSMEMBRANE_TRANSPORT	4/38	346/17890	0.00604429	0.0225083	0.0107395	ABL1/FYN/PTK2B/SLC9A3R1	4	GObp	1
GOBP_BIOLOGICAL_PROCESS_INVOLVED_IN_INTRASPECIES_INTERACTION_BETWEEN_ORGANISMS	GOBP_BIOLOGICAL_PROCESS_INVOLVED_IN_INTRASPECIES_INTERACTION_BETWEEN_ORGANISMS	2/38	55/17890	0.00607736	0.0225083	0.0107395	DLG4/PTEN	2	GObp	1
GOBP_FIBROBLAST_MIGRATION	GOBP_FIBROBLAST_MIGRATION	2/38	55/17890	0.00607736	0.0225083	0.0107395	IQGAP1/SLC9A3R1	2	GObp	1
GOBP_GLIAL_CELL_ACTIVATION	GOBP_GLIAL_CELL_ACTIVATION	2/38	55/17890	0.00607736	0.0225083	0.0107395	CLU/LRP1	2	GObp	1
GOBP_INOSITOL_PHOSPHATE_METABOLIC_PROCESS	GOBP_INOSITOL_PHOSPHATE_METABOLIC_PROCESS	2/38	55/17890	0.00607736	0.0225083	0.0107395	PTEN/PTK2B	2	GObp	1
GOBP_NEGATIVE_REGULATION_OF_OXIDATIVE_STRESS_INDUCED_CELL_DEATH	GOBP_NEGATIVE_REGULATION_OF_OXIDATIVE_STRESS_INDUCED_CELL_DEATH	2/38	55/17890	0.00607736	0.0225083	0.0107395	CTNNB1/FYN	2	GObp	1
GOBP_POSITIVE_REGULATION_OF_NEURON_APOPTOTIC_PROCESS	GOBP_POSITIVE_REGULATION_OF_NEURON_APOPTOTIC_PROCESS	2/38	55/17890	0.00607736	0.0225083	0.0107395	ABL1/CTNNB1	2	GObp	1
GOBP_PROTEIN_LOCALIZATION_TO_LYSOSOME	GOBP_PROTEIN_LOCALIZATION_TO_LYSOSOME	2/38	55/17890	0.00607736	0.0225083	0.0107395	BECN1/CLU	2	GObp	1
GOBP_REGULATION_OF_CELLULAR_SENESCENCE	GOBP_REGULATION_OF_CELLULAR_SENESCENCE	2/38	55/17890	0.00607736	0.0225083	0.0107395	ABL1/PTEN	2	GObp	1
GOBP_POSITIVE_REGULATION_OF_EPITHELIAL_CELL_MIGRATION	GOBP_POSITIVE_REGULATION_OF_EPITHELIAL_CELL_MIGRATION	3/38	177/17890	0.00622963	0.0230282	0.0109876	ABL1/PTK2B/SRC	3	GObp	1
GOBP_OOCYTE_DIFFERENTIATION	GOBP_OOCYTE_DIFFERENTIATION	2/38	56/17890	0.00629404	0.0231779	0.011059	CTNNB1/PTK2B	2	GObp	1
GOBP_POSITIVE_REGULATION_OF_CELL_MATRIX_ADHESION	GOBP_POSITIVE_REGULATION_OF_CELL_MATRIX_ADHESION	2/38	56/17890	0.00629404	0.0231779	0.011059	ABL1/PTK2B	2	GObp	1
GOBP_RESPONSE_TO_AMYLOID_BETA	GOBP_RESPONSE_TO_AMYLOID_BETA	2/38	57/17890	0.00651423	0.0239379	0.0114216	FYN/LRP1	2	GObp	1
GOBP_ORGAN_GROWTH	GOBP_ORGAN_GROWTH	3/38	180/17890	0.00652514	0.0239379	0.0114216	ABL1/ERBB4/PTEN	3	GObp	1
GOBP_POSITIVE_REGULATION_OF_CELL_CYCLE	GOBP_POSITIVE_REGULATION_OF_CELL_CYCLE	4/38	354/17890	0.00654605	0.0239692	0.0114365	ABL1/BECN1/CDC42/SRC	4	GObp	1
GOBP_CYTOSOLIC_TRANSPORT	GOBP_CYTOSOLIC_TRANSPORT	3/38	181/17890	0.00662547	0.0242142	0.0115535	BECN1/EPS15/SRC	3	GObp	1
GOBP_CELL_DIFFERENTIATION_INVOLVED_IN_KIDNEY_DEVELOPMENT	GOBP_CELL_DIFFERENTIATION_INVOLVED_IN_KIDNEY_DEVELOPMENT	2/38	58/17890	0.00673789	0.0245325	0.0117053	CTNNB1/IQGAP1	2	GObp	1
GOBP_POSITIVE_REGULATION_OF_EPITHELIAL_TO_MESENCHYMAL_TRANSITION	GOBP_POSITIVE_REGULATION_OF_EPITHELIAL_TO_MESENCHYMAL_TRANSITION	2/38	58/17890	0.00673789	0.0245325	0.0117053	CTNNB1/TIAM1	2	GObp	1
GOBP_NEGATIVE_REGULATION_OF_MAPK_CASCADE	GOBP_NEGATIVE_REGULATION_OF_MAPK_CASCADE	3/38	183/17890	0.00682891	0.0247245	0.0117969	ABL1/PTEN/SLC9A3R1	3	GObp	1
GOBP_PROTEIN_CONTAINING_COMPLEX_LOCALIZATION	GOBP_PROTEIN_CONTAINING_COMPLEX_LOCALIZATION	3/38	183/17890	0.00682891	0.0247245	0.0117969	DLG4/ERBB2/ERBB4	3	GObp	1
GOBP_REGULATION_OF_CARBOHYDRATE_METABOLIC_PROCESS	GOBP_REGULATION_OF_CARBOHYDRATE_METABOLIC_PROCESS	3/38	183/17890	0.00682891	0.0247245	0.0117969	PTK2B/SRC/STAT3	3	GObp	1
GOBP_PALLIUM_DEVELOPMENT	GOBP_PALLIUM_DEVELOPMENT	3/38	184/17890	0.00693201	0.0249376	0.0118986	CTNNB1/DLG4/PTEN	3	GObp	1
GOBP_SIGNAL_TRANSDUCTION_IN_RESPONSE_TO_DNA_DAMAGE	GOBP_SIGNAL_TRANSDUCTION_IN_RESPONSE_TO_DNA_DAMAGE	3/38	184/17890	0.00693201	0.0249376	0.0118986	ABL1/CD44/GRB2	3	GObp	1
GOBP_CALCIUM_ION_TRANSMEMBRANE_TRANSPORT	GOBP_CALCIUM_ION_TRANSMEMBRANE_TRANSPORT	4/38	360/17890	0.0069401	0.0249376	0.0118986	ABL1/FYN/ITGAV/PTK2B	4	GObp	1
GOBP_NEGATIVE_REGULATION_OF_PROTEIN_KINASE_B_SIGNALING	GOBP_NEGATIVE_REGULATION_OF_PROTEIN_KINASE_B_SIGNALING	2/38	59/17890	0.00696502	0.0249376	0.0118986	PTEN/SLC9A3R1	2	GObp	1
GOBP_REGULATION_OF_EXTRACELLULAR_MATRIX_ORGANIZATION	GOBP_REGULATION_OF_EXTRACELLULAR_MATRIX_ORGANIZATION	2/38	59/17890	0.00696502	0.0249376	0.0118986	ABL1/LRP1	2	GObp	1
GOBP_REGULATION_OF_UBIQUITIN_PROTEIN_TRANSFERASE_ACTIVITY	GOBP_REGULATION_OF_UBIQUITIN_PROTEIN_TRANSFERASE_ACTIVITY	2/38	59/17890	0.00696502	0.0249376	0.0118986	ABL1/PTEN	2	GObp	1
GOBP_POSITIVE_REGULATION_OF_VASCULATURE_DEVELOPMENT	GOBP_POSITIVE_REGULATION_OF_VASCULATURE_DEVELOPMENT	3/38	185/17890	0.00703604	0.0250991	0.0119757	ABL1/PTK2B/STAT3	3	GObp	1
GOBP_REGULATION_OF_RAS_PROTEIN_SIGNAL_TRANSDUCTION	GOBP_REGULATION_OF_RAS_PROTEIN_SIGNAL_TRANSDUCTION	3/38	185/17890	0.00703604	0.0250991	0.0119757	ABL1/CBL/SRC	3	GObp	1
GOBP_REGULATION_OF_CALCIUM_ION_TRANSMEMBRANE_TRANSPORT	GOBP_REGULATION_OF_CALCIUM_ION_TRANSMEMBRANE_TRANSPORT	3/38	186/17890	0.007141	0.0254267	0.012132	ABL1/FYN/PTK2B	3	GObp	1
GOBP_TELOMERE_ORGANIZATION	GOBP_TELOMERE_ORGANIZATION	3/38	187/17890	0.0072469	0.0257564	0.0122893	CTNNB1/MAP3K4/SRC	3	GObp	1
GOBP_RESPONSE_TO_METAL_ION	GOBP_RESPONSE_TO_METAL_ION	4/38	367/17890	0.00741942	0.0261182	0.0124619	BECN1/DLG4/IQGAP1/PTK2B	4	GObp	1
GOBP_CARDIAC_MUSCLE_CELL_PROLIFERATION	GOBP_CARDIAC_MUSCLE_CELL_PROLIFERATION	2/38	61/17890	0.00742961	0.0261182	0.0124619	ABL1/ERBB4	2	GObp	1
GOBP_MACROPHAGE_MIGRATION	GOBP_MACROPHAGE_MIGRATION	2/38	61/17890	0.00742961	0.0261182	0.0124619	LGALS3/PTK2B	2	GObp	1
GOBP_MESENCHYMAL_CELL_MIGRATION	GOBP_MESENCHYMAL_CELL_MIGRATION	2/38	61/17890	0.00742961	0.0261182	0.0124619	CDC42/ERBB4	2	GObp	1
GOBP_MORPHOGENESIS_OF_AN_EPITHELIAL_SHEET	GOBP_MORPHOGENESIS_OF_AN_EPITHELIAL_SHEET	2/38	61/17890	0.00742961	0.0261182	0.0124619	CD44/PTEN	2	GObp	1
GOBP_REGULATION_OF_SUBSTRATE_ADHESION_DEPENDENT_CELL_SPREADING	GOBP_REGULATION_OF_SUBSTRATE_ADHESION_DEPENDENT_CELL_SPREADING	2/38	61/17890	0.00742961	0.0261182	0.0124619	ABL1/CDC42	2	GObp	1
GOBP_VESICLE_ORGANIZATION	GOBP_VESICLE_ORGANIZATION	4/38	368/17890	0.00748964	0.0262816	0.0125399	DLG4/EPS15/PREB/VAV3	4	GObp	1
GOBP_ESTABLISHMENT_OF_PROTEIN_LOCALIZATION_TO_VACUOLE	GOBP_ESTABLISHMENT_OF_PROTEIN_LOCALIZATION_TO_VACUOLE	2/38	62/17890	0.00766704	0.026707	0.0127428	BECN1/CLU	2	GObp	1
GOBP_HETEROTYPIC_CELL_CELL_ADHESION	GOBP_HETEROTYPIC_CELL_CELL_ADHESION	2/38	62/17890	0.00766704	0.026707	0.0127428	CD44/ITGAV	2	GObp	1
GOBP_POSITIVE_REGULATION_OF_ACTIN_FILAMENT_BUNDLE_ASSEMBLY	GOBP_POSITIVE_REGULATION_OF_ACTIN_FILAMENT_BUNDLE_ASSEMBLY	2/38	62/17890	0.00766704	0.026707	0.0127428	ABL1/CDC42	2	GObp	1
GOBP_REGULATION_OF_JUN_KINASE_ACTIVITY	GOBP_REGULATION_OF_JUN_KINASE_ACTIVITY	2/38	62/17890	0.00766704	0.026707	0.0127428	MAP3K4/PTK2B	2	GObp	1
GOBP_NEGATIVE_REGULATION_OF_IMMUNE_RESPONSE	GOBP_NEGATIVE_REGULATION_OF_IMMUNE_RESPONSE	3/38	191/17890	0.00767981	0.026707	0.0127428	FYN/LGALS3/SRC	3	GObp	1
GOBP_POSITIVE_REGULATION_OF_I_KAPPAB_KINASE_NF_KAPPAB_SIGNALING	GOBP_POSITIVE_REGULATION_OF_I_KAPPAB_KINASE_NF_KAPPAB_SIGNALING	3/38	192/17890	0.00779039	0.027043	0.0129032	ABL1/CTNNB1/FYN	3	GObp	1
GOBP_POSITIVE_REGULATION_OF_INTRINSIC_APOPTOTIC_SIGNALING_PATHWAY	GOBP_POSITIVE_REGULATION_OF_INTRINSIC_APOPTOTIC_SIGNALING_PATHWAY	2/38	63/17890	0.00790787	0.0273528	0.013051	BECN1/SLC9A3R1	2	GObp	1
GOBP_POSITIVE_REGULATION_OF_OXIDOREDUCTASE_ACTIVITY	GOBP_POSITIVE_REGULATION_OF_OXIDOREDUCTASE_ACTIVITY	2/38	63/17890	0.00790787	0.0273528	0.013051	ABL1/PTK2B	2	GObp	1
GOBP_NEGATIVE_REGULATION_OF_CELL_PROJECTION_ORGANIZATION	GOBP_NEGATIVE_REGULATION_OF_CELL_PROJECTION_ORGANIZATION	3/38	194/17890	0.00801438	0.0276717	0.0132032	DCC/FYN/PTEN	3	GObp	1
GOBP_PHOSPHOLIPID_METABOLIC_PROCESS	GOBP_PHOSPHOLIPID_METABOLIC_PROCESS	4/38	376/17890	0.00806733	0.027805	0.0132668	BECN1/PIK3CA/PIK3R1/PTEN	4	GObp	1
GOBP_POSITIVE_CHEMOTAXIS	GOBP_POSITIVE_CHEMOTAXIS	2/38	64/17890	0.0081521	0.0279975	0.0133586	GPNMB/LGALS3	2	GObp	1
GOBP_REGULATION_OF_MULTICELLULAR_ORGANISM_GROWTH	GOBP_REGULATION_OF_MULTICELLULAR_ORGANISM_GROWTH	2/38	64/17890	0.0081521	0.0279975	0.0133586	PIK3CA/STAT3	2	GObp	1
GOBP_GASTRULATION	GOBP_GASTRULATION	3/38	196/17890	0.00824215	0.0282068	0.0134584	CTNNB1/GRB2/ITGAV	3	GObp	1
GOBP_POSITIVE_REGULATION_OF_INTRACELLULAR_TRANSPORT	GOBP_POSITIVE_REGULATION_OF_INTRACELLULAR_TRANSPORT	3/38	196/17890	0.00824215	0.0282068	0.0134584	ERBB2/FYN/PIK3R1	3	GObp	1
GOBP_AMYLOID_BETA_METABOLIC_PROCESS	GOBP_AMYLOID_BETA_METABOLIC_PROCESS	2/38	65/17890	0.0083997	0.0285442	0.0136195	BECN1/CLU	2	GObp	1
GOBP_MEMBRANE_INVAGINATION	GOBP_MEMBRANE_INVAGINATION	2/38	65/17890	0.0083997	0.0285442	0.0136195	BECN1/CDC42	2	GObp	1
GOBP_REGULATION_OF_MORPHOGENESIS_OF_AN_EPITHELIUM	GOBP_REGULATION_OF_MORPHOGENESIS_OF_AN_EPITHELIUM	2/38	65/17890	0.0083997	0.0285442	0.0136195	ABL1/CTNNB1	2	GObp	1
GOBP_REGULATION_OF_NITRIC_OXIDE_METABOLIC_PROCESS	GOBP_REGULATION_OF_NITRIC_OXIDE_METABOLIC_PROCESS	2/38	65/17890	0.0083997	0.0285442	0.0136195	CLU/PTK2B	2	GObp	1
GOBP_NEGATIVE_REGULATION_OF_AXONOGENESIS	GOBP_NEGATIVE_REGULATION_OF_AXONOGENESIS	2/38	66/17890	0.00865066	0.0292943	0.0139773	DCC/PTEN	2	GObp	1
GOBP_REGULATION_OF_DENDRITE_MORPHOGENESIS	GOBP_REGULATION_OF_DENDRITE_MORPHOGENESIS	2/38	66/17890	0.00865066	0.0292943	0.0139773	DLG4/SARM1	2	GObp	1
GOBP_GLYCEROLIPID_METABOLIC_PROCESS	GOBP_GLYCEROLIPID_METABOLIC_PROCESS	4/38	385/17890	0.00875161	0.0295844	0.0141158	BECN1/PIK3CA/PIK3R1/PTEN	4	GObp	1
GOBP_CALCIUM_ION_TRANSMEMBRANE_IMPORT_INTO_CYTOSOL	GOBP_CALCIUM_ION_TRANSMEMBRANE_IMPORT_INTO_CYTOSOL	3/38	201/17890	0.00882824	0.0297915	0.0142146	ABL1/FYN/PTK2B	3	GObp	1
GOBP_REGULATION_OF_PHOSPHOLIPASE_ACTIVITY	GOBP_REGULATION_OF_PHOSPHOLIPASE_ACTIVITY	2/38	67/17890	0.00890497	0.0299981	0.0143132	ABL1/LRP1	2	GObp	1
GOBP_MAMMARY_GLAND_EPITHELIUM_DEVELOPMENT	GOBP_MAMMARY_GLAND_EPITHELIUM_DEVELOPMENT	2/38	68/17890	0.00916261	0.0305473	0.0145752	ERBB4/SRC	2	GObp	1
GOBP_NEURON_FATE_COMMITMENT	GOBP_NEURON_FATE_COMMITMENT	2/38	68/17890	0.00916261	0.0305473	0.0145752	CDC42/CTNNB1	2	GObp	1
GOBP_POSITIVE_REGULATION_OF_SMALL_GTPASE_MEDIATED_SIGNAL_TRANSDUCTION	GOBP_POSITIVE_REGULATION_OF_SMALL_GTPASE_MEDIATED_SIGNAL_TRANSDUCTION	2/38	68/17890	0.00916261	0.0305473	0.0145752	ITGAV/SRC	2	GObp	1
GOBP_POSITIVE_REGULATION_OF_TYROSINE_PHOSPHORYLATION_OF_STAT_PROTEIN	GOBP_POSITIVE_REGULATION_OF_TYROSINE_PHOSPHORYLATION_OF_STAT_PROTEIN	2/38	68/17890	0.00916261	0.0305473	0.0145752	ERBB4/FYN	2	GObp	1
GOBP_REGULATION_OF_LYMPHOCYTE_MIGRATION	GOBP_REGULATION_OF_LYMPHOCYTE_MIGRATION	2/38	68/17890	0.00916261	0.0305473	0.0145752	ABL1/PTK2B	2	GObp	1
GOBP_REGULATION_OF_OSTEOCLAST_DIFFERENTIATION	GOBP_REGULATION_OF_OSTEOCLAST_DIFFERENTIATION	2/38	68/17890	0.00916261	0.0305473	0.0145752	CTNNB1/PIK3R1	2	GObp	1
GOBP_EMBRYONIC_PATTERN_SPECIFICATION	GOBP_EMBRYONIC_PATTERN_SPECIFICATION	2/38	70/17890	0.00968783	0.031756	0.0151519	CTNNB1/ERBB4	2	GObp	1
GOBP_FILOPODIUM_ASSEMBLY	GOBP_FILOPODIUM_ASSEMBLY	2/38	70/17890	0.00968783	0.031756	0.0151519	CDC42/PIK3R1	2	GObp	1
GOBP_NEGATIVE_REGULATION_OF_BMP_SIGNALING_PATHWAY	GOBP_NEGATIVE_REGULATION_OF_BMP_SIGNALING_PATHWAY	2/38	70/17890	0.00968783	0.031756	0.0151519	ABL1/UBE2D1	2	GObp	1
GOBP_POSITIVE_REGULATION_OF_REACTIVE_OXYGEN_SPECIES_METABOLIC_PROCESS	GOBP_POSITIVE_REGULATION_OF_REACTIVE_OXYGEN_SPECIES_METABOLIC_PROCESS	2/38	70/17890	0.00968783	0.031756	0.0151519	GRB2/PTK2B	2	GObp	1
GOBP_POSITIVE_REGULATION_OF_TELOMERE_MAINTENANCE	GOBP_POSITIVE_REGULATION_OF_TELOMERE_MAINTENANCE	2/38	70/17890	0.00968783	0.031756	0.0151519	CTNNB1/MAP3K4	2	GObp	1
GOBP_PROTEIN_LOCALIZATION_TO_CELL_SURFACE	GOBP_PROTEIN_LOCALIZATION_TO_CELL_SURFACE	2/38	70/17890	0.00968783	0.031756	0.0151519	CTNNB1/ERBB4	2	GObp	1
GOBP_REGULATION_OF_MITOCHONDRIAL_MEMBRANE_POTENTIAL	GOBP_REGULATION_OF_MITOCHONDRIAL_MEMBRANE_POTENTIAL	2/38	70/17890	0.00968783	0.031756	0.0151519	ABL1/SRC	2	GObp	1
GOBP_RESPONSE_TO_ACTIVITY	GOBP_RESPONSE_TO_ACTIVITY	2/38	70/17890	0.00968783	0.031756	0.0151519	CBL/PIK3CA	2	GObp	1
GOBP_REGULATION_OF_REPRODUCTIVE_PROCESS	GOBP_REGULATION_OF_REPRODUCTIVE_PROCESS	3/38	208/17890	0.00968911	0.031756	0.0151519	CTNNB1/PLAT/SRC	3	GObp	1
GOBP_RESPONSE_TO_MONOSACCHARIDE	GOBP_RESPONSE_TO_MONOSACCHARIDE	3/38	208/17890	0.00968911	0.031756	0.0151519	PIK3CA/PTK2B/SARM1	3	GObp	1
GOBP_REGULATION_OF_PROTEIN_MATURATION	GOBP_REGULATION_OF_PROTEIN_MATURATION	2/38	71/17890	0.00995538	0.0325736	0.015542	PLAT/SRC	2	GObp	1
GOBP_NEGATIVE_REGULATION_OF_T_CELL_PROLIFERATION	GOBP_NEGATIVE_REGULATION_OF_T_CELL_PROLIFERATION	2/38	72/17890	0.0102262	0.0334033	0.0159379	ERBB2/GPNMB	2	GObp	1
GOBP_INNATE_IMMUNE_RESPONSE_ACTIVATING_SIGNALING_PATHWAY	GOBP_INNATE_IMMUNE_RESPONSE_ACTIVATING_SIGNALING_PATHWAY	3/38	213/17890	0.0103331	0.033639	0.0160503	FYN/SARM1/SRC	3	GObp	1
GOBP_PROTEIN_STABILIZATION	GOBP_PROTEIN_STABILIZATION	3/38	213/17890	0.0103331	0.033639	0.0160503	CLU/PIK3R1/PTEN	3	GObp	1
GOBP_REGULATION_OF_INSULIN_RECEPTOR_SIGNALING_PATHWAY	GOBP_REGULATION_OF_INSULIN_RECEPTOR_SIGNALING_PATHWAY	2/38	73/17890	0.0105003	0.0341259	0.0162827	PIK3R1/SRC	2	GObp	1
GOBP_CELL_CELL_JUNCTION_ORGANIZATION	GOBP_CELL_CELL_JUNCTION_ORGANIZATION	3/38	216/17890	0.0107312	0.034818	0.0166129	CDC42/CTNNB1/SRC	3	GObp	1
GOBP_REGULATION_OF_BEHAVIOR	GOBP_REGULATION_OF_BEHAVIOR	2/38	74/17890	0.0107776	0.0349101	0.0166568	DLG4/STAT3	2	GObp	1
GOBP_VESICLE_LOCALIZATION	GOBP_VESICLE_LOCALIZATION	3/38	217/17890	0.0108659	0.0351372	0.0167652	CTNNB1/PREB/PTEN	3	GObp	1
GOBP_MEMBRANE_DEPOLARIZATION	GOBP_MEMBRANE_DEPOLARIZATION	2/38	75/17890	0.0110582	0.0356995	0.0170335	ABL1/SRC	2	GObp	1
GOBP_NEUROINFLAMMATORY_RESPONSE	GOBP_NEUROINFLAMMATORY_RESPONSE	2/38	76/17890	0.0113419	0.0364939	0.0174125	CLU/LRP1	2	GObp	1
GOBP_POSITIVE_REGULATION_OF_AXONOGENESIS	GOBP_POSITIVE_REGULATION_OF_AXONOGENESIS	2/38	76/17890	0.0113419	0.0364939	0.0174125	L1CAM/TIAM1	2	GObp	1
GOBP_REGULATION_OF_INTRACELLULAR_PROTEIN_TRANSPORT	GOBP_REGULATION_OF_INTRACELLULAR_PROTEIN_TRANSPORT	3/38	223/17890	0.0116946	0.0375662	0.0179241	ERBB2/FYN/PIK3R1	3	GObp	1
GOBP_INFLAMMATORY_RESPONSE_TO_ANTIGENIC_STIMULUS	GOBP_INFLAMMATORY_RESPONSE_TO_ANTIGENIC_STIMULUS	2/38	78/17890	0.0119191	0.0380978	0.0181778	FYN/SRC	2	GObp	1
GOBP_NEGATIVE_REGULATION_OF_WOUND_HEALING	GOBP_NEGATIVE_REGULATION_OF_WOUND_HEALING	2/38	78/17890	0.0119191	0.0380978	0.0181778	PLAT/PTEN	2	GObp	1
GOBP_REGULATION_OF_PROTEIN_TARGETING	GOBP_REGULATION_OF_PROTEIN_TARGETING	2/38	78/17890	0.0119191	0.0380978	0.0181778	ERBB2/FYN	2	GObp	1
GOBP_NEGATIVE_REGULATION_OF_CELL_ACTIVATION	GOBP_NEGATIVE_REGULATION_OF_CELL_ACTIVATION	3/38	225/17890	0.0119787	0.0382254	0.0182387	ERBB2/GPNMB/LGALS3	3	GObp	1
GOBP_MUSCLE_TISSUE_DEVELOPMENT	GOBP_MUSCLE_TISSUE_DEVELOPMENT	4/38	427/17890	0.0124489	0.0395912	0.0188903	ABL1/CDC42/CTNNB1/ERBB4	4	GObp	1
GOBP_NEGATIVE_REGULATION_OF_LOCOMOTION	GOBP_NEGATIVE_REGULATION_OF_LOCOMOTION	4/38	427/17890	0.0124489	0.0395912	0.0188903	LRP1/PTEN/SLC9A3R1/STAT3	4	GObp	1
GOBP_INNATE_IMMUNE_RESPONSE_ACTIVATING_CELL_SURFACE_RECEPTOR_SIGNALING_PATHWAY	GOBP_INNATE_IMMUNE_RESPONSE_ACTIVATING_CELL_SURFACE_RECEPTOR_SIGNALING_PATHWAY	2/38	80/17890	0.0125089	0.0395912	0.0188903	FYN/SRC	2	GObp	1
GOBP_NEPHRON_MORPHOGENESIS	GOBP_NEPHRON_MORPHOGENESIS	2/38	80/17890	0.0125089	0.0395912	0.0188903	CTNNB1/ERBB4	2	GObp	1
GOBP_REGULATION_OF_STEM_CELL_DIFFERENTIATION	GOBP_REGULATION_OF_STEM_CELL_DIFFERENTIATION	2/38	80/17890	0.0125089	0.0395912	0.0188903	ABL1/STAT3	2	GObp	1
GOBP_PROTEIN_LOCALIZATION_TO_VACUOLE	GOBP_PROTEIN_LOCALIZATION_TO_VACUOLE	2/38	81/17890	0.0128086	0.040357	0.0192558	BECN1/CLU	2	GObp	1
GOBP_CELLULAR_RESPONSE_TO_INORGANIC_SUBSTANCE	GOBP_CELLULAR_RESPONSE_TO_INORGANIC_SUBSTANCE	3/38	231/17890	0.0128551	0.040357	0.0192558	BECN1/DLG4/IQGAP1	3	GObp	1
GOBP_POSITIVE_REGULATION_OF_MONOATOMIC_ION_TRANSPORT	GOBP_POSITIVE_REGULATION_OF_MONOATOMIC_ION_TRANSPORT	3/38	231/17890	0.0128551	0.040357	0.0192558	ABL1/LGALS3/SLC9A3R1	3	GObp	1
GOBP_REGULATION_OF_ORGANELLE_ASSEMBLY	GOBP_REGULATION_OF_ORGANELLE_ASSEMBLY	3/38	231/17890	0.0128551	0.040357	0.0192558	BECN1/PTK2B/SRC	3	GObp	1
GOBP_REGULATION_OF_PROTEOLYSIS_INVOLVED_IN_PROTEIN_CATABOLIC_PROCESS	GOBP_REGULATION_OF_PROTEOLYSIS_INVOLVED_IN_PROTEIN_CATABOLIC_PROCESS	3/38	231/17890	0.0128551	0.040357	0.0192558	CLU/PTEN/PTK2B	3	GObp	1
GOBP_NEGATIVE_REGULATION_OF_RESPONSE_TO_DNA_DAMAGE_STIMULUS	GOBP_NEGATIVE_REGULATION_OF_RESPONSE_TO_DNA_DAMAGE_STIMULUS	2/38	82/17890	0.0131114	0.0408965	0.0195131	CD44/CLU	2	GObp	1
GOBP_POSITIVE_REGULATION_OF_ORGANELLE_ASSEMBLY	GOBP_POSITIVE_REGULATION_OF_ORGANELLE_ASSEMBLY	2/38	82/17890	0.0131114	0.0408965	0.0195131	BECN1/SRC	2	GObp	1
GOBP_REGULATION_OF_RELEASE_OF_SEQUESTERED_CALCIUM_ION_INTO_CYTOSOL	GOBP_REGULATION_OF_RELEASE_OF_SEQUESTERED_CALCIUM_ION_INTO_CYTOSOL	2/38	82/17890	0.0131114	0.0408965	0.0195131	ABL1/PTK2B	2	GObp	1
GOBP_REGULATION_OF_RESPONSE_TO_ENDOPLASMIC_RETICULUM_STRESS	GOBP_REGULATION_OF_RESPONSE_TO_ENDOPLASMIC_RETICULUM_STRESS	2/38	82/17890	0.0131114	0.0408965	0.0195131	CLU/PIK3R1	2	GObp	1
GOBP_NEGATIVE_REGULATION_OF_PEPTIDASE_ACTIVITY	GOBP_NEGATIVE_REGULATION_OF_PEPTIDASE_ACTIVITY	3/38	234/17890	0.0133067	0.0413726	0.0197403	CD44/LRP1/SRC	3	GObp	1
GOBP_REGULATION_OF_CYSTEINE_TYPE_ENDOPEPTIDASE_ACTIVITY	GOBP_REGULATION_OF_CYSTEINE_TYPE_ENDOPEPTIDASE_ACTIVITY	3/38	234/17890	0.0133067	0.0413726	0.0197403	CD44/FYN/SRC	3	GObp	1
GOBP_OUTFLOW_TRACT_MORPHOGENESIS	GOBP_OUTFLOW_TRACT_MORPHOGENESIS	2/38	83/17890	0.0134173	0.0415138	0.0198077	CDC42/CTNNB1	2	GObp	1
GOBP_POSITIVE_REGULATION_OF_B_CELL_ACTIVATION	GOBP_POSITIVE_REGULATION_OF_B_CELL_ACTIVATION	2/38	83/17890	0.0134173	0.0415138	0.0198077	SH3KBP1/VAV3	2	GObp	1
GOBP_VASCULOGENESIS	GOBP_VASCULOGENESIS	2/38	83/17890	0.0134173	0.0415138	0.0198077	CTNNB1/ITGAV	2	GObp	1
GOBP_POSITIVE_REGULATION_OF_TRANSMEMBRANE_TRANSPORT	GOBP_POSITIVE_REGULATION_OF_TRANSMEMBRANE_TRANSPORT	3/38	235/17890	0.0134593	0.0415138	0.0198077	ABL1/PIK3R1/SLC9A3R1	3	GObp	1
GOBP_RESPONSE_TO_CARBOHYDRATE	GOBP_RESPONSE_TO_CARBOHYDRATE	3/38	235/17890	0.0134593	0.0415138	0.0198077	PIK3CA/PTK2B/SARM1	3	GObp	1
GOBP_REACTIVE_NITROGEN_SPECIES_METABOLIC_PROCESS	GOBP_REACTIVE_NITROGEN_SPECIES_METABOLIC_PROCESS	2/38	84/17890	0.0137263	0.0422699	0.0201684	CLU/PTK2B	2	GObp	1
GOBP_ACTIVATION_OF_INNATE_IMMUNE_RESPONSE	GOBP_ACTIVATION_OF_INNATE_IMMUNE_RESPONSE	3/38	237/17890	0.0137674	0.0423294	0.0201968	FYN/SARM1/SRC	3	GObp	1
GOBP_EMBRYONIC_HEART_TUBE_DEVELOPMENT	GOBP_EMBRYONIC_HEART_TUBE_DEVELOPMENT	2/38	85/17890	0.0140384	0.043094	0.0205616	CDC42/CTNNB1	2	GObp	1
GOBP_NEGATIVE_REGULATION_OF_KINASE_ACTIVITY	GOBP_NEGATIVE_REGULATION_OF_KINASE_ACTIVITY	3/38	239/17890	0.0140796	0.0431522	0.0205894	ABL1/CBL/PTEN	3	GObp	1
GOBP_CENTRAL_NERVOUS_SYSTEM_NEURON_DEVELOPMENT	GOBP_CENTRAL_NERVOUS_SYSTEM_NEURON_DEVELOPMENT	2/38	86/17890	0.0143535	0.0439222	0.0209568	DCC/PTEN	2	GObp	1
GOBP_LEUKOCYTE_CHEMOTAXIS	GOBP_LEUKOCYTE_CHEMOTAXIS	3/38	241/17890	0.0143958	0.0439488	0.0209695	LGALS3/PTK2B/VAV3	3	GObp	1
GOBP_NEGATIVE_REGULATION_OF_RESPONSE_TO_EXTERNAL_STIMULUS	GOBP_NEGATIVE_REGULATION_OF_RESPONSE_TO_EXTERNAL_STIMULUS	4/38	446/17890	0.0144076	0.0439488	0.0209695	FYN/PLAT/PTEN/SRC	4	GObp	1
GOBP_REGULATION_OF_FIBROBLAST_PROLIFERATION	GOBP_REGULATION_OF_FIBROBLAST_PROLIFERATION	2/38	87/17890	0.0146718	0.0444745	0.0212203	ABL1/CTNNB1	2	GObp	1
GOBP_REGULATION_OF_TISSUE_REMODELING	GOBP_REGULATION_OF_TISSUE_REMODELING	2/38	87/17890	0.0146718	0.0444745	0.0212203	GPNMB/SRC	2	GObp	1
GOBP_TYROSINE_PHOSPHORYLATION_OF_STAT_PROTEIN	GOBP_TYROSINE_PHOSPHORYLATION_OF_STAT_PROTEIN	2/38	87/17890	0.0146718	0.0444745	0.0212203	ERBB4/FYN	2	GObp	1
GOBP_VASCULAR_TRANSPORT	GOBP_VASCULAR_TRANSPORT	2/38	87/17890	0.0146718	0.0444745	0.0212203	LRP1/SLC9A3R1	2	GObp	1
GOBP_PROTEIN_POLYUBIQUITINATION	GOBP_PROTEIN_POLYUBIQUITINATION	3/38	244/17890	0.0148776	0.0450281	0.0214845	CBL/CTNNB1/UBE2D1	3	GObp	1
GOBP_ESTABLISHMENT_OF_PROTEIN_LOCALIZATION_TO_ORGANELLE	GOBP_ESTABLISHMENT_OF_PROTEIN_LOCALIZATION_TO_ORGANELLE	4/38	451/17890	0.0149539	0.0451883	0.0215609	BECN1/CLU/PIK3R1/STAT3	4	GObp	1
GOBP_RESPONSE_TO_RADIATION	GOBP_RESPONSE_TO_RADIATION	4/38	453/17890	0.0151761	0.0457882	0.0218472	CBL/GRB2/MAP3K4/PIK3R1	4	GObp	1
GOBP_B_CELL_ACTIVATION_INVOLVED_IN_IMMUNE_RESPONSE	GOBP_B_CELL_ACTIVATION_INVOLVED_IN_IMMUNE_RESPONSE	2/38	89/17890	0.0153174	0.0459283	0.021914	ABL1/PTK2B	2	GObp	1
GOBP_CELLULAR_RESPONSE_TO_ACID_CHEMICAL	GOBP_CELLULAR_RESPONSE_TO_ACID_CHEMICAL	2/38	89/17890	0.0153174	0.0459283	0.021914	FYN/PIK3CA	2	GObp	1
GOBP_RESPONSE_TO_CAMP	GOBP_RESPONSE_TO_CAMP	2/38	89/17890	0.0153174	0.0459283	0.021914	PLAT/PTK2B	2	GObp	1
GOBP_STEM_CELL_DEVELOPMENT	GOBP_STEM_CELL_DEVELOPMENT	2/38	89/17890	0.0153174	0.0459283	0.021914	CDC42/ERBB4	2	GObp	1
GOBP_EMBRYONIC_ORGAN_DEVELOPMENT	GOBP_EMBRYONIC_ORGAN_DEVELOPMENT	4/38	455/17890	0.0154003	0.0460346	0.0219647	CDC42/CTNNB1/GRB2/SLC9A3R1	4	GObp	1
GOBP_POSITIVE_REGULATION_OF_CELLULAR_CATABOLIC_PROCESS	GOBP_POSITIVE_REGULATION_OF_CELLULAR_CATABOLIC_PROCESS	4/38	455/17890	0.0154003	0.0460346	0.0219647	BECN1/CLU/PTEN/PTK2B	4	GObp	1
GOBP_REGULATION_OF_LIPASE_ACTIVITY	GOBP_REGULATION_OF_LIPASE_ACTIVITY	2/38	90/17890	0.0156447	0.046693	0.0222789	ABL1/LRP1	2	GObp	1
GOBP_MIDBRAIN_DEVELOPMENT	GOBP_MIDBRAIN_DEVELOPMENT	2/38	91/17890	0.015975	0.0474596	0.0226446	CDC42/CTNNB1	2	GObp	1
GOBP_NEGATIVE_REGULATION_OF_CYSTEINE_TYPE_ENDOPEPTIDASE_ACTIVITY	GOBP_NEGATIVE_REGULATION_OF_CYSTEINE_TYPE_ENDOPEPTIDASE_ACTIVITY	2/38	91/17890	0.015975	0.0474596	0.0226446	CD44/SRC	2	GObp	1
GOBP_RESPONSE_TO_DOPAMINE	GOBP_RESPONSE_TO_DOPAMINE	2/38	91/17890	0.015975	0.0474596	0.0226446	ABL1/SLC9A3R1	2	GObp	1
GOBP_CARBOHYDRATE_HOMEOSTASIS	GOBP_CARBOHYDRATE_HOMEOSTASIS	3/38	251/17890	0.0160375	0.0475721	0.0226983	PIK3CA/PIK3R1/STAT3	3	GObp	1
GOBP_NEGATIVE_REGULATION_OF_CELLULAR_CATABOLIC_PROCESS	GOBP_NEGATIVE_REGULATION_OF_CELLULAR_CATABOLIC_PROCESS	3/38	252/17890	0.0162072	0.0480022	0.0229035	BECN1/PIK3CA/STAT3	3	GObp	1
GOBP_AUTOPHAGY_OF_MITOCHONDRION	GOBP_AUTOPHAGY_OF_MITOCHONDRION	2/38	92/17890	0.0163084	0.048228	0.0230113	BECN1/CTTN	2	GObp	1
GOBP_REGULATION_OF_DNA_BINDING_TRANSCRIPTION_FACTOR_ACTIVITY	GOBP_REGULATION_OF_DNA_BINDING_TRANSCRIPTION_FACTOR_ACTIVITY	4/38	465/17890	0.0165533	0.0488777	0.0233212	CLU/CTNNB1/PTEN/STAT3	4	GObp	1
GOBP_NEGATIVE_REGULATION_OF_RESPONSE_TO_WOUNDING	GOBP_NEGATIVE_REGULATION_OF_RESPONSE_TO_WOUNDING	2/38	93/17890	0.0166447	0.0489982	0.0233787	PLAT/PTEN	2	GObp	1
GOBP_REGULATION_OF_CYTOKINESIS	GOBP_REGULATION_OF_CYTOKINESIS	2/38	93/17890	0.0166447	0.0489982	0.0233787	BECN1/CDC42	2	GObp	1
GOBP_RESPONSE_TO_ENDOPLASMIC_RETICULUM_STRESS	GOBP_RESPONSE_TO_ENDOPLASMIC_RETICULUM_STRESS	3/38	258/17890	0.0172472	0.0506947	0.0241882	ABL1/CLU/PIK3R1	3	GObp	1
GOBP_REGULATION_OF_CANONICAL_WNT_SIGNALING_PATHWAY	GOBP_REGULATION_OF_CANONICAL_WNT_SIGNALING_PATHWAY	3/38	260/17890	0.017602	0.0515506	0.0245966	CTNNB1/SLC9A3R1/SRC	3	GObp	1
GOBP_STRIATED_MUSCLE_TISSUE_DEVELOPMENT	GOBP_STRIATED_MUSCLE_TISSUE_DEVELOPMENT	3/38	260/17890	0.017602	0.0515506	0.0245966	ABL1/CDC42/ERBB4	3	GObp	1
GOBP_HEMATOPOIETIC_OR_LYMPHOID_ORGAN_DEVELOPMENT	GOBP_HEMATOPOIETIC_OR_LYMPHOID_ORGAN_DEVELOPMENT	2/38	96/17890	0.0176714	0.0515506	0.0245966	ABL1/CTNNB1	2	GObp	1
GOBP_NEGATIVE_REGULATION_OF_LEUKOCYTE_PROLIFERATION	GOBP_NEGATIVE_REGULATION_OF_LEUKOCYTE_PROLIFERATION	2/38	96/17890	0.0176714	0.0515506	0.0245966	ERBB2/GPNMB	2	GObp	1
GOBP_NEURAL_CREST_CELL_DIFFERENTIATION	GOBP_NEURAL_CREST_CELL_DIFFERENTIATION	2/38	96/17890	0.0176714	0.0515506	0.0245966	CDC42/ERBB4	2	GObp	1
GOBP_NEGATIVE_REGULATION_OF_CELL_CYCLE_G1_S_PHASE_TRANSITION	GOBP_NEGATIVE_REGULATION_OF_CELL_CYCLE_G1_S_PHASE_TRANSITION	2/38	97/17890	0.0180196	0.0523297	0.0249683	GPNMB/PTEN	2	GObp	1
GOBP_REGULATION_OF_NOTCH_SIGNALING_PATHWAY	GOBP_REGULATION_OF_NOTCH_SIGNALING_PATHWAY	2/38	97/17890	0.0180196	0.0523297	0.0249683	SRC/STAT3	2	GObp	1
GOBP_VASCULAR_ASSOCIATED_SMOOTH_MUSCLE_CELL_PROLIFERATION	GOBP_VASCULAR_ASSOCIATED_SMOOTH_MUSCLE_CELL_PROLIFERATION	2/38	97/17890	0.0180196	0.0523297	0.0249683	PTEN/SRC	2	GObp	1
GOBP_REGULATION_OF_MONOATOMIC_ION_TRANSMEMBRANE_TRANSPORT	GOBP_REGULATION_OF_MONOATOMIC_ION_TRANSMEMBRANE_TRANSPORT	4/38	478/17890	0.018132	0.0525274	0.0250627	ABL1/FYN/PTK2B/SLC9A3R1	4	GObp	1
GOBP_TISSUE_HOMEOSTASIS	GOBP_TISSUE_HOMEOSTASIS	3/38	263/17890	0.0181419	0.0525274	0.0250627	CTNNB1/PTK2B/SRC	3	GObp	1
GOBP_KIDNEY_MORPHOGENESIS	GOBP_KIDNEY_MORPHOGENESIS	2/38	98/17890	0.0183706	0.0531102	0.0253407	CTNNB1/ERBB4	2	GObp	1
GOBP_POSITIVE_REGULATION_OF_SMOOTH_MUSCLE_CELL_PROLIFERATION	GOBP_POSITIVE_REGULATION_OF_SMOOTH_MUSCLE_CELL_PROLIFERATION	2/38	99/17890	0.0187245	0.0540527	0.0257905	PIK3CA/SRC	2	GObp	1
GOBP_HEART_GROWTH	GOBP_HEART_GROWTH	2/38	100/17890	0.0190813	0.0550008	0.0262428	ABL1/ERBB4	2	GObp	1
GOBP_SENSORY_ORGAN_MORPHOGENESIS	GOBP_SENSORY_ORGAN_MORPHOGENESIS	3/38	269/17890	0.0192494	0.0554028	0.0264346	CTNNB1/SLC9A3R1/STAT3	3	GObp	1
GOBP_POSITIVE_REGULATION_OF_GTPASE_ACTIVITY	GOBP_POSITIVE_REGULATION_OF_GTPASE_ACTIVITY	3/38	271/17890	0.0196268	0.0564051	0.0269128	ERBB2/PTK2B/TIAM1	3	GObp	1
GOBP_REGULATION_OF_ORGAN_GROWTH	GOBP_REGULATION_OF_ORGAN_GROWTH	2/38	102/17890	0.0198036	0.056829	0.0271151	ERBB4/PTEN	2	GObp	1
GOBP_B_CELL_PROLIFERATION	GOBP_B_CELL_PROLIFERATION	2/38	103/17890	0.020169	0.0577066	0.0275338	ABL1/VAV3	2	GObp	1
GOBP_FIBROBLAST_PROLIFERATION	GOBP_FIBROBLAST_PROLIFERATION	2/38	103/17890	0.020169	0.0577066	0.0275338	ABL1/CTNNB1	2	GObp	1
GOBP_LONG_TERM_SYNAPTIC_POTENTIATION	GOBP_LONG_TERM_SYNAPTIC_POTENTIATION	2/38	104/17890	0.0205372	0.0583994	0.0278644	ABL1/PTK2B	2	GObp	1
GOBP_CONNECTIVE_TISSUE_DEVELOPMENT	GOBP_CONNECTIVE_TISSUE_DEVELOPMENT	3/38	276/17890	0.0205882	0.0583994	0.0278644	CD44/CTNNB1/PIK3CA	3	GObp	1
GOBP_EPITHELIAL_CELL_PROLIFERATION	GOBP_EPITHELIAL_CELL_PROLIFERATION	4/38	499/17890	0.0208763	0.0583994	0.0278644	CDC42/CTNNB1/ERBB2/STAT3	4	GObp	1
GOBP_AMPA_GLUTAMATE_RECEPTOR_CLUSTERING	GOBP_AMPA_GLUTAMATE_RECEPTOR_CLUSTERING	1/38	10/17890	0.0210443	0.0583994	0.0278644	DLG4	1	GObp	1
GOBP_EPITHELIAL_CELL_PROLIFERATION_INVOLVED_IN_LUNG_MORPHOGENESIS	GOBP_EPITHELIAL_CELL_PROLIFERATION_INVOLVED_IN_LUNG_MORPHOGENESIS	1/38	10/17890	0.0210443	0.0583994	0.0278644	CDC42	1	GObp	1
GOBP_FOREGUT_MORPHOGENESIS	GOBP_FOREGUT_MORPHOGENESIS	1/38	10/17890	0.0210443	0.0583994	0.0278644	CTNNB1	1	GObp	1
GOBP_INTRACELLULAR_PHOSPHATE_ION_HOMEOSTASIS	GOBP_INTRACELLULAR_PHOSPHATE_ION_HOMEOSTASIS	1/38	10/17890	0.0210443	0.0583994	0.0278644	SLC9A3R1	1	GObp	1
GOBP_LEPTIN_MEDIATED_SIGNALING_PATHWAY	GOBP_LEPTIN_MEDIATED_SIGNALING_PATHWAY	1/38	10/17890	0.0210443	0.0583994	0.0278644	STAT3	1	GObp	1
GOBP_MITOCHONDRIAL_FRAGMENTATION_INVOLVED_IN_APOPTOTIC_PROCESS	GOBP_MITOCHONDRIAL_FRAGMENTATION_INVOLVED_IN_APOPTOTIC_PROCESS	1/38	10/17890	0.0210443	0.0583994	0.0278644	ERBB4	1	GObp	1
GOBP_NEGATIVE_REGULATION_OF_COLLATERAL_SPROUTING	GOBP_NEGATIVE_REGULATION_OF_COLLATERAL_SPROUTING	1/38	10/17890	0.0210443	0.0583994	0.0278644	DCC	1	GObp	1
GOBP_NEGATIVE_REGULATION_OF_EXCITATORY_POSTSYNAPTIC_POTENTIAL	GOBP_NEGATIVE_REGULATION_OF_EXCITATORY_POSTSYNAPTIC_POTENTIAL	1/38	10/17890	0.0210443	0.0583994	0.0278644	PTEN	1	GObp	1
GOBP_NEGATIVE_REGULATION_OF_FIBROBLAST_MIGRATION	GOBP_NEGATIVE_REGULATION_OF_FIBROBLAST_MIGRATION	1/38	10/17890	0.0210443	0.0583994	0.0278644	SLC9A3R1	1	GObp	1
GOBP_NEGATIVE_REGULATION_OF_T_CELL_DIFFERENTIATION_IN_THYMUS	GOBP_NEGATIVE_REGULATION_OF_T_CELL_DIFFERENTIATION_IN_THYMUS	1/38	10/17890	0.0210443	0.0583994	0.0278644	ERBB2	1	GObp	1
GOBP_POSITIVE_REGULATION_OF_HIPPO_SIGNALING	GOBP_POSITIVE_REGULATION_OF_HIPPO_SIGNALING	1/38	10/17890	0.0210443	0.0583994	0.0278644	SRC	1	GObp	1
GOBP_POSITIVE_REGULATION_OF_RESPONSE_TO_OXIDATIVE_STRESS	GOBP_POSITIVE_REGULATION_OF_RESPONSE_TO_OXIDATIVE_STRESS	1/38	10/17890	0.0210443	0.0583994	0.0278644	ABL1	1	GObp	1
GOBP_PRESYNAPTIC_MEMBRANE_ORGANIZATION	GOBP_PRESYNAPTIC_MEMBRANE_ORGANIZATION	1/38	10/17890	0.0210443	0.0583994	0.0278644	PTEN	1	GObp	1
GOBP_RECEPTOR_DIFFUSION_TRAPPING	GOBP_RECEPTOR_DIFFUSION_TRAPPING	1/38	10/17890	0.0210443	0.0583994	0.0278644	DLG4	1	GObp	1
GOBP_REGULATION_OF_MICROTUBULE_BINDING	GOBP_REGULATION_OF_MICROTUBULE_BINDING	1/38	10/17890	0.0210443	0.0583994	0.0278644	ABL1	1	GObp	1
GOBP_RESPONSE_TO_VITAMIN_E	GOBP_RESPONSE_TO_VITAMIN_E	1/38	10/17890	0.0210443	0.0583994	0.0278644	BECN1	1	GObp	1
GOBP_T_CELL_ACTIVATION_VIA_T_CELL_RECEPTOR_CONTACT_WITH_ANTIGEN_BOUND_TO_MHC_MOLECULE_ON_ANTIGEN_PRESENTING_CELL	GOBP_T_CELL_ACTIVATION_VIA_T_CELL_RECEPTOR_CONTACT_WITH_ANTIGEN_BOUND_TO_MHC_MOLECULE_ON_ANTIGEN_PRESENTING_CELL	1/38	10/17890	0.0210443	0.0583994	0.0278644	LGALS3	1	GObp	1
GOBP_TONGUE_MORPHOGENESIS	GOBP_TONGUE_MORPHOGENESIS	1/38	10/17890	0.0210443	0.0583994	0.0278644	CTNNB1	1	GObp	1
GOBP_NEUTROPHIL_CHEMOTAXIS	GOBP_NEUTROPHIL_CHEMOTAXIS	2/38	106/17890	0.0212822	0.0589751	0.0281391	LGALS3/VAV3	2	GObp	1
GOBP_CELLULAR_RESPONSE_TO_KETONE	GOBP_CELLULAR_RESPONSE_TO_KETONE	2/38	107/17890	0.0216588	0.0598476	0.0285554	PLAT/SRC	2	GObp	1
GOBP_RESPONSE_TO_CATECHOLAMINE	GOBP_RESPONSE_TO_CATECHOLAMINE	2/38	107/17890	0.0216588	0.0598476	0.0285554	ABL1/SLC9A3R1	2	GObp	1
GOBP_SEX_DIFFERENTIATION	GOBP_SEX_DIFFERENTIATION	3/38	283/17890	0.0219775	0.0606366	0.0289319	CBL/CTNNB1/SRC	3	GObp	1
GOBP_CELLULAR_SENESCENCE	GOBP_CELLULAR_SENESCENCE	2/38	108/17890	0.0220383	0.0606366	0.0289319	ABL1/PTEN	2	GObp	1
GOBP_POSITIVE_REGULATION_OF_PEPTIDYL_SERINE_PHOSPHORYLATION	GOBP_POSITIVE_REGULATION_OF_PEPTIDYL_SERINE_PHOSPHORYLATION	2/38	108/17890	0.0220383	0.0606366	0.0289319	CD44/PIK3CA	2	GObp	1
GOBP_ENDOTHELIAL_CELL_MIGRATION	GOBP_ENDOTHELIAL_CELL_MIGRATION	3/38	285/17890	0.0223837	0.0608598	0.0290383	ABL1/PIK3CA/PTK2B	3	GObp	1
GOBP_APOPTOTIC_MITOCHONDRIAL_CHANGES	GOBP_APOPTOTIC_MITOCHONDRIAL_CHANGES	2/38	110/17890	0.0228055	0.0608598	0.0290383	CLU/ERBB4	2	GObp	1
GOBP_FEEDING_BEHAVIOR	GOBP_FEEDING_BEHAVIOR	2/38	110/17890	0.0228055	0.0608598	0.0290383	FYN/STAT3	2	GObp	1
GOBP_BERGMANN_GLIAL_CELL_DIFFERENTIATION	GOBP_BERGMANN_GLIAL_CELL_DIFFERENTIATION	1/38	11/17890	0.0231248	0.0608598	0.0290383	ABL1	1	GObp	1
GOBP_BIOLOGICAL_PHASE	GOBP_BIOLOGICAL_PHASE	1/38	11/17890	0.0231248	0.0608598	0.0290383	CTNNB1	1	GObp	1
GOBP_CARDIAC_NEURAL_CREST_CELL_MIGRATION_INVOLVED_IN_OUTFLOW_TRACT_MORPHOGENESIS	GOBP_CARDIAC_NEURAL_CREST_CELL_MIGRATION_INVOLVED_IN_OUTFLOW_TRACT_MORPHOGENESIS	1/38	11/17890	0.0231248	0.0608598	0.0290383	CDC42	1	GObp	1
GOBP_CARDIOBLAST_PROLIFERATION	GOBP_CARDIOBLAST_PROLIFERATION	1/38	11/17890	0.0231248	0.0608598	0.0290383	CTNNB1	1	GObp	1
GOBP_CAVEOLIN_MEDIATED_ENDOCYTOSIS	GOBP_CAVEOLIN_MEDIATED_ENDOCYTOSIS	1/38	11/17890	0.0231248	0.0608598	0.0290383	SRC	1	GObp	1
GOBP_CENTROMERIC_SISTER_CHROMATID_COHESION	GOBP_CENTROMERIC_SISTER_CHROMATID_COHESION	1/38	11/17890	0.0231248	0.0608598	0.0290383	CTNNB1	1	GObp	1
GOBP_DETERMINATION_OF_DORSAL_VENTRAL_ASYMMETRY	GOBP_DETERMINATION_OF_DORSAL_VENTRAL_ASYMMETRY	1/38	11/17890	0.0231248	0.0608598	0.0290383	CTNNB1	1	GObp	1
GOBP_EGG_ACTIVATION	GOBP_EGG_ACTIVATION	1/38	11/17890	0.0231248	0.0608598	0.0290383	PLAT	1	GObp	1
GOBP_EMBRYONIC_SKELETAL_JOINT_MORPHOGENESIS	GOBP_EMBRYONIC_SKELETAL_JOINT_MORPHOGENESIS	1/38	11/17890	0.0231248	0.0608598	0.0290383	CTNNB1	1	GObp	1
GOBP_EPITHELIAL_CELL_DIFFERENTIATION_INVOLVED_IN_PROSTATE_GLAND_DEVELOPMENT	GOBP_EPITHELIAL_CELL_DIFFERENTIATION_INVOLVED_IN_PROSTATE_GLAND_DEVELOPMENT	1/38	11/17890	0.0231248	0.0608598	0.0290383	CTNNB1	1	GObp	1
GOBP_EPITHELIAL_CELL_PROLIFERATION_INVOLVED_IN_PROSTATE_GLAND_DEVELOPMENT	GOBP_EPITHELIAL_CELL_PROLIFERATION_INVOLVED_IN_PROSTATE_GLAND_DEVELOPMENT	1/38	11/17890	0.0231248	0.0608598	0.0290383	CTNNB1	1	GObp	1
GOBP_GERM_CELL_PROLIFERATION	GOBP_GERM_CELL_PROLIFERATION	1/38	11/17890	0.0231248	0.0608598	0.0290383	SRC	1	GObp	1
GOBP_GLIAL_CELL_FATE_COMMITMENT	GOBP_GLIAL_CELL_FATE_COMMITMENT	1/38	11/17890	0.0231248	0.0608598	0.0290383	CTNNB1	1	GObp	1
GOBP_MAINTENANCE_OF_APICAL_BASAL_CELL_POLARITY	GOBP_MAINTENANCE_OF_APICAL_BASAL_CELL_POLARITY	1/38	11/17890	0.0231248	0.0608598	0.0290383	SLC9A3R1	1	GObp	1
GOBP_MODULATION_OF_PROCESS_OF_ANOTHER_ORGANISM	GOBP_MODULATION_OF_PROCESS_OF_ANOTHER_ORGANISM	1/38	11/17890	0.0231248	0.0608598	0.0290383	BECN1	1	GObp	1
GOBP_NEGATIVE_REGULATION_OF_NEURON_MIGRATION	GOBP_NEGATIVE_REGULATION_OF_NEURON_MIGRATION	1/38	11/17890	0.0231248	0.0608598	0.0290383	STAT3	1	GObp	1
GOBP_NEGATIVE_REGULATION_OF_PROTEIN_SUMOYLATION	GOBP_NEGATIVE_REGULATION_OF_PROTEIN_SUMOYLATION	1/38	11/17890	0.0231248	0.0608598	0.0290383	CTNNB1	1	GObp	1
GOBP_NEGATIVE_REGULATION_OF_TELOMERASE_ACTIVITY	GOBP_NEGATIVE_REGULATION_OF_TELOMERASE_ACTIVITY	1/38	11/17890	0.0231248	0.0608598	0.0290383	SRC	1	GObp	1
GOBP_POSITIVE_REGULATION_OF_ATTACHMENT_OF_SPINDLE_MICROTUBULES_TO_KINETOCHORE	GOBP_POSITIVE_REGULATION_OF_ATTACHMENT_OF_SPINDLE_MICROTUBULES_TO_KINETOCHORE	1/38	11/17890	0.0231248	0.0608598	0.0290383	BECN1	1	GObp	1
GOBP_POSITIVE_REGULATION_OF_INTEGRIN_ACTIVATION	GOBP_POSITIVE_REGULATION_OF_INTEGRIN_ACTIVATION	1/38	11/17890	0.0231248	0.0608598	0.0290383	SRC	1	GObp	1
GOBP_POSITIVE_REGULATION_OF_METALLOPEPTIDASE_ACTIVITY	GOBP_POSITIVE_REGULATION_OF_METALLOPEPTIDASE_ACTIVITY	1/38	11/17890	0.0231248	0.0608598	0.0290383	STAT3	1	GObp	1
GOBP_POSITIVE_REGULATION_OF_PODOSOME_ASSEMBLY	GOBP_POSITIVE_REGULATION_OF_PODOSOME_ASSEMBLY	1/38	11/17890	0.0231248	0.0608598	0.0290383	SRC	1	GObp	1
GOBP_POSITIVE_REGULATION_OF_PSEUDOPODIUM_ASSEMBLY	GOBP_POSITIVE_REGULATION_OF_PSEUDOPODIUM_ASSEMBLY	1/38	11/17890	0.0231248	0.0608598	0.0290383	CDC42	1	GObp	1
GOBP_RECEPTOR_MEDIATED_ENDOCYTOSIS_OF_VIRUS_BY_HOST_CELL	GOBP_RECEPTOR_MEDIATED_ENDOCYTOSIS_OF_VIRUS_BY_HOST_CELL	1/38	11/17890	0.0231248	0.0608598	0.0290383	EPS15	1	GObp	1
GOBP_REGULATION_OF_LYSOSOMAL_PROTEIN_CATABOLIC_PROCESS	GOBP_REGULATION_OF_LYSOSOMAL_PROTEIN_CATABOLIC_PROCESS	1/38	11/17890	0.0231248	0.0608598	0.0290383	LRP1	1	GObp	1
GOBP_REGULATION_OF_MODIFICATION_OF_SYNAPTIC_STRUCTURE	GOBP_REGULATION_OF_MODIFICATION_OF_SYNAPTIC_STRUCTURE	1/38	11/17890	0.0231248	0.0608598	0.0290383	ABL1	1	GObp	1
GOBP_REGULATION_OF_PHOSPHOLIPASE_A2_ACTIVITY	GOBP_REGULATION_OF_PHOSPHOLIPASE_A2_ACTIVITY	1/38	11/17890	0.0231248	0.0608598	0.0290383	LRP1	1	GObp	1
GOBP_REGULATION_OF_POSTSYNAPTIC_DENSITY_ASSEMBLY	GOBP_REGULATION_OF_POSTSYNAPTIC_DENSITY_ASSEMBLY	1/38	11/17890	0.0231248	0.0608598	0.0290383	PTK2B	1	GObp	1
GOBP_TRACHEA_MORPHOGENESIS	GOBP_TRACHEA_MORPHOGENESIS	1/38	11/17890	0.0231248	0.0608598	0.0290383	CTNNB1	1	GObp	1
GOBP_POSITIVE_REGULATION_OF_CHROMOSOME_ORGANIZATION	GOBP_POSITIVE_REGULATION_OF_CHROMOSOME_ORGANIZATION	2/38	111/17890	0.0231932	0.0608744	0.0290453	CTNNB1/MAP3K4	2	GObp	1
GOBP_REGULATION_OF_OXIDOREDUCTASE_ACTIVITY	GOBP_REGULATION_OF_OXIDOREDUCTASE_ACTIVITY	2/38	111/17890	0.0231932	0.0608744	0.0290453	ABL1/PTK2B	2	GObp	1
GOBP_SYNAPTIC_TRANSMISSION_GLUTAMATERGIC	GOBP_SYNAPTIC_TRANSMISSION_GLUTAMATERGIC	2/38	112/17890	0.0235837	0.0618154	0.0294943	PLAT/PTK2B	2	GObp	1
GOBP_I_KAPPAB_KINASE_NF_KAPPAB_SIGNALING	GOBP_I_KAPPAB_KINASE_NF_KAPPAB_SIGNALING	3/38	293/17890	0.0240498	0.0629519	0.0300366	ABL1/CTNNB1/FYN	3	GObp	1
GOBP_REGULATION_OF_SYNAPSE_ASSEMBLY	GOBP_REGULATION_OF_SYNAPSE_ASSEMBLY	2/38	114/17890	0.0243728	0.0632312	0.0301698	CTNNB1/PTK2B	2	GObp	1
GOBP_LIMBIC_SYSTEM_DEVELOPMENT	GOBP_LIMBIC_SYSTEM_DEVELOPMENT	2/38	115/17890	0.0247713	0.0632312	0.0301698	CTNNB1/PTEN	2	GObp	1
GOBP_ACTIVATION_OF_GTPASE_ACTIVITY	GOBP_ACTIVATION_OF_GTPASE_ACTIVITY	2/38	116/17890	0.0251726	0.0632312	0.0301698	PTK2B/TIAM1	2	GObp	1
GOBP_NEGATIVE_REGULATION_OF_DEVELOPMENTAL_GROWTH	GOBP_NEGATIVE_REGULATION_OF_DEVELOPMENTAL_GROWTH	2/38	116/17890	0.0251726	0.0632312	0.0301698	DCC/PTEN	2	GObp	1
GOBP_NEPHRON_EPITHELIUM_DEVELOPMENT	GOBP_NEPHRON_EPITHELIUM_DEVELOPMENT	2/38	116/17890	0.0251726	0.0632312	0.0301698	CTNNB1/IQGAP1	2	GObp	1
GOBP_REGULATION_OF_CYCLIN_DEPENDENT_PROTEIN_KINASE_ACTIVITY	GOBP_REGULATION_OF_CYCLIN_DEPENDENT_PROTEIN_KINASE_ACTIVITY	2/38	116/17890	0.0251726	0.0632312	0.0301698	PTEN/SRC	2	GObp	1
GOBP_REGULATION_OF_RECEPTOR_SIGNALING_PATHWAY_VIA_STAT	GOBP_REGULATION_OF_RECEPTOR_SIGNALING_PATHWAY_VIA_STAT	2/38	116/17890	0.0251726	0.0632312	0.0301698	ERBB4/PTK2B	2	GObp	1
GOBP_BILE_ACID_SECRETION	GOBP_BILE_ACID_SECRETION	1/38	12/17890	0.0252011	0.0632312	0.0301698	SLC9A3R1	1	GObp	1
GOBP_CELLULAR_RESPONSE_TO_ELECTRICAL_STIMULUS	GOBP_CELLULAR_RESPONSE_TO_ELECTRICAL_STIMULUS	1/38	12/17890	0.0252011	0.0632312	0.0301698	PTEN	1	GObp	1
GOBP_CELLULAR_RESPONSE_TO_FOLLICLE_STIMULATING_HORMONE_STIMULUS	GOBP_CELLULAR_RESPONSE_TO_FOLLICLE_STIMULATING_HORMONE_STIMULUS	1/38	12/17890	0.0252011	0.0632312	0.0301698	PLAT	1	GObp	1
GOBP_CELLULAR_RESPONSE_TO_NITROGEN_STARVATION	GOBP_CELLULAR_RESPONSE_TO_NITROGEN_STARVATION	1/38	12/17890	0.0252011	0.0632312	0.0301698	BECN1	1	GObp	1
GOBP_DORSAL_VENTRAL_AXIS_SPECIFICATION	GOBP_DORSAL_VENTRAL_AXIS_SPECIFICATION	1/38	12/17890	0.0252011	0.0632312	0.0301698	CTNNB1	1	GObp	1
GOBP_EXTRAEMBRYONIC_MEMBRANE_DEVELOPMENT	GOBP_EXTRAEMBRYONIC_MEMBRANE_DEVELOPMENT	1/38	12/17890	0.0252011	0.0632312	0.0301698	MAP3K4	1	GObp	1
GOBP_GENITALIA_MORPHOGENESIS	GOBP_GENITALIA_MORPHOGENESIS	1/38	12/17890	0.0252011	0.0632312	0.0301698	CTNNB1	1	GObp	1
GOBP_GENOMIC_IMPRINTING	GOBP_GENOMIC_IMPRINTING	1/38	12/17890	0.0252011	0.0632312	0.0301698	PIK3CA	1	GObp	1
GOBP_IMMATURE_B_CELL_DIFFERENTIATION	GOBP_IMMATURE_B_CELL_DIFFERENTIATION	1/38	12/17890	0.0252011	0.0632312	0.0301698	ABL1	1	GObp	1
GOBP_INOSITOL_TRISPHOSPHATE_METABOLIC_PROCESS	GOBP_INOSITOL_TRISPHOSPHATE_METABOLIC_PROCESS	1/38	12/17890	0.0252011	0.0632312	0.0301698	PTK2B	1	GObp	1
GOBP_MACROPHAGE_PROLIFERATION	GOBP_MACROPHAGE_PROLIFERATION	1/38	12/17890	0.0252011	0.0632312	0.0301698	CLU	1	GObp	1
GOBP_MESENCHYMAL_STEM_CELL_DIFFERENTIATION	GOBP_MESENCHYMAL_STEM_CELL_DIFFERENTIATION	1/38	12/17890	0.0252011	0.0632312	0.0301698	CTNNB1	1	GObp	1
GOBP_MESENCHYMAL_TO_EPITHELIAL_TRANSITION_INVOLVED_IN_METANEPHROS_MORPHOGENESIS	GOBP_MESENCHYMAL_TO_EPITHELIAL_TRANSITION_INVOLVED_IN_METANEPHROS_MORPHOGENESIS	1/38	12/17890	0.0252011	0.0632312	0.0301698	CTNNB1	1	GObp	1
GOBP_NEGATIVE_REGULATION_OF_LONG_TERM_SYNAPTIC_POTENTIATION	GOBP_NEGATIVE_REGULATION_OF_LONG_TERM_SYNAPTIC_POTENTIATION	1/38	12/17890	0.0252011	0.0632312	0.0301698	ABL1	1	GObp	1
GOBP_NEGATIVE_REGULATION_OF_PATHWAY_RESTRICTED_SMAD_PROTEIN_PHOSPHORYLATION	GOBP_NEGATIVE_REGULATION_OF_PATHWAY_RESTRICTED_SMAD_PROTEIN_PHOSPHORYLATION	1/38	12/17890	0.0252011	0.0632312	0.0301698	LRP1	1	GObp	1
GOBP_PREPULSE_INHIBITION	GOBP_PREPULSE_INHIBITION	1/38	12/17890	0.0252011	0.0632312	0.0301698	PTEN	1	GObp	1
GOBP_REGULATION_OF_DENDRITIC_SPINE_MAINTENANCE	GOBP_REGULATION_OF_DENDRITIC_SPINE_MAINTENANCE	1/38	12/17890	0.0252011	0.0632312	0.0301698	FYN	1	GObp	1
GOBP_REGULATION_OF_DOPAMINERGIC_NEURON_DIFFERENTIATION	GOBP_REGULATION_OF_DOPAMINERGIC_NEURON_DIFFERENTIATION	1/38	12/17890	0.0252011	0.0632312	0.0301698	TIAM1	1	GObp	1
GOBP_REGULATION_OF_PINOCYTOSIS	GOBP_REGULATION_OF_PINOCYTOSIS	1/38	12/17890	0.0252011	0.0632312	0.0301698	CDC42	1	GObp	1
GOBP_RESPONSE_TO_INACTIVITY	GOBP_RESPONSE_TO_INACTIVITY	1/38	12/17890	0.0252011	0.0632312	0.0301698	PIK3CA	1	GObp	1
GOBP_RETINAL_ROD_CELL_DIFFERENTIATION	GOBP_RETINAL_ROD_CELL_DIFFERENTIATION	1/38	12/17890	0.0252011	0.0632312	0.0301698	STAT3	1	GObp	1
GOBP_TRANS_SYNAPTIC_SIGNALING_MODULATING_SYNAPTIC_TRANSMISSION	GOBP_TRANS_SYNAPTIC_SIGNALING_MODULATING_SYNAPTIC_TRANSMISSION	1/38	12/17890	0.0252011	0.0632312	0.0301698	PLAT	1	GObp	1
GOBP_TRANSFORMING_GROWTH_FACTOR_BETA_ACTIVATION	GOBP_TRANSFORMING_GROWTH_FACTOR_BETA_ACTIVATION	1/38	12/17890	0.0252011	0.0632312	0.0301698	ITGAV	1	GObp	1
GOBP_WNT_SIGNALING_PATHWAY_INVOLVED_IN_HEART_DEVELOPMENT	GOBP_WNT_SIGNALING_PATHWAY_INVOLVED_IN_HEART_DEVELOPMENT	1/38	12/17890	0.0252011	0.0632312	0.0301698	CTNNB1	1	GObp	1
GOBP_WNT_SIGNALING_PATHWAY_INVOLVED_IN_MIDBRAIN_DOPAMINERGIC_NEURON_DIFFERENTIATION	GOBP_WNT_SIGNALING_PATHWAY_INVOLVED_IN_MIDBRAIN_DOPAMINERGIC_NEURON_DIFFERENTIATION	1/38	12/17890	0.0252011	0.0632312	0.0301698	CTNNB1	1	GObp	1
GOBP_POLYOL_METABOLIC_PROCESS	GOBP_POLYOL_METABOLIC_PROCESS	2/38	117/17890	0.0255765	0.0640903	0.0305797	PTEN/PTK2B	2	GObp	1
GOBP_POSITIVE_REGULATION_OF_PROTEIN_KINASE_B_SIGNALING	GOBP_POSITIVE_REGULATION_OF_PROTEIN_KINASE_B_SIGNALING	2/38	118/17890	0.0259831	0.0649411	0.0309857	PIK3CA/SRC	2	GObp	1
GOBP_REGULATION_OF_BMP_SIGNALING_PATHWAY	GOBP_REGULATION_OF_BMP_SIGNALING_PATHWAY	2/38	118/17890	0.0259831	0.0649411	0.0309857	ABL1/UBE2D1	2	GObp	1
GOBP_REGULATION_OF_TRANSMEMBRANE_RECEPTOR_PROTEIN_SERINE_THREONINE_KINASE_SIGNALING_PATHWAY	GOBP_REGULATION_OF_TRANSMEMBRANE_RECEPTOR_PROTEIN_SERINE_THREONINE_KINASE_SIGNALING_PATHWAY	3/38	303/17890	0.0262253	0.0654618	0.0312341	ABL1/LRP1/UBE2D1	3	GObp	1
GOBP_ALPHA_BETA_T_CELL_DIFFERENTIATION	GOBP_ALPHA_BETA_T_CELL_DIFFERENTIATION	2/38	119/17890	0.0263924	0.0656247	0.0313118	ABL1/STAT3	2	GObp	1
GOBP_T_CELL_ACTIVATION_INVOLVED_IN_IMMUNE_RESPONSE	GOBP_T_CELL_ACTIVATION_INVOLVED_IN_IMMUNE_RESPONSE	2/38	119/17890	0.0263924	0.0656247	0.0313118	LGALS3/STAT3	2	GObp	1
GOBP_REPRODUCTIVE_SYSTEM_DEVELOPMENT	GOBP_REPRODUCTIVE_SYSTEM_DEVELOPMENT	3/38	305/17890	0.0266727	0.0656247	0.0313118	CBL/CTNNB1/SRC	3	GObp	1
GOBP_RESPONSE_TO_ESTRADIOL	GOBP_RESPONSE_TO_ESTRADIOL	2/38	120/17890	0.0268042	0.0656247	0.0313118	CTNNB1/STAT3	2	GObp	1
GOBP_LYMPHOCYTE_MIGRATION	GOBP_LYMPHOCYTE_MIGRATION	2/38	121/17890	0.0272187	0.0656247	0.0313118	ABL1/PTK2B	2	GObp	1
GOBP_ADHERENS_JUNCTION_ASSEMBLY	GOBP_ADHERENS_JUNCTION_ASSEMBLY	1/38	13/17890	0.027273	0.0656247	0.0313118	CTNNB1	1	GObp	1
GOBP_BRANCHING_INVOLVED_IN_LABYRINTHINE_LAYER_MORPHOGENESIS	GOBP_BRANCHING_INVOLVED_IN_LABYRINTHINE_LAYER_MORPHOGENESIS	1/38	13/17890	0.027273	0.0656247	0.0313118	GRB2	1	GObp	1
GOBP_CARDIAC_NEURAL_CREST_CELL_DEVELOPMENT_INVOLVED_IN_OUTFLOW_TRACT_MORPHOGENESIS	GOBP_CARDIAC_NEURAL_CREST_CELL_DEVELOPMENT_INVOLVED_IN_OUTFLOW_TRACT_MORPHOGENESIS	1/38	13/17890	0.027273	0.0656247	0.0313118	CDC42	1	GObp	1
GOBP_CELLULAR_RESPONSE_TO_POTASSIUM_ION	GOBP_CELLULAR_RESPONSE_TO_POTASSIUM_ION	1/38	13/17890	0.027273	0.0656247	0.0313118	DLG4	1	GObp	1
GOBP_ECTODERMAL_PLACODE_DEVELOPMENT	GOBP_ECTODERMAL_PLACODE_DEVELOPMENT	1/38	13/17890	0.027273	0.0656247	0.0313118	CTNNB1	1	GObp	1
GOBP_ENDOCYTOSIS_INVOLVED_IN_VIRAL_ENTRY_INTO_HOST_CELL	GOBP_ENDOCYTOSIS_INVOLVED_IN_VIRAL_ENTRY_INTO_HOST_CELL	1/38	13/17890	0.027273	0.0656247	0.0313118	EPS15	1	GObp	1
GOBP_FOREBRAIN_MORPHOGENESIS	GOBP_FOREBRAIN_MORPHOGENESIS	1/38	13/17890	0.027273	0.0656247	0.0313118	PTEN	1	GObp	1
GOBP_GLOMERULAR_EPITHELIAL_CELL_DEVELOPMENT	GOBP_GLOMERULAR_EPITHELIAL_CELL_DEVELOPMENT	1/38	13/17890	0.027273	0.0656247	0.0313118	IQGAP1	1	GObp	1
GOBP_IMMATURE_T_CELL_PROLIFERATION	GOBP_IMMATURE_T_CELL_PROLIFERATION	1/38	13/17890	0.027273	0.0656247	0.0313118	ERBB2	1	GObp	1
GOBP_LEUKOCYTE_AGGREGATION	GOBP_LEUKOCYTE_AGGREGATION	1/38	13/17890	0.027273	0.0656247	0.0313118	CD44	1	GObp	1
GOBP_MYD88_INDEPENDENT_TOLL_LIKE_RECEPTOR_SIGNALING_PATHWAY	GOBP_MYD88_INDEPENDENT_TOLL_LIKE_RECEPTOR_SIGNALING_PATHWAY	1/38	13/17890	0.027273	0.0656247	0.0313118	SARM1	1	GObp	1
GOBP_NEGATIVE_REGULATION_OF_AMYLOID_FIBRIL_FORMATION	GOBP_NEGATIVE_REGULATION_OF_AMYLOID_FIBRIL_FORMATION	1/38	13/17890	0.027273	0.0656247	0.0313118	CLU	1	GObp	1
GOBP_NEGATIVE_REGULATION_OF_DENDRITIC_SPINE_DEVELOPMENT	GOBP_NEGATIVE_REGULATION_OF_DENDRITIC_SPINE_DEVELOPMENT	1/38	13/17890	0.027273	0.0656247	0.0313118	PTEN	1	GObp	1
GOBP_NEGATIVE_REGULATION_OF_FIBRINOLYSIS	GOBP_NEGATIVE_REGULATION_OF_FIBRINOLYSIS	1/38	13/17890	0.027273	0.0656247	0.0313118	PLAT	1	GObp	1
GOBP_NEGATIVE_REGULATION_OF_MACROPHAGE_DERIVED_FOAM_CELL_DIFFERENTIATION	GOBP_NEGATIVE_REGULATION_OF_MACROPHAGE_DERIVED_FOAM_CELL_DIFFERENTIATION	1/38	13/17890	0.027273	0.0656247	0.0313118	ITGAV	1	GObp	1
GOBP_OLFACTORY_BULB_INTERNEURON_DIFFERENTIATION	GOBP_OLFACTORY_BULB_INTERNEURON_DIFFERENTIATION	1/38	13/17890	0.027273	0.0656247	0.0313118	ERBB4	1	GObp	1
GOBP_POSITIVE_REGULATION_OF_ENDOPLASMIC_RETICULUM_UNFOLDED_PROTEIN_RESPONSE	GOBP_POSITIVE_REGULATION_OF_ENDOPLASMIC_RETICULUM_UNFOLDED_PROTEIN_RESPONSE	1/38	13/17890	0.027273	0.0656247	0.0313118	PIK3R1	1	GObp	1
GOBP_REGULATION_OF_HYDROGEN_PEROXIDE_MEDIATED_PROGRAMMED_CELL_DEATH	GOBP_REGULATION_OF_HYDROGEN_PEROXIDE_MEDIATED_PROGRAMMED_CELL_DEATH	1/38	13/17890	0.027273	0.0656247	0.0313118	ABL1	1	GObp	1
GOBP_REGULATION_OF_METAPHASE_PLATE_CONGRESSION	GOBP_REGULATION_OF_METAPHASE_PLATE_CONGRESSION	1/38	13/17890	0.027273	0.0656247	0.0313118	BECN1	1	GObp	1
GOBP_REGULATION_OF_POSTSYNAPTIC_DENSITY_ORGANIZATION	GOBP_REGULATION_OF_POSTSYNAPTIC_DENSITY_ORGANIZATION	1/38	13/17890	0.027273	0.0656247	0.0313118	PTK2B	1	GObp	1
GOBP_REGULATION_OF_PROTEIN_CATABOLIC_PROCESS_IN_THE_VACUOLE	GOBP_REGULATION_OF_PROTEIN_CATABOLIC_PROCESS_IN_THE_VACUOLE	1/38	13/17890	0.027273	0.0656247	0.0313118	LRP1	1	GObp	1
GOBP_RENAL_SODIUM_ION_TRANSPORT	GOBP_RENAL_SODIUM_ION_TRANSPORT	1/38	13/17890	0.027273	0.0656247	0.0313118	SLC9A3R1	1	GObp	1
GOBP_RESPONSE_TO_L_GLUTAMATE	GOBP_RESPONSE_TO_L_GLUTAMATE	1/38	13/17890	0.027273	0.0656247	0.0313118	FYN	1	GObp	1
GOBP_TRAIL_ACTIVATED_APOPTOTIC_SIGNALING_PATHWAY	GOBP_TRAIL_ACTIVATED_APOPTOTIC_SIGNALING_PATHWAY	1/38	13/17890	0.027273	0.0656247	0.0313118	PTEN	1	GObp	1
GOBP_REGULATION_OF_RESPONSE_TO_DNA_DAMAGE_STIMULUS	GOBP_REGULATION_OF_RESPONSE_TO_DNA_DAMAGE_STIMULUS	3/38	311/17890	0.0280399	0.0672568	0.0320906	ABL1/CD44/CLU	3	GObp	1
GOBP_NEGATIVE_REGULATION_OF_PROTEIN_SERINE_THREONINE_KINASE_ACTIVITY	GOBP_NEGATIVE_REGULATION_OF_PROTEIN_SERINE_THREONINE_KINASE_ACTIVITY	2/38	123/17890	0.0280555	0.0672568	0.0320906	ABL1/PTEN	2	GObp	1
GOBP_REGULATION_OF_MYELOID_LEUKOCYTE_DIFFERENTIATION	GOBP_REGULATION_OF_MYELOID_LEUKOCYTE_DIFFERENTIATION	2/38	123/17890	0.0280555	0.0672568	0.0320906	CTNNB1/PIK3R1	2	GObp	1
GOBP_CELL_CHEMOTAXIS	GOBP_CELL_CHEMOTAXIS	3/38	312/17890	0.0282714	0.0676905	0.0322975	LGALS3/PTK2B/VAV3	3	GObp	1
GOBP_GLAND_MORPHOGENESIS	GOBP_GLAND_MORPHOGENESIS	2/38	124/17890	0.0284778	0.0681006	0.0324932	SLC9A3R1/SRC	2	GObp	1
GOBP_CEREBRAL_CORTEX_DEVELOPMENT	GOBP_CEREBRAL_CORTEX_DEVELOPMENT	2/38	126/17890	0.02933	0.068145	0.0325144	CTNNB1/DLG4	2	GObp	1
GOBP_LAYER_FORMATION_IN_CEREBRAL_CORTEX	GOBP_LAYER_FORMATION_IN_CEREBRAL_CORTEX	1/38	14/17890	0.0293407	0.068145	0.0325144	CTNNB1	1	GObp	1
GOBP_MALE_SEX_DETERMINATION	GOBP_MALE_SEX_DETERMINATION	1/38	14/17890	0.0293407	0.068145	0.0325144	MAP3K4	1	GObp	1
GOBP_NEGATIVE_REGULATION_OF_EPIDERMAL_GROWTH_FACTOR_ACTIVATED_RECEPTOR_ACTIVITY	GOBP_NEGATIVE_REGULATION_OF_EPIDERMAL_GROWTH_FACTOR_ACTIVATED_RECEPTOR_ACTIVITY	1/38	14/17890	0.0293407	0.068145	0.0325144	CBL	1	GObp	1
GOBP_NEGATIVE_REGULATION_OF_METALLOPEPTIDASE_ACTIVITY	GOBP_NEGATIVE_REGULATION_OF_METALLOPEPTIDASE_ACTIVITY	1/38	14/17890	0.0293407	0.068145	0.0325144	LRP1	1	GObp	1
GOBP_NEGATIVE_REGULATION_OF_OLIGODENDROCYTE_DIFFERENTIATION	GOBP_NEGATIVE_REGULATION_OF_OLIGODENDROCYTE_DIFFERENTIATION	1/38	14/17890	0.0293407	0.068145	0.0325144	CTNNB1	1	GObp	1
GOBP_NEPHRON_TUBULE_EPITHELIAL_CELL_DIFFERENTIATION	GOBP_NEPHRON_TUBULE_EPITHELIAL_CELL_DIFFERENTIATION	1/38	14/17890	0.0293407	0.068145	0.0325144	CTNNB1	1	GObp	1
GOBP_POSITIVE_REGULATION_OF_EXTRINSIC_APOPTOTIC_SIGNALING_PATHWAY_VIA_DEATH_DOMAIN_RECEPTORS	GOBP_POSITIVE_REGULATION_OF_EXTRINSIC_APOPTOTIC_SIGNALING_PATHWAY_VIA_DEATH_DOMAIN_RECEPTORS	1/38	14/17890	0.0293407	0.068145	0.0325144	PTEN	1	GObp	1
GOBP_POSITIVE_REGULATION_OF_MYOBLAST_PROLIFERATION	GOBP_POSITIVE_REGULATION_OF_MYOBLAST_PROLIFERATION	1/38	14/17890	0.0293407	0.068145	0.0325144	CTNNB1	1	GObp	1
GOBP_POSITIVE_REGULATION_OF_UBIQUITIN_PROTEIN_LIGASE_ACTIVITY	GOBP_POSITIVE_REGULATION_OF_UBIQUITIN_PROTEIN_LIGASE_ACTIVITY	1/38	14/17890	0.0293407	0.068145	0.0325144	PTEN	1	GObp	1
GOBP_RADIAL_GLIAL_CELL_DIFFERENTIATION	GOBP_RADIAL_GLIAL_CELL_DIFFERENTIATION	1/38	14/17890	0.0293407	0.068145	0.0325144	STAT3	1	GObp	1
GOBP_RAP_PROTEIN_SIGNAL_TRANSDUCTION	GOBP_RAP_PROTEIN_SIGNAL_TRANSDUCTION	1/38	14/17890	0.0293407	0.068145	0.0325144	CBL	1	GObp	1
GOBP_REGULATION_OF_CGMP_MEDIATED_SIGNALING	GOBP_REGULATION_OF_CGMP_MEDIATED_SIGNALING	1/38	14/17890	0.0293407	0.068145	0.0325144	PTK2B	1	GObp	1
GOBP_REGULATION_OF_DENDRITIC_CELL_DIFFERENTIATION	GOBP_REGULATION_OF_DENDRITIC_CELL_DIFFERENTIATION	1/38	14/17890	0.0293407	0.068145	0.0325144	LGALS3	1	GObp	1
GOBP_REGULATION_OF_KERATINOCYTE_MIGRATION	GOBP_REGULATION_OF_KERATINOCYTE_MIGRATION	1/38	14/17890	0.0293407	0.068145	0.0325144	PTEN	1	GObp	1
GOBP_REGULATION_OF_PODOSOME_ASSEMBLY	GOBP_REGULATION_OF_PODOSOME_ASSEMBLY	1/38	14/17890	0.0293407	0.068145	0.0325144	SRC	1	GObp	1
GOBP_REGULATION_OF_POSTSYNAPTIC_SPECIALIZATION_ASSEMBLY	GOBP_REGULATION_OF_POSTSYNAPTIC_SPECIALIZATION_ASSEMBLY	1/38	14/17890	0.0293407	0.068145	0.0325144	PTK2B	1	GObp	1
GOBP_REGULATION_OF_RECEPTOR_CLUSTERING	GOBP_REGULATION_OF_RECEPTOR_CLUSTERING	1/38	14/17890	0.0293407	0.068145	0.0325144	DLG4	1	GObp	1
GOBP_REGULATION_OF_SULFUR_METABOLIC_PROCESS	GOBP_REGULATION_OF_SULFUR_METABOLIC_PROCESS	1/38	14/17890	0.0293407	0.068145	0.0325144	CTNNB1	1	GObp	1
GOBP_REGULATION_OF_TAU_PROTEIN_KINASE_ACTIVITY	GOBP_REGULATION_OF_TAU_PROTEIN_KINASE_ACTIVITY	1/38	14/17890	0.0293407	0.068145	0.0325144	CLU	1	GObp	1
GOBP_RESPONSE_TO_EPINEPHRINE	GOBP_RESPONSE_TO_EPINEPHRINE	1/38	14/17890	0.0293407	0.068145	0.0325144	ABL1	1	GObp	1
GOBP_RESPONSE_TO_LEUCINE	GOBP_RESPONSE_TO_LEUCINE	1/38	14/17890	0.0293407	0.068145	0.0325144	PIK3CA	1	GObp	1
GOBP_RESPONSE_TO_WATER	GOBP_RESPONSE_TO_WATER	1/38	14/17890	0.0293407	0.068145	0.0325144	PIK3CA	1	GObp	1
GOBP_T_HELPER_17_CELL_LINEAGE_COMMITMENT	GOBP_T_HELPER_17_CELL_LINEAGE_COMMITMENT	1/38	14/17890	0.0293407	0.068145	0.0325144	STAT3	1	GObp	1
GOBP_CAMERA_TYPE_EYE_MORPHOGENESIS	GOBP_CAMERA_TYPE_EYE_MORPHOGENESIS	2/38	127/17890	0.02976	0.0689534	0.0329001	CTNNB1/STAT3	2	GObp	1
GOBP_NEGATIVE_REGULATION_OF_CELLULAR_RESPONSE_TO_GROWTH_FACTOR_STIMULUS	GOBP_NEGATIVE_REGULATION_OF_CELLULAR_RESPONSE_TO_GROWTH_FACTOR_STIMULUS	2/38	127/17890	0.02976	0.0689534	0.0329001	ABL1/UBE2D1	2	GObp	1
GOBP_GERM_CELL_DEVELOPMENT	GOBP_GERM_CELL_DEVELOPMENT	3/38	319/17890	0.0299204	0.0692424	0.033038	CTNNB1/PTK2B/SRC	3	GObp	1
GOBP_NEUTROPHIL_MIGRATION	GOBP_NEUTROPHIL_MIGRATION	2/38	128/17890	0.0301924	0.0697885	0.0332985	LGALS3/VAV3	2	GObp	1
GOBP_RENAL_SYSTEM_DEVELOPMENT	GOBP_RENAL_SYSTEM_DEVELOPMENT	3/38	321/17890	0.0304008	0.0699997	0.0333993	CTNNB1/ERBB4/IQGAP1	3	GObp	1
GOBP_POSITIVE_REGULATION_OF_CALCIUM_ION_TRANSPORT	GOBP_POSITIVE_REGULATION_OF_CALCIUM_ION_TRANSPORT	2/38	129/17890	0.0306275	0.0699997	0.0333993	ABL1/LGALS3	2	GObp	1
GOBP_RESPONSE_TO_ORGANOPHOSPHORUS	GOBP_RESPONSE_TO_ORGANOPHOSPHORUS	2/38	129/17890	0.0306275	0.0699997	0.0333993	PLAT/PTK2B	2	GObp	1
GOBP_GRANULOCYTE_CHEMOTAXIS	GOBP_GRANULOCYTE_CHEMOTAXIS	2/38	130/17890	0.031065	0.0699997	0.0333993	LGALS3/VAV3	2	GObp	1
GOBP_REGULATION_OF_B_CELL_ACTIVATION	GOBP_REGULATION_OF_B_CELL_ACTIVATION	2/38	130/17890	0.031065	0.0699997	0.0333993	SH3KBP1/VAV3	2	GObp	1
GOBP_REGULATION_OF_TRANSPORTER_ACTIVITY	GOBP_REGULATION_OF_TRANSPORTER_ACTIVITY	3/38	324/17890	0.0311292	0.0699997	0.0333993	DLG4/PTK2B/SLC9A3R1	3	GObp	1
GOBP_ACTIVATION_OF_JANUS_KINASE_ACTIVITY	GOBP_ACTIVATION_OF_JANUS_KINASE_ACTIVITY	1/38	15/17890	0.0314041	0.0699997	0.0333993	PTK2B	1	GObp	1
GOBP_ANGIOTENSIN_ACTIVATED_SIGNALING_PATHWAY	GOBP_ANGIOTENSIN_ACTIVATED_SIGNALING_PATHWAY	1/38	15/17890	0.0314041	0.0699997	0.0333993	SRC	1	GObp	1
GOBP_CENTRIOLE_CENTRIOLE_COHESION	GOBP_CENTRIOLE_CENTRIOLE_COHESION	1/38	15/17890	0.0314041	0.0699997	0.0333993	CTNNB1	1	GObp	1
GOBP_CEREBROSPINAL_FLUID_CIRCULATION	GOBP_CEREBROSPINAL_FLUID_CIRCULATION	1/38	15/17890	0.0314041	0.0699997	0.0333993	SLC9A3R1	1	GObp	1
GOBP_CLATHRIN_COAT_ASSEMBLY	GOBP_CLATHRIN_COAT_ASSEMBLY	1/38	15/17890	0.0314041	0.0699997	0.0333993	EPS15	1	GObp	1
GOBP_DETECTION_OF_MECHANICAL_STIMULUS_INVOLVED_IN_SENSORY_PERCEPTION_OF_PAIN	GOBP_DETECTION_OF_MECHANICAL_STIMULUS_INVOLVED_IN_SENSORY_PERCEPTION_OF_PAIN	1/38	15/17890	0.0314041	0.0699997	0.0333993	FYN	1	GObp	1
GOBP_EMBRYONIC_SKELETAL_JOINT_DEVELOPMENT	GOBP_EMBRYONIC_SKELETAL_JOINT_DEVELOPMENT	1/38	15/17890	0.0314041	0.0699997	0.0333993	CTNNB1	1	GObp	1
GOBP_ENDODERMAL_CELL_FATE_COMMITMENT	GOBP_ENDODERMAL_CELL_FATE_COMMITMENT	1/38	15/17890	0.0314041	0.0699997	0.0333993	CTNNB1	1	GObp	1
GOBP_ENGULFMENT_OF_APOPTOTIC_CELL	GOBP_ENGULFMENT_OF_APOPTOTIC_CELL	1/38	15/17890	0.0314041	0.0699997	0.0333993	BECN1	1	GObp	1
GOBP_HAIR_FOLLICLE_MATURATION	GOBP_HAIR_FOLLICLE_MATURATION	1/38	15/17890	0.0314041	0.0699997	0.0333993	CTNNB1	1	GObp	1
GOBP_LOCOMOTOR_RHYTHM	GOBP_LOCOMOTOR_RHYTHM	1/38	15/17890	0.0314041	0.0699997	0.0333993	PTEN	1	GObp	1
GOBP_LOCOMOTORY_EXPLORATION_BEHAVIOR	GOBP_LOCOMOTORY_EXPLORATION_BEHAVIOR	1/38	15/17890	0.0314041	0.0699997	0.0333993	DLG4	1	GObp	1
GOBP_METANEPHRIC_RENAL_VESICLE_MORPHOGENESIS	GOBP_METANEPHRIC_RENAL_VESICLE_MORPHOGENESIS	1/38	15/17890	0.0314041	0.0699997	0.0333993	CTNNB1	1	GObp	1
GOBP_MORPHOGENESIS_OF_AN_EPITHELIAL_BUD	GOBP_MORPHOGENESIS_OF_AN_EPITHELIAL_BUD	1/38	15/17890	0.0314041	0.0699997	0.0333993	CTNNB1	1	GObp	1
GOBP_NEGATIVE_REGULATION_OF_AUTOPHAGOSOME_ASSEMBLY	GOBP_NEGATIVE_REGULATION_OF_AUTOPHAGOSOME_ASSEMBLY	1/38	15/17890	0.0314041	0.0699997	0.0333993	BECN1	1	GObp	1
GOBP_NEGATIVE_REGULATION_OF_DNA_DAMAGE_RESPONSE_SIGNAL_TRANSDUCTION_BY_P53_CLASS_MEDIATOR	GOBP_NEGATIVE_REGULATION_OF_DNA_DAMAGE_RESPONSE_SIGNAL_TRANSDUCTION_BY_P53_CLASS_MEDIATOR	1/38	15/17890	0.0314041	0.0699997	0.0333993	CD44	1	GObp	1
GOBP_NEGATIVE_REGULATION_OF_GLYCOLYTIC_PROCESS	GOBP_NEGATIVE_REGULATION_OF_GLYCOLYTIC_PROCESS	1/38	15/17890	0.0314041	0.0699997	0.0333993	STAT3	1	GObp	1
GOBP_POSITIVE_REGULATION_OF_CALCIUM_ION_IMPORT	GOBP_POSITIVE_REGULATION_OF_CALCIUM_ION_IMPORT	1/38	15/17890	0.0314041	0.0699997	0.0333993	LGALS3	1	GObp	1
GOBP_POSITIVE_REGULATION_OF_HETEROTYPIC_CELL_CELL_ADHESION	GOBP_POSITIVE_REGULATION_OF_HETEROTYPIC_CELL_CELL_ADHESION	1/38	15/17890	0.0314041	0.0699997	0.0333993	CD44	1	GObp	1
GOBP_POSITIVE_REGULATION_OF_NON_CANONICAL_WNT_SIGNALING_PATHWAY	GOBP_POSITIVE_REGULATION_OF_NON_CANONICAL_WNT_SIGNALING_PATHWAY	1/38	15/17890	0.0314041	0.0699997	0.0333993	ABL1	1	GObp	1
GOBP_PSEUDOPODIUM_ORGANIZATION	GOBP_PSEUDOPODIUM_ORGANIZATION	1/38	15/17890	0.0314041	0.0699997	0.0333993	CDC42	1	GObp	1
GOBP_REGULATION_OF_EXCITATORY_SYNAPSE_ASSEMBLY	GOBP_REGULATION_OF_EXCITATORY_SYNAPSE_ASSEMBLY	1/38	15/17890	0.0314041	0.0699997	0.0333993	PTK2B	1	GObp	1
GOBP_REGULATION_OF_NEURON_PROJECTION_ARBORIZATION	GOBP_REGULATION_OF_NEURON_PROJECTION_ARBORIZATION	1/38	15/17890	0.0314041	0.0699997	0.0333993	DLG4	1	GObp	1
GOBP_REGULATION_OF_PRODUCTION_OF_SMALL_RNA_INVOLVED_IN_GENE_SILENCING_BY_RNA	GOBP_REGULATION_OF_PRODUCTION_OF_SMALL_RNA_INVOLVED_IN_GENE_SILENCING_BY_RNA	1/38	15/17890	0.0314041	0.0699997	0.0333993	STAT3	1	GObp	1
GOBP_RESPONSE_TO_UV_C	GOBP_RESPONSE_TO_UV_C	1/38	15/17890	0.0314041	0.0699997	0.0333993	MAP3K4	1	GObp	1
GOBP_POSITIVE_REGULATION_OF_STRESS_ACTIVATED_PROTEIN_KINASE_SIGNALING_CASCADE	GOBP_POSITIVE_REGULATION_OF_STRESS_ACTIVATED_PROTEIN_KINASE_SIGNALING_CASCADE	2/38	131/17890	0.031505	0.0700633	0.0334297	MAP3K4/PTK2B	2	GObp	1
GOBP_RHO_PROTEIN_SIGNAL_TRANSDUCTION	GOBP_RHO_PROTEIN_SIGNAL_TRANSDUCTION	2/38	131/17890	0.031505	0.0700633	0.0334297	ABL1/CDC42	2	GObp	1
GOBP_MACROAUTOPHAGY	GOBP_MACROAUTOPHAGY	3/38	326/17890	0.0316198	0.0702381	0.033513	BECN1/PIK3CA/SRC	3	GObp	1
GOBP_POSITIVE_REGULATION_OF_ENDOTHELIAL_CELL_MIGRATION	GOBP_POSITIVE_REGULATION_OF_ENDOTHELIAL_CELL_MIGRATION	2/38	132/17890	0.0319475	0.0708846	0.0338215	ABL1/PTK2B	2	GObp	1
GOBP_PROTEIN_TARGETING_TO_MEMBRANE	GOBP_PROTEIN_TARGETING_TO_MEMBRANE	2/38	133/17890	0.0323924	0.0717897	0.0342534	ERBB2/FYN	2	GObp	1
GOBP_POSITIVE_REGULATION_OF_RESPONSE_TO_BIOTIC_STIMULUS	GOBP_POSITIVE_REGULATION_OF_RESPONSE_TO_BIOTIC_STIMULUS	3/38	331/17890	0.0328644	0.0726661	0.0346716	FYN/SARM1/SRC	3	GObp	1
GOBP_REGULATION_OF_SMALL_MOLECULE_METABOLIC_PROCESS	GOBP_REGULATION_OF_SMALL_MOLECULE_METABOLIC_PROCESS	3/38	332/17890	0.0331164	0.0726661	0.0346716	PTK2B/SRC/STAT3	3	GObp	1
GOBP_ODONTOGENESIS	GOBP_ODONTOGENESIS	2/38	135/17890	0.0332898	0.0726661	0.0346716	CTNNB1/SRC	2	GObp	1
GOBP_REGULATION_OF_GENERATION_OF_PRECURSOR_METABOLITES_AND_ENERGY	GOBP_REGULATION_OF_GENERATION_OF_PRECURSOR_METABOLITES_AND_ENERGY	2/38	135/17890	0.0332898	0.0726661	0.0346716	PIK3CA/STAT3	2	GObp	1
GOBP_CARDIAC_NEURAL_CREST_CELL_DIFFERENTIATION_INVOLVED_IN_HEART_DEVELOPMENT	GOBP_CARDIAC_NEURAL_CREST_CELL_DIFFERENTIATION_INVOLVED_IN_HEART_DEVELOPMENT	1/38	16/17890	0.0334632	0.0726661	0.0346716	CDC42	1	GObp	1
GOBP_CHAPERONE_MEDIATED_AUTOPHAGY	GOBP_CHAPERONE_MEDIATED_AUTOPHAGY	1/38	16/17890	0.0334632	0.0726661	0.0346716	CLU	1	GObp	1
GOBP_ESTABLISHMENT_OF_LYMPHOCYTE_POLARITY	GOBP_ESTABLISHMENT_OF_LYMPHOCYTE_POLARITY	1/38	16/17890	0.0334632	0.0726661	0.0346716	ABL1	1	GObp	1
GOBP_HYALURONAN_CATABOLIC_PROCESS	GOBP_HYALURONAN_CATABOLIC_PROCESS	1/38	16/17890	0.0334632	0.0726661	0.0346716	CD44	1	GObp	1
GOBP_IMMUNOLOGICAL_SYNAPSE_FORMATION	GOBP_IMMUNOLOGICAL_SYNAPSE_FORMATION	1/38	16/17890	0.0334632	0.0726661	0.0346716	LGALS3	1	GObp	1
GOBP_INTESTINAL_EPITHELIAL_CELL_DEVELOPMENT	GOBP_INTESTINAL_EPITHELIAL_CELL_DEVELOPMENT	1/38	16/17890	0.0334632	0.0726661	0.0346716	SRC	1	GObp	1
GOBP_NEGATIVE_REGULATION_OF_SMAD_PROTEIN_SIGNAL_TRANSDUCTION	GOBP_NEGATIVE_REGULATION_OF_SMAD_PROTEIN_SIGNAL_TRANSDUCTION	1/38	16/17890	0.0334632	0.0726661	0.0346716	LRP1	1	GObp	1
GOBP_NEUROTRANSMITTER_GATED_ION_CHANNEL_CLUSTERING	GOBP_NEUROTRANSMITTER_GATED_ION_CHANNEL_CLUSTERING	1/38	16/17890	0.0334632	0.0726661	0.0346716	DLG4	1	GObp	1
GOBP_PROGRAMMED_CELL_DEATH_IN_RESPONSE_TO_REACTIVE_OXYGEN_SPECIES	GOBP_PROGRAMMED_CELL_DEATH_IN_RESPONSE_TO_REACTIVE_OXYGEN_SPECIES	1/38	16/17890	0.0334632	0.0726661	0.0346716	ABL1	1	GObp	1
GOBP_REGULATION_OF_CALCIUM_ION_IMPORT_ACROSS_PLASMA_MEMBRANE	GOBP_REGULATION_OF_CALCIUM_ION_IMPORT_ACROSS_PLASMA_MEMBRANE	1/38	16/17890	0.0334632	0.0726661	0.0346716	FYN	1	GObp	1
GOBP_REGULATION_OF_EPITHELIAL_CELL_DIFFERENTIATION_INVOLVED_IN_KIDNEY_DEVELOPMENT	GOBP_REGULATION_OF_EPITHELIAL_CELL_DIFFERENTIATION_INVOLVED_IN_KIDNEY_DEVELOPMENT	1/38	16/17890	0.0334632	0.0726661	0.0346716	CTNNB1	1	GObp	1
GOBP_REGULATION_OF_EXTRACELLULAR_MATRIX_DISASSEMBLY	GOBP_REGULATION_OF_EXTRACELLULAR_MATRIX_DISASSEMBLY	1/38	16/17890	0.0334632	0.0726661	0.0346716	LRP1	1	GObp	1
GOBP_REGULATION_OF_INOSITOL_PHOSPHATE_BIOSYNTHETIC_PROCESS	GOBP_REGULATION_OF_INOSITOL_PHOSPHATE_BIOSYNTHETIC_PROCESS	1/38	16/17890	0.0334632	0.0726661	0.0346716	PTK2B	1	GObp	1
GOBP_REGULATION_OF_WNT_SIGNALING_PATHWAY_PLANAR_CELL_POLARITY_PATHWAY	GOBP_REGULATION_OF_WNT_SIGNALING_PATHWAY_PLANAR_CELL_POLARITY_PATHWAY	1/38	16/17890	0.0334632	0.0726661	0.0346716	ABL1	1	GObp	1
GOBP_EPITHELIAL_TUBE_MORPHOGENESIS	GOBP_EPITHELIAL_TUBE_MORPHOGENESIS	3/38	334/17890	0.0336235	0.0729324	0.0347986	ABL1/CTNNB1/SRC	3	GObp	1
GOBP_MAMMARY_GLAND_DEVELOPMENT	GOBP_MAMMARY_GLAND_DEVELOPMENT	2/38	136/17890	0.0337421	0.0730261	0.0348433	ERBB4/SRC	2	GObp	1
GOBP_RESPONSE_TO_ACID_CHEMICAL	GOBP_RESPONSE_TO_ACID_CHEMICAL	2/38	136/17890	0.0337421	0.0730261	0.0348433	FYN/PIK3CA	2	GObp	1
GOBP_REGULATION_OF_WOUND_HEALING	GOBP_REGULATION_OF_WOUND_HEALING	2/38	137/17890	0.0341968	0.0738453	0.0352342	PLAT/PTEN	2	GObp	1
GOBP_SEQUESTERING_OF_CALCIUM_ION	GOBP_SEQUESTERING_OF_CALCIUM_ION	2/38	137/17890	0.0341968	0.0738453	0.0352342	ABL1/PTK2B	2	GObp	1
GOBP_EPITHELIAL_TUBE_FORMATION	GOBP_EPITHELIAL_TUBE_FORMATION	2/38	138/17890	0.034654	0.0744572	0.0355261	ABL1/CTNNB1	2	GObp	1
GOBP_POSITIVE_REGULATION_OF_PROTEIN_MODIFICATION_BY_SMALL_PROTEIN_CONJUGATION_OR_REMOVAL	GOBP_POSITIVE_REGULATION_OF_PROTEIN_MODIFICATION_BY_SMALL_PROTEIN_CONJUGATION_OR_REMOVAL	2/38	138/17890	0.034654	0.0744572	0.0355261	PTEN/UBE2D1	2	GObp	1
GOBP_STEROL_TRANSPORT	GOBP_STEROL_TRANSPORT	2/38	138/17890	0.034654	0.0744572	0.0355261	CLU/LRP1	2	GObp	1
GOBP_RESPONSE_TO_STEROID_HORMONE	GOBP_RESPONSE_TO_STEROID_HORMONE	3/38	339/17890	0.0349089	0.0744572	0.0355261	PIK3CA/PLAT/SRC	3	GObp	1
GOBP_NEGATIVE_REGULATION_OF_CANONICAL_WNT_SIGNALING_PATHWAY	GOBP_NEGATIVE_REGULATION_OF_CANONICAL_WNT_SIGNALING_PATHWAY	2/38	139/17890	0.0351136	0.0744572	0.0355261	CTNNB1/SLC9A3R1	2	GObp	1
GOBP_CELLULAR_RESPONSE_TO_LEPTIN_STIMULUS	GOBP_CELLULAR_RESPONSE_TO_LEPTIN_STIMULUS	1/38	17/17890	0.035518	0.0744572	0.0355261	STAT3	1	GObp	1
GOBP_DENTATE_GYRUS_DEVELOPMENT	GOBP_DENTATE_GYRUS_DEVELOPMENT	1/38	17/17890	0.035518	0.0744572	0.0355261	PTEN	1	GObp	1
GOBP_GANGLION_DEVELOPMENT	GOBP_GANGLION_DEVELOPMENT	1/38	17/17890	0.035518	0.0744572	0.0355261	CTNNB1	1	GObp	1
GOBP_GOLGI_TO_ENDOSOME_TRANSPORT	GOBP_GOLGI_TO_ENDOSOME_TRANSPORT	1/38	17/17890	0.035518	0.0744572	0.0355261	EPS15	1	GObp	1
GOBP_MIDBRAIN_DOPAMINERGIC_NEURON_DIFFERENTIATION	GOBP_MIDBRAIN_DOPAMINERGIC_NEURON_DIFFERENTIATION	1/38	17/17890	0.035518	0.0744572	0.0355261	CTNNB1	1	GObp	1
GOBP_NEGATIVE_REGULATION_OF_LIPASE_ACTIVITY	GOBP_NEGATIVE_REGULATION_OF_LIPASE_ACTIVITY	1/38	17/17890	0.035518	0.0744572	0.0355261	ABL1	1	GObp	1
GOBP_NEGATIVE_REGULATION_OF_POST_TRANSCRIPTIONAL_GENE_SILENCING	GOBP_NEGATIVE_REGULATION_OF_POST_TRANSCRIPTIONAL_GENE_SILENCING	1/38	17/17890	0.035518	0.0744572	0.0355261	STAT3	1	GObp	1
GOBP_NEGATIVE_REGULATION_OF_RECEPTOR_INTERNALIZATION	GOBP_NEGATIVE_REGULATION_OF_RECEPTOR_INTERNALIZATION	1/38	17/17890	0.035518	0.0744572	0.0355261	DLG4	1	GObp	1
GOBP_NEGATIVE_REGULATION_OF_SODIUM_ION_TRANSMEMBRANE_TRANSPORT	GOBP_NEGATIVE_REGULATION_OF_SODIUM_ION_TRANSMEMBRANE_TRANSPORT	1/38	17/17890	0.035518	0.0744572	0.0355261	SLC9A3R1	1	GObp	1
GOBP_POSITIVE_REGULATION_OF_DENDRITE_DEVELOPMENT	GOBP_POSITIVE_REGULATION_OF_DENDRITE_DEVELOPMENT	1/38	17/17890	0.035518	0.0744572	0.0355261	ABL1	1	GObp	1
GOBP_POSITIVE_REGULATION_OF_POST_TRANSCRIPTIONAL_GENE_SILENCING	GOBP_POSITIVE_REGULATION_OF_POST_TRANSCRIPTIONAL_GENE_SILENCING	1/38	17/17890	0.035518	0.0744572	0.0355261	STAT3	1	GObp	1
GOBP_POSITIVE_REGULATION_OF_PROTEIN_POLYUBIQUITINATION	GOBP_POSITIVE_REGULATION_OF_PROTEIN_POLYUBIQUITINATION	1/38	17/17890	0.035518	0.0744572	0.0355261	UBE2D1	1	GObp	1
GOBP_POSITIVE_REGULATION_OF_TELOMERE_CAPPING	GOBP_POSITIVE_REGULATION_OF_TELOMERE_CAPPING	1/38	17/17890	0.035518	0.0744572	0.0355261	MAP3K4	1	GObp	1
GOBP_PRIMARY_MIRNA_PROCESSING	GOBP_PRIMARY_MIRNA_PROCESSING	1/38	17/17890	0.035518	0.0744572	0.0355261	STAT3	1	GObp	1
GOBP_REGULATION_OF_AMYLOID_FIBRIL_FORMATION	GOBP_REGULATION_OF_AMYLOID_FIBRIL_FORMATION	1/38	17/17890	0.035518	0.0744572	0.0355261	CLU	1	GObp	1
GOBP_REGULATION_OF_FERTILIZATION	GOBP_REGULATION_OF_FERTILIZATION	1/38	17/17890	0.035518	0.0744572	0.0355261	PLAT	1	GObp	1
GOBP_REGULATION_OF_HEMATOPOIETIC_STEM_CELL_DIFFERENTIATION	GOBP_REGULATION_OF_HEMATOPOIETIC_STEM_CELL_DIFFERENTIATION	1/38	17/17890	0.035518	0.0744572	0.0355261	ABL1	1	GObp	1
GOBP_REGULATION_OF_INTEGRIN_ACTIVATION	GOBP_REGULATION_OF_INTEGRIN_ACTIVATION	1/38	17/17890	0.035518	0.0744572	0.0355261	SRC	1	GObp	1
GOBP_REGULATION_OF_INTRINSIC_APOPTOTIC_SIGNALING_PATHWAY_IN_RESPONSE_TO_DNA_DAMAGE_BY_P53_CLASS_MEDIATOR	GOBP_REGULATION_OF_INTRINSIC_APOPTOTIC_SIGNALING_PATHWAY_IN_RESPONSE_TO_DNA_DAMAGE_BY_P53_CLASS_MEDIATOR	1/38	17/17890	0.035518	0.0744572	0.0355261	CD44	1	GObp	1
GOBP_REGULATION_OF_METALLOENDOPEPTIDASE_ACTIVITY	GOBP_REGULATION_OF_METALLOENDOPEPTIDASE_ACTIVITY	1/38	17/17890	0.035518	0.0744572	0.0355261	STAT3	1	GObp	1
GOBP_RELAXATION_OF_CARDIAC_MUSCLE	GOBP_RELAXATION_OF_CARDIAC_MUSCLE	1/38	17/17890	0.035518	0.0744572	0.0355261	PIK3CA	1	GObp	1
GOBP_RESPONSE_TO_INTERLEUKIN_17	GOBP_RESPONSE_TO_INTERLEUKIN_17	1/38	17/17890	0.035518	0.0744572	0.0355261	STAT3	1	GObp	1
GOBP_ORGANELLE_DISASSEMBLY	GOBP_ORGANELLE_DISASSEMBLY	2/38	140/17890	0.0355755	0.074497	0.0355451	BECN1/CTTN	2	GObp	1
GOBP_NEGATIVE_REGULATION_OF_MONOATOMIC_ION_TRANSPORT	GOBP_NEGATIVE_REGULATION_OF_MONOATOMIC_ION_TRANSPORT	2/38	141/17890	0.0360398	0.0753066	0.0359314	PTK2B/SLC9A3R1	2	GObp	1
GOBP_POSITIVE_REGULATION_OF_TRANSLATION	GOBP_POSITIVE_REGULATION_OF_TRANSLATION	2/38	141/17890	0.0360398	0.0753066	0.0359314	ERBB2/PTK2B	2	GObp	1
GOBP_DETECTION_OF_ABIOTIC_STIMULUS	GOBP_DETECTION_OF_ABIOTIC_STIMULUS	2/38	142/17890	0.0365065	0.0761996	0.0363575	CTNNB1/FYN	2	GObp	1
GOBP_MAINTENANCE_OF_LOCATION	GOBP_MAINTENANCE_OF_LOCATION	3/38	346/17890	0.0367513	0.0765455	0.0365226	ABL1/ITGAV/PTK2B	3	GObp	1
GOBP_REGULATION_OF_CELLULAR_RESPONSE_TO_GROWTH_FACTOR_STIMULUS	GOBP_REGULATION_OF_CELLULAR_RESPONSE_TO_GROWTH_FACTOR_STIMULUS	3/38	346/17890	0.0367513	0.0765455	0.0365226	ABL1/CTNNB1/UBE2D1	3	GObp	1
GOBP_NEGATIVE_REGULATION_OF_NEURON_PROJECTION_DEVELOPMENT	GOBP_NEGATIVE_REGULATION_OF_NEURON_PROJECTION_DEVELOPMENT	2/38	143/17890	0.0369756	0.0766005	0.0365488	DCC/PTEN	2	GObp	1
GOBP_RESPONSE_TO_PURINE_CONTAINING_COMPOUND	GOBP_RESPONSE_TO_PURINE_CONTAINING_COMPOUND	2/38	143/17890	0.0369756	0.0766005	0.0365488	PLAT/PTK2B	2	GObp	1
GOBP_RESPONSE_TO_IONIZING_RADIATION	GOBP_RESPONSE_TO_IONIZING_RADIATION	2/38	144/17890	0.037447	0.0766005	0.0365488	CBL/GRB2	2	GObp	1
GOBP_AUDITORY_RECEPTOR_CELL_MORPHOGENESIS	GOBP_AUDITORY_RECEPTOR_CELL_MORPHOGENESIS	1/38	18/17890	0.0375686	0.0766005	0.0365488	SLC9A3R1	1	GObp	1
GOBP_EMBRYONIC_BRAIN_DEVELOPMENT	GOBP_EMBRYONIC_BRAIN_DEVELOPMENT	1/38	18/17890	0.0375686	0.0766005	0.0365488	CTNNB1	1	GObp	1
GOBP_GAMMA_AMINOBUTYRIC_ACID_TRANSPORT	GOBP_GAMMA_AMINOBUTYRIC_ACID_TRANSPORT	1/38	18/17890	0.0375686	0.0766005	0.0365488	SLC9A3R1	1	GObp	1
GOBP_HYDROGEN_PEROXIDE_BIOSYNTHETIC_PROCESS	GOBP_HYDROGEN_PEROXIDE_BIOSYNTHETIC_PROCESS	1/38	18/17890	0.0375686	0.0766005	0.0365488	FYN	1	GObp	1
GOBP_MAINTENANCE_OF_CELL_POLARITY	GOBP_MAINTENANCE_OF_CELL_POLARITY	1/38	18/17890	0.0375686	0.0766005	0.0365488	SLC9A3R1	1	GObp	1
GOBP_MAMMARY_GLAND_EPITHELIAL_CELL_DIFFERENTIATION	GOBP_MAMMARY_GLAND_EPITHELIAL_CELL_DIFFERENTIATION	1/38	18/17890	0.0375686	0.0766005	0.0365488	ERBB4	1	GObp	1
GOBP_MORPHOGENESIS_OF_AN_ENDOTHELIUM	GOBP_MORPHOGENESIS_OF_AN_ENDOTHELIUM	1/38	18/17890	0.0375686	0.0766005	0.0365488	CTNNB1	1	GObp	1
GOBP_OSTEOCLAST_DEVELOPMENT	GOBP_OSTEOCLAST_DEVELOPMENT	1/38	18/17890	0.0375686	0.0766005	0.0365488	SRC	1	GObp	1
GOBP_POSITIVE_REGULATION_OF_BONE_RESORPTION	GOBP_POSITIVE_REGULATION_OF_BONE_RESORPTION	1/38	18/17890	0.0375686	0.0766005	0.0365488	SRC	1	GObp	1
GOBP_REGULATION_OF_FIBRINOLYSIS	GOBP_REGULATION_OF_FIBRINOLYSIS	1/38	18/17890	0.0375686	0.0766005	0.0365488	PLAT	1	GObp	1
GOBP_REGULATION_OF_INCLUSION_BODY_ASSEMBLY	GOBP_REGULATION_OF_INCLUSION_BODY_ASSEMBLY	1/38	18/17890	0.0375686	0.0766005	0.0365488	CLU	1	GObp	1
GOBP_REGULATION_OF_LIPOPROTEIN_METABOLIC_PROCESS	GOBP_REGULATION_OF_LIPOPROTEIN_METABOLIC_PROCESS	1/38	18/17890	0.0375686	0.0766005	0.0365488	ITGAV	1	GObp	1
GOBP_REGULATION_OF_PLASMINOGEN_ACTIVATION	GOBP_REGULATION_OF_PLASMINOGEN_ACTIVATION	1/38	18/17890	0.0375686	0.0766005	0.0365488	PLAT	1	GObp	1
GOBP_REGULATION_OF_SISTER_CHROMATID_COHESION	GOBP_REGULATION_OF_SISTER_CHROMATID_COHESION	1/38	18/17890	0.0375686	0.0766005	0.0365488	CTNNB1	1	GObp	1
GOBP_RESPONSE_TO_FOLLICLE_STIMULATING_HORMONE	GOBP_RESPONSE_TO_FOLLICLE_STIMULATING_HORMONE	1/38	18/17890	0.0375686	0.0766005	0.0365488	PLAT	1	GObp	1
GOBP_RESPONSE_TO_POTASSIUM_ION	GOBP_RESPONSE_TO_POTASSIUM_ION	1/38	18/17890	0.0375686	0.0766005	0.0365488	DLG4	1	GObp	1
GOBP_T_HELPER_CELL_LINEAGE_COMMITMENT	GOBP_T_HELPER_CELL_LINEAGE_COMMITMENT	1/38	18/17890	0.0375686	0.0766005	0.0365488	STAT3	1	GObp	1
GOBP_MULTICELLULAR_ORGANISM_GROWTH	GOBP_MULTICELLULAR_ORGANISM_GROWTH	2/38	145/17890	0.0379208	0.0772371	0.0368525	PIK3CA/STAT3	2	GObp	1
GOBP_DIGESTIVE_SYSTEM_DEVELOPMENT	GOBP_DIGESTIVE_SYSTEM_DEVELOPMENT	2/38	146/17890	0.0383968	0.0779608	0.0371978	CTNNB1/SRC	2	GObp	1
GOBP_KIDNEY_EPITHELIUM_DEVELOPMENT	GOBP_KIDNEY_EPITHELIUM_DEVELOPMENT	2/38	146/17890	0.0383968	0.0779608	0.0371978	CTNNB1/IQGAP1	2	GObp	1
GOBP_POSITIVE_REGULATION_OF_WNT_SIGNALING_PATHWAY	GOBP_POSITIVE_REGULATION_OF_WNT_SIGNALING_PATHWAY	2/38	146/17890	0.0383968	0.0779608	0.0371978	ABL1/SRC	2	GObp	1
GOBP_GROOMING_BEHAVIOR	GOBP_GROOMING_BEHAVIOR	1/38	19/17890	0.039615	0.0795173	0.0379405	DLG4	1	GObp	1
GOBP_INOSITOL_PHOSPHATE_CATABOLIC_PROCESS	GOBP_INOSITOL_PHOSPHATE_CATABOLIC_PROCESS	1/38	19/17890	0.039615	0.0795173	0.0379405	PTEN	1	GObp	1
GOBP_LYSOSOMAL_PROTEIN_CATABOLIC_PROCESS	GOBP_LYSOSOMAL_PROTEIN_CATABOLIC_PROCESS	1/38	19/17890	0.039615	0.0795173	0.0379405	LRP1	1	GObp	1
GOBP_NEGATIVE_REGULATION_OF_SODIUM_ION_TRANSPORT	GOBP_NEGATIVE_REGULATION_OF_SODIUM_ION_TRANSPORT	1/38	19/17890	0.039615	0.0795173	0.0379405	SLC9A3R1	1	GObp	1
GOBP_PHOSPHATE_ION_HOMEOSTASIS	GOBP_PHOSPHATE_ION_HOMEOSTASIS	1/38	19/17890	0.039615	0.0795173	0.0379405	SLC9A3R1	1	GObp	1
GOBP_POSITIVE_REGULATION_OF_ENDOTHELIAL_CELL_DIFFERENTIATION	GOBP_POSITIVE_REGULATION_OF_ENDOTHELIAL_CELL_DIFFERENTIATION	1/38	19/17890	0.039615	0.0795173	0.0379405	CTNNB1	1	GObp	1
GOBP_PROTEIN_LOCALIZATION_TO_MICROTUBULE	GOBP_PROTEIN_LOCALIZATION_TO_MICROTUBULE	1/38	19/17890	0.039615	0.0795173	0.0379405	ABL1	1	GObp	1
GOBP_REGULATION_OF_EARLY_ENDOSOME_TO_LATE_ENDOSOME_TRANSPORT	GOBP_REGULATION_OF_EARLY_ENDOSOME_TO_LATE_ENDOSOME_TRANSPORT	1/38	19/17890	0.039615	0.0795173	0.0379405	SRC	1	GObp	1
GOBP_RENAL_VESICLE_DEVELOPMENT	GOBP_RENAL_VESICLE_DEVELOPMENT	1/38	19/17890	0.039615	0.0795173	0.0379405	CTNNB1	1	GObp	1
GOBP_TRACHEA_DEVELOPMENT	GOBP_TRACHEA_DEVELOPMENT	1/38	19/17890	0.039615	0.0795173	0.0379405	CTNNB1	1	GObp	1
GOBP_VOCALIZATION_BEHAVIOR	GOBP_VOCALIZATION_BEHAVIOR	1/38	19/17890	0.039615	0.0795173	0.0379405	DLG4	1	GObp	1
GOBP_RESPONSE_TO_CALCIUM_ION	GOBP_RESPONSE_TO_CALCIUM_ION	2/38	150/17890	0.0403241	0.0808568	0.0385796	IQGAP1/PTK2B	2	GObp	1
GOBP_REGULATION_OF_MITOCHONDRION_ORGANIZATION	GOBP_REGULATION_OF_MITOCHONDRION_ORGANIZATION	2/38	151/17890	0.0408116	0.0817497	0.0390057	CLU/CTTN	2	GObp	1
GOBP_REGULATION_OF_PROTEIN_CATABOLIC_PROCESS	GOBP_REGULATION_OF_PROTEIN_CATABOLIC_PROCESS	3/38	361/17890	0.0408663	0.0817526	0.039007	CLU/FYN/LRP1	3	GObp	1
GOBP_MORPHOGENESIS_OF_EMBRYONIC_EPITHELIUM	GOBP_MORPHOGENESIS_OF_EMBRYONIC_EPITHELIUM	2/38	152/17890	0.0413013	0.0817526	0.039007	ABL1/CTNNB1	2	GObp	1
GOBP_CELLULAR_RESPONSE_TO_GONADOTROPIN_STIMULUS	GOBP_CELLULAR_RESPONSE_TO_GONADOTROPIN_STIMULUS	1/38	20/17890	0.0416571	0.0817526	0.039007	PLAT	1	GObp	1
GOBP_KERATINOCYTE_MIGRATION	GOBP_KERATINOCYTE_MIGRATION	1/38	20/17890	0.0416571	0.0817526	0.039007	PTEN	1	GObp	1
GOBP_MAMMARY_GLAND_ALVEOLUS_DEVELOPMENT	GOBP_MAMMARY_GLAND_ALVEOLUS_DEVELOPMENT	1/38	20/17890	0.0416571	0.0817526	0.039007	ERBB4	1	GObp	1
GOBP_MESENCHYMAL_TO_EPITHELIAL_TRANSITION	GOBP_MESENCHYMAL_TO_EPITHELIAL_TRANSITION	1/38	20/17890	0.0416571	0.0817526	0.039007	CTNNB1	1	GObp	1
GOBP_NEGATIVE_REGULATION_OF_BONE_MINERALIZATION	GOBP_NEGATIVE_REGULATION_OF_BONE_MINERALIZATION	1/38	20/17890	0.0416571	0.0817526	0.039007	PTK2B	1	GObp	1
GOBP_NEGATIVE_REGULATION_OF_REACTIVE_OXYGEN_SPECIES_BIOSYNTHETIC_PROCESS	GOBP_NEGATIVE_REGULATION_OF_REACTIVE_OXYGEN_SPECIES_BIOSYNTHETIC_PROCESS	1/38	20/17890	0.0416571	0.0817526	0.039007	FYN	1	GObp	1
GOBP_NEGATIVE_REGULATION_OF_TELOMERE_MAINTENANCE_VIA_TELOMERASE	GOBP_NEGATIVE_REGULATION_OF_TELOMERE_MAINTENANCE_VIA_TELOMERASE	1/38	20/17890	0.0416571	0.0817526	0.039007	SRC	1	GObp	1
GOBP_NEPHRON_TUBULE_FORMATION	GOBP_NEPHRON_TUBULE_FORMATION	1/38	20/17890	0.0416571	0.0817526	0.039007	CTNNB1	1	GObp	1
GOBP_PODOSOME_ASSEMBLY	GOBP_PODOSOME_ASSEMBLY	1/38	20/17890	0.0416571	0.0817526	0.039007	SRC	1	GObp	1
GOBP_POSITIVE_REGULATION_OF_AMYLOID_BETA_FORMATION	GOBP_POSITIVE_REGULATION_OF_AMYLOID_BETA_FORMATION	1/38	20/17890	0.0416571	0.0817526	0.039007	CLU	1	GObp	1
GOBP_POSITIVE_REGULATION_OF_LYMPHOCYTE_CHEMOTAXIS	GOBP_POSITIVE_REGULATION_OF_LYMPHOCYTE_CHEMOTAXIS	1/38	20/17890	0.0416571	0.0817526	0.039007	PTK2B	1	GObp	1
GOBP_POSITIVE_REGULATION_OF_SKELETAL_MUSCLE_TISSUE_DEVELOPMENT	GOBP_POSITIVE_REGULATION_OF_SKELETAL_MUSCLE_TISSUE_DEVELOPMENT	1/38	20/17890	0.0416571	0.0817526	0.039007	CTNNB1	1	GObp	1
GOBP_REGULATION_OF_COLLATERAL_SPROUTING	GOBP_REGULATION_OF_COLLATERAL_SPROUTING	1/38	20/17890	0.0416571	0.0817526	0.039007	DCC	1	GObp	1
GOBP_REGULATION_OF_FIBROBLAST_APOPTOTIC_PROCESS	GOBP_REGULATION_OF_FIBROBLAST_APOPTOTIC_PROCESS	1/38	20/17890	0.0416571	0.0817526	0.039007	PIK3CA	1	GObp	1
GOBP_REGULATION_OF_HYDROGEN_PEROXIDE_METABOLIC_PROCESS	GOBP_REGULATION_OF_HYDROGEN_PEROXIDE_METABOLIC_PROCESS	1/38	20/17890	0.0416571	0.0817526	0.039007	FYN	1	GObp	1
GOBP_RESPONSE_TO_IMMOBILIZATION_STRESS	GOBP_RESPONSE_TO_IMMOBILIZATION_STRESS	1/38	20/17890	0.0416571	0.0817526	0.039007	PTK2B	1	GObp	1
GOBP_REVERSE_CHOLESTEROL_TRANSPORT	GOBP_REVERSE_CHOLESTEROL_TRANSPORT	1/38	20/17890	0.0416571	0.0817526	0.039007	CLU	1	GObp	1
GOBP_TONGUE_DEVELOPMENT	GOBP_TONGUE_DEVELOPMENT	1/38	20/17890	0.0416571	0.0817526	0.039007	CTNNB1	1	GObp	1
GOBP_PLACENTA_DEVELOPMENT	GOBP_PLACENTA_DEVELOPMENT	2/38	153/17890	0.0417933	0.081854	0.0390554	GRB2/MAP3K4	2	GObp	1
GOBP_REGULATION_OF_LIPID_TRANSPORT	GOBP_REGULATION_OF_LIPID_TRANSPORT	2/38	153/17890	0.0417933	0.081854	0.0390554	ITGAV/LRP1	2	GObp	1
GOBP_TUBE_FORMATION	GOBP_TUBE_FORMATION	2/38	154/17890	0.0422875	0.0827384	0.0394774	ABL1/CTNNB1	2	GObp	1
GOBP_NEGATIVE_REGULATION_OF_NEURON_APOPTOTIC_PROCESS	GOBP_NEGATIVE_REGULATION_OF_NEURON_APOPTOTIC_PROCESS	2/38	155/17890	0.042784	0.0835409	0.0398603	PIK3CA/PTK2B	2	GObp	1
GOBP_RESPONSE_TO_UV	GOBP_RESPONSE_TO_UV	2/38	155/17890	0.042784	0.0835409	0.0398603	MAP3K4/PIK3R1	2	GObp	1
GOBP_GRANULOCYTE_MIGRATION	GOBP_GRANULOCYTE_MIGRATION	2/38	156/17890	0.0432827	0.083551	0.0398651	LGALS3/VAV3	2	GObp	1
GOBP_ATTACHMENT_OF_MITOTIC_SPINDLE_MICROTUBULES_TO_KINETOCHORE	GOBP_ATTACHMENT_OF_MITOTIC_SPINDLE_MICROTUBULES_TO_KINETOCHORE	1/38	21/17890	0.043695	0.083551	0.0398651	BECN1	1	GObp	1
GOBP_CELL_MIGRATION_INVOLVED_IN_HEART_DEVELOPMENT	GOBP_CELL_MIGRATION_INVOLVED_IN_HEART_DEVELOPMENT	1/38	21/17890	0.043695	0.083551	0.0398651	CDC42	1	GObp	1
GOBP_CELL_PROLIFERATION_INVOLVED_IN_HEART_MORPHOGENESIS	GOBP_CELL_PROLIFERATION_INVOLVED_IN_HEART_MORPHOGENESIS	1/38	21/17890	0.043695	0.083551	0.0398651	CTNNB1	1	GObp	1
GOBP_ECTODERM_DEVELOPMENT	GOBP_ECTODERM_DEVELOPMENT	1/38	21/17890	0.043695	0.083551	0.0398651	CTNNB1	1	GObp	1
GOBP_LENS_MORPHOGENESIS_IN_CAMERA_TYPE_EYE	GOBP_LENS_MORPHOGENESIS_IN_CAMERA_TYPE_EYE	1/38	21/17890	0.043695	0.083551	0.0398651	CTNNB1	1	GObp	1
GOBP_LIPOPROTEIN_LOCALIZATION	GOBP_LIPOPROTEIN_LOCALIZATION	1/38	21/17890	0.043695	0.083551	0.0398651	LRP1	1	GObp	1
GOBP_NEGATIVE_REGULATION_OF_ATP_METABOLIC_PROCESS	GOBP_NEGATIVE_REGULATION_OF_ATP_METABOLIC_PROCESS	1/38	21/17890	0.043695	0.083551	0.0398651	STAT3	1	GObp	1
GOBP_NEGATIVE_REGULATION_OF_LIPID_STORAGE	GOBP_NEGATIVE_REGULATION_OF_LIPID_STORAGE	1/38	21/17890	0.043695	0.083551	0.0398651	ITGAV	1	GObp	1
GOBP_NEGATIVE_REGULATION_OF_OXIDATIVE_STRESS_INDUCED_NEURON_DEATH	GOBP_NEGATIVE_REGULATION_OF_OXIDATIVE_STRESS_INDUCED_NEURON_DEATH	1/38	21/17890	0.043695	0.083551	0.0398651	CTNNB1	1	GObp	1
GOBP_NEGATIVE_REGULATION_OF_RELEASE_OF_CYTOCHROME_C_FROM_MITOCHONDRIA	GOBP_NEGATIVE_REGULATION_OF_RELEASE_OF_CYTOCHROME_C_FROM_MITOCHONDRIA	1/38	21/17890	0.043695	0.083551	0.0398651	CLU	1	GObp	1
GOBP_NEGATIVE_REGULATION_OF_TOLL_LIKE_RECEPTOR_SIGNALING_PATHWAY	GOBP_NEGATIVE_REGULATION_OF_TOLL_LIKE_RECEPTOR_SIGNALING_PATHWAY	1/38	21/17890	0.043695	0.083551	0.0398651	SARM1	1	GObp	1
GOBP_OVULATION	GOBP_OVULATION	1/38	21/17890	0.043695	0.083551	0.0398651	PLAT	1	GObp	1
GOBP_POSITIVE_REGULATION_OF_HISTONE_H3_K4_METHYLATION	GOBP_POSITIVE_REGULATION_OF_HISTONE_H3_K4_METHYLATION	1/38	21/17890	0.043695	0.083551	0.0398651	CTNNB1	1	GObp	1
GOBP_POSITIVE_REGULATION_OF_OXIDATIVE_STRESS_INDUCED_CELL_DEATH	GOBP_POSITIVE_REGULATION_OF_OXIDATIVE_STRESS_INDUCED_CELL_DEATH	1/38	21/17890	0.043695	0.083551	0.0398651	ABL1	1	GObp	1
GOBP_POSITIVE_REGULATION_OF_PROTEIN_LOCALIZATION_TO_CELL_SURFACE	GOBP_POSITIVE_REGULATION_OF_PROTEIN_LOCALIZATION_TO_CELL_SURFACE	1/38	21/17890	0.043695	0.083551	0.0398651	ERBB4	1	GObp	1
GOBP_POSITIVE_REGULATION_OF_VACUOLE_ORGANIZATION	GOBP_POSITIVE_REGULATION_OF_VACUOLE_ORGANIZATION	1/38	21/17890	0.043695	0.083551	0.0398651	BECN1	1	GObp	1
GOBP_RESPONSE_TO_LEAD_ION	GOBP_RESPONSE_TO_LEAD_ION	1/38	21/17890	0.043695	0.083551	0.0398651	BECN1	1	GObp	1
GOBP_RESPONSE_TO_LEPTIN	GOBP_RESPONSE_TO_LEPTIN	1/38	21/17890	0.043695	0.083551	0.0398651	STAT3	1	GObp	1
GOBP_RESPONSE_TO_MITOCHONDRIAL_DEPOLARISATION	GOBP_RESPONSE_TO_MITOCHONDRIAL_DEPOLARISATION	1/38	21/17890	0.043695	0.083551	0.0398651	BECN1	1	GObp	1
GOBP_SKELETAL_MUSCLE_CELL_PROLIFERATION	GOBP_SKELETAL_MUSCLE_CELL_PROLIFERATION	1/38	21/17890	0.043695	0.083551	0.0398651	SRC	1	GObp	1
GOBP_EYE_MORPHOGENESIS	GOBP_EYE_MORPHOGENESIS	2/38	157/17890	0.0437835	0.0835553	0.0398672	CTNNB1/STAT3	2	GObp	1
GOBP_HINDBRAIN_DEVELOPMENT	GOBP_HINDBRAIN_DEVELOPMENT	2/38	157/17890	0.0437835	0.0835553	0.0398672	ABL1/CTNNB1	2	GObp	1
GOBP_INTRACELLULAR_GLUCOSE_HOMEOSTASIS	GOBP_INTRACELLULAR_GLUCOSE_HOMEOSTASIS	2/38	158/17890	0.0442866	0.0844322	0.0402855	PIK3CA/PIK3R1	2	GObp	1
GOBP_REGULATION_OF_MACROAUTOPHAGY	GOBP_REGULATION_OF_MACROAUTOPHAGY	2/38	159/17890	0.0447918	0.0853114	0.0407051	BECN1/PIK3CA	2	GObp	1
GOBP_REGULATION_OF_INNATE_IMMUNE_RESPONSE	GOBP_REGULATION_OF_INNATE_IMMUNE_RESPONSE	3/38	376/17890	0.0452068	0.0860172	0.0410418	FYN/SARM1/SRC	3	GObp	1
GOBP_NEGATIVE_REGULATION_OF_ENDOPEPTIDASE_ACTIVITY	GOBP_NEGATIVE_REGULATION_OF_ENDOPEPTIDASE_ACTIVITY	2/38	160/17890	0.0452992	0.086024	0.0410451	CD44/SRC	2	GObp	1
GOBP_POSITIVE_REGULATION_OF_NF_KAPPAB_TRANSCRIPTION_FACTOR_ACTIVITY	GOBP_POSITIVE_REGULATION_OF_NF_KAPPAB_TRANSCRIPTION_FACTOR_ACTIVITY	2/38	160/17890	0.0452992	0.086024	0.0410451	CLU/STAT3	2	GObp	1
GOBP_AUDITORY_RECEPTOR_CELL_DEVELOPMENT	GOBP_AUDITORY_RECEPTOR_CELL_DEVELOPMENT	1/38	22/17890	0.0457287	0.0860801	0.0410718	SLC9A3R1	1	GObp	1
GOBP_BRANCHING_INVOLVED_IN_MAMMARY_GLAND_DUCT_MORPHOGENESIS	GOBP_BRANCHING_INVOLVED_IN_MAMMARY_GLAND_DUCT_MORPHOGENESIS	1/38	22/17890	0.0457287	0.0860801	0.0410718	SRC	1	GObp	1
GOBP_LABYRINTHINE_LAYER_MORPHOGENESIS	GOBP_LABYRINTHINE_LAYER_MORPHOGENESIS	1/38	22/17890	0.0457287	0.0860801	0.0410718	GRB2	1	GObp	1
GOBP_MICROVILLUS_ASSEMBLY	GOBP_MICROVILLUS_ASSEMBLY	1/38	22/17890	0.0457287	0.0860801	0.0410718	SLC9A3R1	1	GObp	1
GOBP_NEGATIVE_REGULATION_OF_UBIQUITIN_PROTEIN_TRANSFERASE_ACTIVITY	GOBP_NEGATIVE_REGULATION_OF_UBIQUITIN_PROTEIN_TRANSFERASE_ACTIVITY	1/38	22/17890	0.0457287	0.0860801	0.0410718	ABL1	1	GObp	1
GOBP_POSITIVE_REGULATION_OF_NITRIC_OXIDE_SYNTHASE_ACTIVITY	GOBP_POSITIVE_REGULATION_OF_NITRIC_OXIDE_SYNTHASE_ACTIVITY	1/38	22/17890	0.0457287	0.0860801	0.0410718	PTK2B	1	GObp	1
GOBP_SEX_DETERMINATION	GOBP_SEX_DETERMINATION	1/38	22/17890	0.0457287	0.0860801	0.0410718	MAP3K4	1	GObp	1
GOBP_SYMPATHETIC_NERVOUS_SYSTEM_DEVELOPMENT	GOBP_SYMPATHETIC_NERVOUS_SYSTEM_DEVELOPMENT	1/38	22/17890	0.0457287	0.0860801	0.0410718	CTNNB1	1	GObp	1
GOBP_WOUND_HEALING_SPREADING_OF_EPIDERMAL_CELLS	GOBP_WOUND_HEALING_SPREADING_OF_EPIDERMAL_CELLS	1/38	22/17890	0.0457287	0.0860801	0.0410718	PTEN	1	GObp	1
GOBP_ORGANOPHOSPHATE_CATABOLIC_PROCESS	GOBP_ORGANOPHOSPHATE_CATABOLIC_PROCESS	2/38	162/17890	0.0463204	0.0871093	0.0415629	PTEN/SARM1	2	GObp	1
GOBP_NEGATIVE_REGULATION_OF_CYTOSKELETON_ORGANIZATION	GOBP_NEGATIVE_REGULATION_OF_CYTOSKELETON_ORGANIZATION	2/38	163/17890	0.0468342	0.0879049	0.0419425	PIK3CA/PIK3R1	2	GObp	1
GOBP_RESPONSE_TO_TOPOLOGICALLY_INCORRECT_PROTEIN	GOBP_RESPONSE_TO_TOPOLOGICALLY_INCORRECT_PROTEIN	2/38	163/17890	0.0468342	0.0879049	0.0419425	CLU/PIK3R1	2	GObp	1
GOBP_CHAPERONE_MEDIATED_PROTEIN_COMPLEX_ASSEMBLY	GOBP_CHAPERONE_MEDIATED_PROTEIN_COMPLEX_ASSEMBLY	1/38	23/17890	0.0477581	0.0887788	0.0423595	CLU	1	GObp	1
GOBP_FC_EPSILON_RECEPTOR_SIGNALING_PATHWAY	GOBP_FC_EPSILON_RECEPTOR_SIGNALING_PATHWAY	1/38	23/17890	0.0477581	0.0887788	0.0423595	VAV3	1	GObp	1
GOBP_GLOMERULAR_EPITHELIAL_CELL_DIFFERENTIATION	GOBP_GLOMERULAR_EPITHELIAL_CELL_DIFFERENTIATION	1/38	23/17890	0.0477581	0.0887788	0.0423595	IQGAP1	1	GObp	1
GOBP_NEGATIVE_REGULATION_OF_INTRINSIC_APOPTOTIC_SIGNALING_PATHWAY_BY_P53_CLASS_MEDIATOR	GOBP_NEGATIVE_REGULATION_OF_INTRINSIC_APOPTOTIC_SIGNALING_PATHWAY_BY_P53_CLASS_MEDIATOR	1/38	23/17890	0.0477581	0.0887788	0.0423595	CD44	1	GObp	1
GOBP_PINOCYTOSIS	GOBP_PINOCYTOSIS	1/38	23/17890	0.0477581	0.0887788	0.0423595	CDC42	1	GObp	1
GOBP_PROTEIN_CATABOLIC_PROCESS_IN_THE_VACUOLE	GOBP_PROTEIN_CATABOLIC_PROCESS_IN_THE_VACUOLE	1/38	23/17890	0.0477581	0.0887788	0.0423595	LRP1	1	GObp	1
GOBP_REGULATION_OF_EXCRETION	GOBP_REGULATION_OF_EXCRETION	1/38	23/17890	0.0477581	0.0887788	0.0423595	SLC9A3R1	1	GObp	1
GOBP_REGULATION_OF_LONG_TERM_NEURONAL_SYNAPTIC_PLASTICITY	GOBP_REGULATION_OF_LONG_TERM_NEURONAL_SYNAPTIC_PLASTICITY	1/38	23/17890	0.0477581	0.0887788	0.0423595	DLG4	1	GObp	1
GOBP_TRANSPORT_OF_VIRUS	GOBP_TRANSPORT_OF_VIRUS	1/38	23/17890	0.0477581	0.0887788	0.0423595	EPS15	1	GObp	1
GOBP_UTERUS_DEVELOPMENT	GOBP_UTERUS_DEVELOPMENT	1/38	23/17890	0.0477581	0.0887788	0.0423595	SRC	1	GObp	1
GOBP_POSITIVE_REGULATION_OF_DEVELOPMENTAL_GROWTH	GOBP_POSITIVE_REGULATION_OF_DEVELOPMENTAL_GROWTH	2/38	165/17890	0.0478682	0.0888981	0.0424164	ERBB4/L1CAM	2	GObp	1
GOBP_IMPORT_INTO_NUCLEUS	GOBP_IMPORT_INTO_NUCLEUS	2/38	168/17890	0.0494349	0.091144	0.043488	PIK3R1/STAT3	2	GObp	1
GOBP_MALE_SEX_DIFFERENTIATION	GOBP_MALE_SEX_DIFFERENTIATION	2/38	168/17890	0.0494349	0.091144	0.043488	CBL/CTNNB1	2	GObp	1
GOBP_ASTROCYTE_ACTIVATION	GOBP_ASTROCYTE_ACTIVATION	1/38	24/17890	0.0497834	0.091144	0.043488	LRP1	1	GObp	1
GOBP_CD4_POSITIVE_OR_CD8_POSITIVE_ALPHA_BETA_T_CELL_LINEAGE_COMMITMENT	GOBP_CD4_POSITIVE_OR_CD8_POSITIVE_ALPHA_BETA_T_CELL_LINEAGE_COMMITMENT	1/38	24/17890	0.0497834	0.091144	0.043488	STAT3	1	GObp	1
GOBP_CELL_DIFFERENTIATION_INVOLVED_IN_METANEPHROS_DEVELOPMENT	GOBP_CELL_DIFFERENTIATION_INVOLVED_IN_METANEPHROS_DEVELOPMENT	1/38	24/17890	0.0497834	0.091144	0.043488	CTNNB1	1	GObp	1
GOBP_MALE_GENITALIA_DEVELOPMENT	GOBP_MALE_GENITALIA_DEVELOPMENT	1/38	24/17890	0.0497834	0.091144	0.043488	CTNNB1	1	GObp	1
GOBP_MORPHOGENESIS_OF_AN_EPITHELIAL_FOLD	GOBP_MORPHOGENESIS_OF_AN_EPITHELIAL_FOLD	1/38	24/17890	0.0497834	0.091144	0.043488	CTNNB1	1	GObp	1
GOBP_MOTOR_NEURON_AXON_GUIDANCE	GOBP_MOTOR_NEURON_AXON_GUIDANCE	1/38	24/17890	0.0497834	0.091144	0.043488	ERBB2	1	GObp	1
GOBP_NEGATIVE_REGULATION_OF_CHONDROCYTE_DIFFERENTIATION	GOBP_NEGATIVE_REGULATION_OF_CHONDROCYTE_DIFFERENTIATION	1/38	24/17890	0.0497834	0.091144	0.043488	CTNNB1	1	GObp	1
GOBP_NEGATIVE_REGULATION_OF_PHOSPHOPROTEIN_PHOSPHATASE_ACTIVITY	GOBP_NEGATIVE_REGULATION_OF_PHOSPHOPROTEIN_PHOSPHATASE_ACTIVITY	1/38	24/17890	0.0497834	0.091144	0.043488	LGALS3	1	GObp	1
GOBP_NEUROTROPHIN_TRK_RECEPTOR_SIGNALING_PATHWAY	GOBP_NEUROTROPHIN_TRK_RECEPTOR_SIGNALING_PATHWAY	1/38	24/17890	0.0497834	0.091144	0.043488	SRC	1	GObp	1
GOBP_ORGAN_INDUCTION	GOBP_ORGAN_INDUCTION	1/38	24/17890	0.0497834	0.091144	0.043488	CTNNB1	1	GObp	1
GOBP_POSITIVE_REGULATION_OF_MESENCHYMAL_CELL_PROLIFERATION	GOBP_POSITIVE_REGULATION_OF_MESENCHYMAL_CELL_PROLIFERATION	1/38	24/17890	0.0497834	0.091144	0.043488	CTNNB1	1	GObp	1
GOBP_POSITIVE_REGULATION_OF_MUSCLE_TISSUE_DEVELOPMENT	GOBP_POSITIVE_REGULATION_OF_MUSCLE_TISSUE_DEVELOPMENT	1/38	24/17890	0.0497834	0.091144	0.043488	CTNNB1	1	GObp	1
GOBP_REGULATION_OF_PROTON_TRANSPORT	GOBP_REGULATION_OF_PROTON_TRANSPORT	1/38	24/17890	0.0497834	0.091144	0.043488	SLC9A3R1	1	GObp	1
GOBP_AGING	GOBP_AGING	2/38	169/17890	0.0499613	0.0913834	0.0436022	BECN1/GRB2	2	GObp	1
GOBP_REGULATION_OF_RESPONSE_TO_WOUNDING	GOBP_REGULATION_OF_RESPONSE_TO_WOUNDING	2/38	170/17890	0.0504897	0.0922629	0.0440218	PLAT/PTEN	2	GObp	1
GOBP_CELLULAR_RESPONSE_TO_OXYGEN_LEVELS	GOBP_CELLULAR_RESPONSE_TO_OXYGEN_LEVELS	2/38	171/17890	0.0510202	0.0931444	0.0444425	CBL/SRC	2	GObp	1
GOBP_INCLUSION_BODY_ASSEMBLY	GOBP_INCLUSION_BODY_ASSEMBLY	1/38	25/17890	0.0518044	0.0936056	0.0446625	CLU	1	GObp	1
GOBP_METANEPHRIC_NEPHRON_MORPHOGENESIS	GOBP_METANEPHRIC_NEPHRON_MORPHOGENESIS	1/38	25/17890	0.0518044	0.0936056	0.0446625	CTNNB1	1	GObp	1
GOBP_NEGATIVE_REGULATION_OF_NUCLEOTIDE_METABOLIC_PROCESS	GOBP_NEGATIVE_REGULATION_OF_NUCLEOTIDE_METABOLIC_PROCESS	1/38	25/17890	0.0518044	0.0936056	0.0446625	STAT3	1	GObp	1
GOBP_NEGATIVE_REGULATION_OF_T_CELL_RECEPTOR_SIGNALING_PATHWAY	GOBP_NEGATIVE_REGULATION_OF_T_CELL_RECEPTOR_SIGNALING_PATHWAY	1/38	25/17890	0.0518044	0.0936056	0.0446625	LGALS3	1	GObp	1
GOBP_PHOSPHATIDYLINOSITOL_DEPHOSPHORYLATION	GOBP_PHOSPHATIDYLINOSITOL_DEPHOSPHORYLATION	1/38	25/17890	0.0518044	0.0936056	0.0446625	PTEN	1	GObp	1
GOBP_POSITIVE_REGULATION_OF_AMYLOID_PRECURSOR_PROTEIN_CATABOLIC_PROCESS	GOBP_POSITIVE_REGULATION_OF_AMYLOID_PRECURSOR_PROTEIN_CATABOLIC_PROCESS	1/38	25/17890	0.0518044	0.0936056	0.0446625	CLU	1	GObp	1
GOBP_POSITIVE_REGULATION_OF_TRANSCRIPTION_REGULATORY_REGION_DNA_BINDING	GOBP_POSITIVE_REGULATION_OF_TRANSCRIPTION_REGULATORY_REGION_DNA_BINDING	1/38	25/17890	0.0518044	0.0936056	0.0446625	CTNNB1	1	GObp	1
GOBP_REGULATION_OF_MYOBLAST_PROLIFERATION	GOBP_REGULATION_OF_MYOBLAST_PROLIFERATION	1/38	25/17890	0.0518044	0.0936056	0.0446625	CTNNB1	1	GObp	1
GOBP_REGULATION_OF_PROTEIN_SUMOYLATION	GOBP_REGULATION_OF_PROTEIN_SUMOYLATION	1/38	25/17890	0.0518044	0.0936056	0.0446625	CTNNB1	1	GObp	1
GOBP_RESPONSE_TO_LITHIUM_ION	GOBP_RESPONSE_TO_LITHIUM_ION	1/38	25/17890	0.0518044	0.0936056	0.0446625	PTK2B	1	GObp	1
GOBP_RESPONSE_TO_MISFOLDED_PROTEIN	GOBP_RESPONSE_TO_MISFOLDED_PROTEIN	1/38	25/17890	0.0518044	0.0936056	0.0446625	CLU	1	GObp	1
GOBP_ALPHA_BETA_T_CELL_ACTIVATION	GOBP_ALPHA_BETA_T_CELL_ACTIVATION	2/38	175/17890	0.0531625	0.0958197	0.0457189	ABL1/STAT3	2	GObp	1
GOBP_POSITIVE_REGULATION_OF_MONOATOMIC_ION_TRANSMEMBRANE_TRANSPORT	GOBP_POSITIVE_REGULATION_OF_MONOATOMIC_ION_TRANSMEMBRANE_TRANSPORT	2/38	175/17890	0.0531625	0.0958197	0.0457189	ABL1/SLC9A3R1	2	GObp	1
GOBP_FIBROBLAST_APOPTOTIC_PROCESS	GOBP_FIBROBLAST_APOPTOTIC_PROCESS	1/38	26/17890	0.0538213	0.0958197	0.0457189	PIK3CA	1	GObp	1
GOBP_GLOMERULAR_EPITHELIUM_DEVELOPMENT	GOBP_GLOMERULAR_EPITHELIUM_DEVELOPMENT	1/38	26/17890	0.0538213	0.0958197	0.0457189	IQGAP1	1	GObp	1
GOBP_HYPOTHALAMUS_DEVELOPMENT	GOBP_HYPOTHALAMUS_DEVELOPMENT	1/38	26/17890	0.0538213	0.0958197	0.0457189	CTNNB1	1	GObp	1
GOBP_INTEGRIN_ACTIVATION	GOBP_INTEGRIN_ACTIVATION	1/38	26/17890	0.0538213	0.0958197	0.0457189	SRC	1	GObp	1
GOBP_INTESTINAL_EPITHELIAL_CELL_DIFFERENTIATION	GOBP_INTESTINAL_EPITHELIAL_CELL_DIFFERENTIATION	1/38	26/17890	0.0538213	0.0958197	0.0457189	SRC	1	GObp	1
GOBP_IONOTROPIC_GLUTAMATE_RECEPTOR_SIGNALING_PATHWAY	GOBP_IONOTROPIC_GLUTAMATE_RECEPTOR_SIGNALING_PATHWAY	1/38	26/17890	0.0538213	0.0958197	0.0457189	PTK2B	1	GObp	1
GOBP_PLASMINOGEN_ACTIVATION	GOBP_PLASMINOGEN_ACTIVATION	1/38	26/17890	0.0538213	0.0958197	0.0457189	PLAT	1	GObp	1
GOBP_POSITIVE_REGULATION_OF_FOCAL_ADHESION_ASSEMBLY	GOBP_POSITIVE_REGULATION_OF_FOCAL_ADHESION_ASSEMBLY	1/38	26/17890	0.0538213	0.0958197	0.0457189	ABL1	1	GObp	1
GOBP_POSITIVE_REGULATION_OF_GLYCOPROTEIN_METABOLIC_PROCESS	GOBP_POSITIVE_REGULATION_OF_GLYCOPROTEIN_METABOLIC_PROCESS	1/38	26/17890	0.0538213	0.0958197	0.0457189	CTNNB1	1	GObp	1
GOBP_REGULATION_OF_HETEROTYPIC_CELL_CELL_ADHESION	GOBP_REGULATION_OF_HETEROTYPIC_CELL_CELL_ADHESION	1/38	26/17890	0.0538213	0.0958197	0.0457189	CD44	1	GObp	1
GOBP_REGULATION_OF_HIPPO_SIGNALING	GOBP_REGULATION_OF_HIPPO_SIGNALING	1/38	26/17890	0.0538213	0.0958197	0.0457189	SRC	1	GObp	1
GOBP_REGULATION_OF_LYMPHOCYTE_CHEMOTAXIS	GOBP_REGULATION_OF_LYMPHOCYTE_CHEMOTAXIS	1/38	26/17890	0.0538213	0.0958197	0.0457189	PTK2B	1	GObp	1
GOBP_REGULATION_OF_TELOMERE_CAPPING	GOBP_REGULATION_OF_TELOMERE_CAPPING	1/38	26/17890	0.0538213	0.0958197	0.0457189	MAP3K4	1	GObp	1
GOBP_SUBSTRATE_DEPENDENT_CELL_MIGRATION	GOBP_SUBSTRATE_DEPENDENT_CELL_MIGRATION	1/38	26/17890	0.0538213	0.0958197	0.0457189	CTTN	1	GObp	1
GOBP_CENTRAL_NERVOUS_SYSTEM_NEURON_DIFFERENTIATION	GOBP_CENTRAL_NERVOUS_SYSTEM_NEURON_DIFFERENTIATION	2/38	177/17890	0.0542456	0.0964864	0.046037	DCC/PTEN	2	GObp	1
GOBP_NOTCH_SIGNALING_PATHWAY	GOBP_NOTCH_SIGNALING_PATHWAY	2/38	179/17890	0.0553366	0.0969976	0.046281	SRC/STAT3	2	GObp	1
GOBP_SENSORY_PERCEPTION_OF_MECHANICAL_STIMULUS	GOBP_SENSORY_PERCEPTION_OF_MECHANICAL_STIMULUS	2/38	179/17890	0.0553366	0.0969976	0.046281	FYN/SLC9A3R1	2	GObp	1
GOBP_RESPONSE_TO_VIRUS	GOBP_RESPONSE_TO_VIRUS	3/38	409/17890	0.0555343	0.0969976	0.046281	BECN1/CLU/SRC	3	GObp	1
GOBP_CELLULAR_RESPONSE_TO_COPPER_ION	GOBP_CELLULAR_RESPONSE_TO_COPPER_ION	1/38	27/17890	0.055834	0.0969976	0.046281	BECN1	1	GObp	1
GOBP_CELLULAR_RESPONSE_TO_DEXAMETHASONE_STIMULUS	GOBP_CELLULAR_RESPONSE_TO_DEXAMETHASONE_STIMULUS	1/38	27/17890	0.055834	0.0969976	0.046281	PLAT	1	GObp	1
GOBP_COLLATERAL_SPROUTING	GOBP_COLLATERAL_SPROUTING	1/38	27/17890	0.055834	0.0969976	0.046281	DCC	1	GObp	1
GOBP_DETECTION_OF_STIMULUS_INVOLVED_IN_SENSORY_PERCEPTION_OF_PAIN	GOBP_DETECTION_OF_STIMULUS_INVOLVED_IN_SENSORY_PERCEPTION_OF_PAIN	1/38	27/17890	0.055834	0.0969976	0.046281	FYN	1	GObp	1
GOBP_EMBRYONIC_PLACENTA_MORPHOGENESIS	GOBP_EMBRYONIC_PLACENTA_MORPHOGENESIS	1/38	27/17890	0.055834	0.0969976	0.046281	GRB2	1	GObp	1
GOBP_FIBRINOLYSIS	GOBP_FIBRINOLYSIS	1/38	27/17890	0.055834	0.0969976	0.046281	PLAT	1	GObp	1
GOBP_MAINTENANCE_OF_SYNAPSE_STRUCTURE	GOBP_MAINTENANCE_OF_SYNAPSE_STRUCTURE	1/38	27/17890	0.055834	0.0969976	0.046281	DLG4	1	GObp	1
GOBP_NEGATIVE_REGULATION_OF_STEM_CELL_DIFFERENTIATION	GOBP_NEGATIVE_REGULATION_OF_STEM_CELL_DIFFERENTIATION	1/38	27/17890	0.055834	0.0969976	0.046281	STAT3	1	GObp	1
GOBP_NEGATIVE_REGULATION_OF_TELOMERE_MAINTENANCE_VIA_TELOMERE_LENGTHENING	GOBP_NEGATIVE_REGULATION_OF_TELOMERE_MAINTENANCE_VIA_TELOMERE_LENGTHENING	1/38	27/17890	0.055834	0.0969976	0.046281	SRC	1	GObp	1
GOBP_POLYOL_CATABOLIC_PROCESS	GOBP_POLYOL_CATABOLIC_PROCESS	1/38	27/17890	0.055834	0.0969976	0.046281	PTEN	1	GObp	1
GOBP_POSITIVE_REGULATION_OF_CHOLESTEROL_EFFLUX	GOBP_POSITIVE_REGULATION_OF_CHOLESTEROL_EFFLUX	1/38	27/17890	0.055834	0.0969976	0.046281	LRP1	1	GObp	1
GOBP_POSITIVE_REGULATION_OF_CHROMOSOME_SEGREGATION	GOBP_POSITIVE_REGULATION_OF_CHROMOSOME_SEGREGATION	1/38	27/17890	0.055834	0.0969976	0.046281	BECN1	1	GObp	1
GOBP_POSITIVE_REGULATION_OF_VASCULAR_ENDOTHELIAL_CELL_PROLIFERATION	GOBP_POSITIVE_REGULATION_OF_VASCULAR_ENDOTHELIAL_CELL_PROLIFERATION	1/38	27/17890	0.055834	0.0969976	0.046281	STAT3	1	GObp	1
GOBP_REGULATION_OF_SKELETAL_MUSCLE_TISSUE_DEVELOPMENT	GOBP_REGULATION_OF_SKELETAL_MUSCLE_TISSUE_DEVELOPMENT	1/38	27/17890	0.055834	0.0969976	0.046281	CTNNB1	1	GObp	1
GOBP_REGULATION_OF_T_CELL_DIFFERENTIATION_IN_THYMUS	GOBP_REGULATION_OF_T_CELL_DIFFERENTIATION_IN_THYMUS	1/38	27/17890	0.055834	0.0969976	0.046281	ERBB2	1	GObp	1
GOBP_REGULATION_OF_UBIQUITIN_PROTEIN_LIGASE_ACTIVITY	GOBP_REGULATION_OF_UBIQUITIN_PROTEIN_LIGASE_ACTIVITY	1/38	27/17890	0.055834	0.0969976	0.046281	PTEN	1	GObp	1
GOBP_RESPONSE_TO_SALT_STRESS	GOBP_RESPONSE_TO_SALT_STRESS	1/38	27/17890	0.055834	0.0969976	0.046281	PTK2B	1	GObp	1
GOBP_STARTLE_RESPONSE	GOBP_STARTLE_RESPONSE	1/38	27/17890	0.055834	0.0969976	0.046281	PTEN	1	GObp	1
GOBP_SYNAPTIC_VESICLE_MATURATION	GOBP_SYNAPTIC_VESICLE_MATURATION	1/38	27/17890	0.055834	0.0969976	0.046281	DLG4	1	GObp	1
GOBP_TELENCEPHALON_GLIAL_CELL_MIGRATION	GOBP_TELENCEPHALON_GLIAL_CELL_MIGRATION	1/38	27/17890	0.055834	0.0969976	0.046281	CTNNB1	1	GObp	1
GOBP_TRANSCRIPTION_INITIATION_COUPLED_CHROMATIN_REMODELING	GOBP_TRANSCRIPTION_INITIATION_COUPLED_CHROMATIN_REMODELING	1/38	27/17890	0.055834	0.0969976	0.046281	PIK3CA	1	GObp	1
GOBP_VESICLE_TARGETING_ROUGH_ER_TO_CIS_GOLGI	GOBP_VESICLE_TARGETING_ROUGH_ER_TO_CIS_GOLGI	1/38	27/17890	0.055834	0.0969976	0.046281	PREB	1	GObp	1
GOBP_BLOOD_VESSEL_ENDOTHELIAL_CELL_MIGRATION	GOBP_BLOOD_VESSEL_ENDOTHELIAL_CELL_MIGRATION	2/38	180/17890	0.0558851	0.0969976	0.046281	ABL1/PTK2B	2	GObp	1
GOBP_REGULATION_OF_T_CELL_DIFFERENTIATION	GOBP_REGULATION_OF_T_CELL_DIFFERENTIATION	2/38	180/17890	0.0558851	0.0969976	0.046281	ABL1/ERBB2	2	GObp	1
GOBP_MAINTENANCE_OF_CELL_NUMBER	GOBP_MAINTENANCE_OF_CELL_NUMBER	2/38	181/17890	0.0564354	0.0978652	0.0466949	CTNNB1/STAT3	2	GObp	1
GOBP_REGULATION_OF_LIPID_LOCALIZATION	GOBP_REGULATION_OF_LIPID_LOCALIZATION	2/38	182/17890	0.0569878	0.0987346	0.0471097	ITGAV/LRP1	2	GObp	1
GOBP_CAMERA_TYPE_EYE_PHOTORECEPTOR_CELL_DIFFERENTIATION	GOBP_CAMERA_TYPE_EYE_PHOTORECEPTOR_CELL_DIFFERENTIATION	1/38	28/17890	0.0578425	0.0988016	0.0471417	STAT3	1	GObp	1
GOBP_CELL_JUNCTION_DISASSEMBLY	GOBP_CELL_JUNCTION_DISASSEMBLY	1/38	28/17890	0.0578425	0.0988016	0.0471417	PIK3R1	1	GObp	1
GOBP_EMBRYONIC_HINDLIMB_MORPHOGENESIS	GOBP_EMBRYONIC_HINDLIMB_MORPHOGENESIS	1/38	28/17890	0.0578425	0.0988016	0.0471417	CTNNB1	1	GObp	1
GOBP_GASTRULATION_WITH_MOUTH_FORMING_SECOND	GOBP_GASTRULATION_WITH_MOUTH_FORMING_SECOND	1/38	28/17890	0.0578425	0.0988016	0.0471417	CTNNB1	1	GObp	1
GOBP_GLYCOSAMINOGLYCAN_CATABOLIC_PROCESS	GOBP_GLYCOSAMINOGLYCAN_CATABOLIC_PROCESS	1/38	28/17890	0.0578425	0.0988016	0.0471417	CD44	1	GObp	1
GOBP_INOSITOL_PHOSPHATE_BIOSYNTHETIC_PROCESS	GOBP_INOSITOL_PHOSPHATE_BIOSYNTHETIC_PROCESS	1/38	28/17890	0.0578425	0.0988016	0.0471417	PTK2B	1	GObp	1
GOBP_LUNG_CELL_DIFFERENTIATION	GOBP_LUNG_CELL_DIFFERENTIATION	1/38	28/17890	0.0578425	0.0988016	0.0471417	CTNNB1	1	GObp	1
GOBP_NEGATIVE_REGULATION_OF_EPIDERMAL_GROWTH_FACTOR_RECEPTOR_SIGNALING_PATHWAY	GOBP_NEGATIVE_REGULATION_OF_EPIDERMAL_GROWTH_FACTOR_RECEPTOR_SIGNALING_PATHWAY	1/38	28/17890	0.0578425	0.0988016	0.0471417	CBL	1	GObp	1
GOBP_NEGATIVE_REGULATION_OF_GLIAL_CELL_DIFFERENTIATION	GOBP_NEGATIVE_REGULATION_OF_GLIAL_CELL_DIFFERENTIATION	1/38	28/17890	0.0578425	0.0988016	0.0471417	CTNNB1	1	GObp	1
GOBP_POSITIVE_REGULATION_OF_CELLULAR_RESPONSE_TO_INSULIN_STIMULUS	GOBP_POSITIVE_REGULATION_OF_CELLULAR_RESPONSE_TO_INSULIN_STIMULUS	1/38	28/17890	0.0578425	0.0988016	0.0471417	SRC	1	GObp	1
GOBP_POSITIVE_REGULATION_OF_EXTRACELLULAR_MATRIX_ORGANIZATION	GOBP_POSITIVE_REGULATION_OF_EXTRACELLULAR_MATRIX_ORGANIZATION	1/38	28/17890	0.0578425	0.0988016	0.0471417	ABL1	1	GObp	1
GOBP_POSITIVE_REGULATION_OF_PROTEIN_MATURATION	GOBP_POSITIVE_REGULATION_OF_PROTEIN_MATURATION	1/38	28/17890	0.0578425	0.0988016	0.0471417	SRC	1	GObp	1
GOBP_RECEPTOR_CATABOLIC_PROCESS	GOBP_RECEPTOR_CATABOLIC_PROCESS	1/38	28/17890	0.0578425	0.0988016	0.0471417	BECN1	1	GObp	1
GOBP_REGULATION_OF_FEEDING_BEHAVIOR	GOBP_REGULATION_OF_FEEDING_BEHAVIOR	1/38	28/17890	0.0578425	0.0988016	0.0471417	STAT3	1	GObp	1
GOBP_REGULATION_OF_HISTONE_H3_K4_METHYLATION	GOBP_REGULATION_OF_HISTONE_H3_K4_METHYLATION	1/38	28/17890	0.0578425	0.0988016	0.0471417	CTNNB1	1	GObp	1
GOBP_REGULATION_OF_MACROPHAGE_CHEMOTAXIS	GOBP_REGULATION_OF_MACROPHAGE_CHEMOTAXIS	1/38	28/17890	0.0578425	0.0988016	0.0471417	PTK2B	1	GObp	1
GOBP_CELL_MATURATION	GOBP_CELL_MATURATION	2/38	184/17890	0.0580982	0.0991508	0.0473083	CTNNB1/PTK2B	2	GObp	1
GOBP_CYTOKINESIS	GOBP_CYTOKINESIS	2/38	185/17890	0.0586562	0.0999271	0.0476787	BECN1/CDC42	2	GObp	1
GOBP_POSITIVE_REGULATION_OF_PEPTIDASE_ACTIVITY	GOBP_POSITIVE_REGULATION_OF_PEPTIDASE_ACTIVITY	2/38	185/17890	0.0586562	0.0999271	0.0476787	FYN/STAT3	2	GObp	1
GOBP_GLUCOSE_METABOLIC_PROCESS	GOBP_GLUCOSE_METABOLIC_PROCESS	2/38	187/17890	0.059778	0.100803	0.0480966	PIK3CA/SRC	2	GObp	1
GOBP_NEGATIVE_REGULATION_OF_INFLAMMATORY_RESPONSE	GOBP_NEGATIVE_REGULATION_OF_INFLAMMATORY_RESPONSE	2/38	187/17890	0.059778	0.100803	0.0480966	FYN/SRC	2	GObp	1
GOBP_REGULATION_OF_CELL_DIVISION	GOBP_REGULATION_OF_CELL_DIVISION	2/38	187/17890	0.059778	0.100803	0.0480966	BECN1/CDC42	2	GObp	1
GOBP_RESPONSE_TO_BMP	GOBP_RESPONSE_TO_BMP	2/38	187/17890	0.059778	0.100803	0.0480966	ABL1/UBE2D1	2	GObp	1
GOBP_CENTRAL_NERVOUS_SYSTEM_PROJECTION_NEURON_AXONOGENESIS	GOBP_CENTRAL_NERVOUS_SYSTEM_PROJECTION_NEURON_AXONOGENESIS	1/38	29/17890	0.0598469	0.100803	0.0480966	DCC	1	GObp	1
GOBP_EPITHELIAL_TUBE_BRANCHING_INVOLVED_IN_LUNG_MORPHOGENESIS	GOBP_EPITHELIAL_TUBE_BRANCHING_INVOLVED_IN_LUNG_MORPHOGENESIS	1/38	29/17890	0.0598469	0.100803	0.0480966	CTNNB1	1	GObp	1
GOBP_EXPLORATION_BEHAVIOR	GOBP_EXPLORATION_BEHAVIOR	1/38	29/17890	0.0598469	0.100803	0.0480966	DLG4	1	GObp	1
GOBP_NEGATIVE_REGULATION_OF_BIOMINERAL_TISSUE_DEVELOPMENT	GOBP_NEGATIVE_REGULATION_OF_BIOMINERAL_TISSUE_DEVELOPMENT	1/38	29/17890	0.0598469	0.100803	0.0480966	PTK2B	1	GObp	1
GOBP_NEGATIVE_REGULATION_OF_PROTEIN_MATURATION	GOBP_NEGATIVE_REGULATION_OF_PROTEIN_MATURATION	1/38	29/17890	0.0598469	0.100803	0.0480966	PLAT	1	GObp	1
GOBP_POSITIVE_REGULATION_OF_CYTOKINE_PRODUCTION_INVOLVED_IN_INFLAMMATORY_RESPONSE	GOBP_POSITIVE_REGULATION_OF_CYTOKINE_PRODUCTION_INVOLVED_IN_INFLAMMATORY_RESPONSE	1/38	29/17890	0.0598469	0.100803	0.0480966	STAT3	1	GObp	1
GOBP_POSITIVE_REGULATION_OF_NEUROBLAST_PROLIFERATION	GOBP_POSITIVE_REGULATION_OF_NEUROBLAST_PROLIFERATION	1/38	29/17890	0.0598469	0.100803	0.0480966	CTNNB1	1	GObp	1
GOBP_REGULATION_OF_ANIMAL_ORGAN_FORMATION	GOBP_REGULATION_OF_ANIMAL_ORGAN_FORMATION	1/38	29/17890	0.0598469	0.100803	0.0480966	CTNNB1	1	GObp	1
GOBP_REGULATION_OF_CYTOPLASMIC_TRANSPORT	GOBP_REGULATION_OF_CYTOPLASMIC_TRANSPORT	1/38	29/17890	0.0598469	0.100803	0.0480966	SRC	1	GObp	1
GOBP_VIRAL_PROCESS	GOBP_VIRAL_PROCESS	3/38	424/17890	0.0605742	0.101939	0.0486389	BECN1/EPS15/ITGAV	3	GObp	1
GOBP_MAMMARY_GLAND_DUCT_MORPHOGENESIS	GOBP_MAMMARY_GLAND_DUCT_MORPHOGENESIS	1/38	30/17890	0.0618471	0.102743	0.0490221	SRC	1	GObp	1
GOBP_MICROVILLUS_ORGANIZATION	GOBP_MICROVILLUS_ORGANIZATION	1/38	30/17890	0.0618471	0.102743	0.0490221	SLC9A3R1	1	GObp	1
GOBP_OOCYTE_MATURATION	GOBP_OOCYTE_MATURATION	1/38	30/17890	0.0618471	0.102743	0.0490221	PTK2B	1	GObp	1
GOBP_POSITIVE_REGULATION_OF_CARDIAC_MUSCLE_CELL_PROLIFERATION	GOBP_POSITIVE_REGULATION_OF_CARDIAC_MUSCLE_CELL_PROLIFERATION	1/38	30/17890	0.0618471	0.102743	0.0490221	ERBB4	1	GObp	1
GOBP_POSITIVE_REGULATION_OF_COAGULATION	GOBP_POSITIVE_REGULATION_OF_COAGULATION	1/38	30/17890	0.0618471	0.102743	0.0490221	PLAT	1	GObp	1
GOBP_POSITIVE_REGULATION_OF_VASOCONSTRICTION	GOBP_POSITIVE_REGULATION_OF_VASOCONSTRICTION	1/38	30/17890	0.0618471	0.102743	0.0490221	ABL1	1	GObp	1
GOBP_REGULATION_OF_ENDOPLASMIC_RETICULUM_UNFOLDED_PROTEIN_RESPONSE	GOBP_REGULATION_OF_ENDOPLASMIC_RETICULUM_UNFOLDED_PROTEIN_RESPONSE	1/38	30/17890	0.0618471	0.102743	0.0490221	PIK3R1	1	GObp	1
GOBP_REGULATION_OF_EPIDERMAL_GROWTH_FACTOR_ACTIVATED_RECEPTOR_ACTIVITY	GOBP_REGULATION_OF_EPIDERMAL_GROWTH_FACTOR_ACTIVATED_RECEPTOR_ACTIVITY	1/38	30/17890	0.0618471	0.102743	0.0490221	CBL	1	GObp	1
GOBP_REGULATION_OF_HETEROCHROMATIN_FORMATION	GOBP_REGULATION_OF_HETEROCHROMATIN_FORMATION	1/38	30/17890	0.0618471	0.102743	0.0490221	PIK3CA	1	GObp	1
GOBP_REGULATION_OF_PROTEIN_POLYUBIQUITINATION	GOBP_REGULATION_OF_PROTEIN_POLYUBIQUITINATION	1/38	30/17890	0.0618471	0.102743	0.0490221	UBE2D1	1	GObp	1
GOBP_RENAL_TUBULAR_SECRETION	GOBP_RENAL_TUBULAR_SECRETION	1/38	30/17890	0.0618471	0.102743	0.0490221	SLC9A3R1	1	GObp	1
GOBP_RESPONSE_TO_ACIDIC_PH	GOBP_RESPONSE_TO_ACIDIC_PH	1/38	30/17890	0.0618471	0.102743	0.0490221	SRC	1	GObp	1
GOBP_RESPONSE_TO_GONADOTROPIN	GOBP_RESPONSE_TO_GONADOTROPIN	1/38	30/17890	0.0618471	0.102743	0.0490221	PLAT	1	GObp	1
GOBP_T_CELL_LINEAGE_COMMITMENT	GOBP_T_CELL_LINEAGE_COMMITMENT	1/38	30/17890	0.0618471	0.102743	0.0490221	STAT3	1	GObp	1
GOBP_T_HELPER_17_CELL_DIFFERENTIATION	GOBP_T_HELPER_17_CELL_DIFFERENTIATION	1/38	30/17890	0.0618471	0.102743	0.0490221	STAT3	1	GObp	1
GOBP_SPROUTING_ANGIOGENESIS	GOBP_SPROUTING_ANGIOGENESIS	2/38	191/17890	0.0620439	0.102981	0.0491359	ABL1/PTK2B	2	GObp	1
GOBP_CELLULAR_RESPONSE_TO_RADIATION	GOBP_CELLULAR_RESPONSE_TO_RADIATION	2/38	192/17890	0.062615	0.10384	0.0495458	GRB2/PIK3R1	2	GObp	1
GOBP_NEGATIVE_REGULATION_OF_MITOTIC_CELL_CYCLE_PHASE_TRANSITION	GOBP_NEGATIVE_REGULATION_OF_MITOTIC_CELL_CYCLE_PHASE_TRANSITION	2/38	194/17890	0.0637627	0.104889	0.0500463	GPNMB/PTEN	2	GObp	1
GOBP_ACTIVATION_OF_PROTEIN_KINASE_B_ACTIVITY	GOBP_ACTIVATION_OF_PROTEIN_KINASE_B_ACTIVITY	1/38	31/17890	0.0638432	0.104889	0.0500463	SRC	1	GObp	1
GOBP_CELL_SURFACE_RECEPTOR_SIGNALING_PATHWAY_INVOLVED_IN_HEART_DEVELOPMENT	GOBP_CELL_SURFACE_RECEPTOR_SIGNALING_PATHWAY_INVOLVED_IN_HEART_DEVELOPMENT	1/38	31/17890	0.0638432	0.104889	0.0500463	CTNNB1	1	GObp	1
GOBP_LONG_TERM_SYNAPTIC_DEPRESSION	GOBP_LONG_TERM_SYNAPTIC_DEPRESSION	1/38	31/17890	0.0638432	0.104889	0.0500463	PTK2B	1	GObp	1
GOBP_NEGATIVE_REGULATION_OF_CARTILAGE_DEVELOPMENT	GOBP_NEGATIVE_REGULATION_OF_CARTILAGE_DEVELOPMENT	1/38	31/17890	0.0638432	0.104889	0.0500463	CTNNB1	1	GObp	1
GOBP_NEGATIVE_REGULATION_OF_PEPTIDYL_SERINE_PHOSPHORYLATION	GOBP_NEGATIVE_REGULATION_OF_PEPTIDYL_SERINE_PHOSPHORYLATION	1/38	31/17890	0.0638432	0.104889	0.0500463	PTEN	1	GObp	1
GOBP_POSITIVE_REGULATION_OF_P38MAPK_CASCADE	GOBP_POSITIVE_REGULATION_OF_P38MAPK_CASCADE	1/38	31/17890	0.0638432	0.104889	0.0500463	MAP3K4	1	GObp	1
GOBP_POSITIVE_REGULATION_OF_SMOOTH_MUSCLE_CONTRACTION	GOBP_POSITIVE_REGULATION_OF_SMOOTH_MUSCLE_CONTRACTION	1/38	31/17890	0.0638432	0.104889	0.0500463	CTTN	1	GObp	1
GOBP_REGULATION_OF_MESENCHYMAL_CELL_PROLIFERATION	GOBP_REGULATION_OF_MESENCHYMAL_CELL_PROLIFERATION	1/38	31/17890	0.0638432	0.104889	0.0500463	CTNNB1	1	GObp	1
GOBP_RENAL_ABSORPTION	GOBP_RENAL_ABSORPTION	1/38	31/17890	0.0638432	0.104889	0.0500463	SLC9A3R1	1	GObp	1
GOBP_RESPONSE_TO_IRON_ION	GOBP_RESPONSE_TO_IRON_ION	1/38	31/17890	0.0638432	0.104889	0.0500463	BECN1	1	GObp	1
GOBP_CELLULAR_PROCESS_INVOLVED_IN_REPRODUCTION_IN_MULTICELLULAR_ORGANISM	GOBP_CELLULAR_PROCESS_INVOLVED_IN_REPRODUCTION_IN_MULTICELLULAR_ORGANISM	3/38	438/17890	0.0654678	0.107162	0.0511307	CTNNB1/PTK2B/SRC	3	GObp	1
GOBP_EMBRYONIC_FORELIMB_MORPHOGENESIS	GOBP_EMBRYONIC_FORELIMB_MORPHOGENESIS	1/38	32/17890	0.0658351	0.107162	0.0511307	CTNNB1	1	GObp	1
GOBP_EOSINOPHIL_MIGRATION	GOBP_EOSINOPHIL_MIGRATION	1/38	32/17890	0.0658351	0.107162	0.0511307	LGALS3	1	GObp	1
GOBP_MATURE_B_CELL_DIFFERENTIATION_INVOLVED_IN_IMMUNE_RESPONSE	GOBP_MATURE_B_CELL_DIFFERENTIATION_INVOLVED_IN_IMMUNE_RESPONSE	1/38	32/17890	0.0658351	0.107162	0.0511307	PTK2B	1	GObp	1
GOBP_METANEPHROS_MORPHOGENESIS	GOBP_METANEPHROS_MORPHOGENESIS	1/38	32/17890	0.0658351	0.107162	0.0511307	CTNNB1	1	GObp	1
GOBP_MISMATCH_REPAIR	GOBP_MISMATCH_REPAIR	1/38	32/17890	0.0658351	0.107162	0.0511307	ABL1	1	GObp	1
GOBP_NEGATIVE_REGULATION_OF_PROTEIN_DEPHOSPHORYLATION	GOBP_NEGATIVE_REGULATION_OF_PROTEIN_DEPHOSPHORYLATION	1/38	32/17890	0.0658351	0.107162	0.0511307	LGALS3	1	GObp	1
GOBP_NEGATIVE_REGULATION_OF_PROTEIN_TYROSINE_KINASE_ACTIVITY	GOBP_NEGATIVE_REGULATION_OF_PROTEIN_TYROSINE_KINASE_ACTIVITY	1/38	32/17890	0.0658351	0.107162	0.0511307	CBL	1	GObp	1
GOBP_NEURON_PROJECTION_ARBORIZATION	GOBP_NEURON_PROJECTION_ARBORIZATION	1/38	32/17890	0.0658351	0.107162	0.0511307	DLG4	1	GObp	1
GOBP_POSITIVE_REGULATION_OF_MONOOXYGENASE_ACTIVITY	GOBP_POSITIVE_REGULATION_OF_MONOOXYGENASE_ACTIVITY	1/38	32/17890	0.0658351	0.107162	0.0511307	PTK2B	1	GObp	1
GOBP_REGULATION_OF_MACROPHAGE_DERIVED_FOAM_CELL_DIFFERENTIATION	GOBP_REGULATION_OF_MACROPHAGE_DERIVED_FOAM_CELL_DIFFERENTIATION	1/38	32/17890	0.0658351	0.107162	0.0511307	ITGAV	1	GObp	1
GOBP_IMMUNE_SYSTEM_DEVELOPMENT	GOBP_IMMUNE_SYSTEM_DEVELOPMENT	2/38	199/17890	0.0666631	0.108328	0.0516869	ABL1/CTNNB1	2	GObp	1
GOBP_REGULATION_OF_STRESS_ACTIVATED_PROTEIN_KINASE_SIGNALING_CASCADE	GOBP_REGULATION_OF_STRESS_ACTIVATED_PROTEIN_KINASE_SIGNALING_CASCADE	2/38	199/17890	0.0666631	0.108328	0.0516869	MAP3K4/PTK2B	2	GObp	1
GOBP_CELL_DEATH_IN_RESPONSE_TO_HYDROGEN_PEROXIDE	GOBP_CELL_DEATH_IN_RESPONSE_TO_HYDROGEN_PEROXIDE	1/38	33/17890	0.0678229	0.109204	0.0521053	ABL1	1	GObp	1
GOBP_CELL_FATE_COMMITMENT_INVOLVED_IN_FORMATION_OF_PRIMARY_GERM_LAYER	GOBP_CELL_FATE_COMMITMENT_INVOLVED_IN_FORMATION_OF_PRIMARY_GERM_LAYER	1/38	33/17890	0.0678229	0.109204	0.0521053	CTNNB1	1	GObp	1
GOBP_COMPLEMENT_ACTIVATION_CLASSICAL_PATHWAY	GOBP_COMPLEMENT_ACTIVATION_CLASSICAL_PATHWAY	1/38	33/17890	0.0678229	0.109204	0.0521053	CLU	1	GObp	1
GOBP_DENDRITIC_CELL_MIGRATION	GOBP_DENDRITIC_CELL_MIGRATION	1/38	33/17890	0.0678229	0.109204	0.0521053	CDC42	1	GObp	1
GOBP_HEPARAN_SULFATE_PROTEOGLYCAN_BIOSYNTHETIC_PROCESS	GOBP_HEPARAN_SULFATE_PROTEOGLYCAN_BIOSYNTHETIC_PROCESS	1/38	33/17890	0.0678229	0.109204	0.0521053	CTNNB1	1	GObp	1
GOBP_INNER_EAR_RECEPTOR_CELL_STEREOCILIUM_ORGANIZATION	GOBP_INNER_EAR_RECEPTOR_CELL_STEREOCILIUM_ORGANIZATION	1/38	33/17890	0.0678229	0.109204	0.0521053	SLC9A3R1	1	GObp	1
GOBP_NEGATIVE_REGULATION_OF_AMYLOID_PRECURSOR_PROTEIN_CATABOLIC_PROCESS	GOBP_NEGATIVE_REGULATION_OF_AMYLOID_PRECURSOR_PROTEIN_CATABOLIC_PROCESS	1/38	33/17890	0.0678229	0.109204	0.0521053	CLU	1	GObp	1
GOBP_NEGATIVE_REGULATION_OF_ANTIGEN_RECEPTOR_MEDIATED_SIGNALING_PATHWAY	GOBP_NEGATIVE_REGULATION_OF_ANTIGEN_RECEPTOR_MEDIATED_SIGNALING_PATHWAY	1/38	33/17890	0.0678229	0.109204	0.0521053	LGALS3	1	GObp	1
GOBP_NEGATIVE_REGULATION_OF_CYCLIN_DEPENDENT_PROTEIN_KINASE_ACTIVITY	GOBP_NEGATIVE_REGULATION_OF_CYCLIN_DEPENDENT_PROTEIN_KINASE_ACTIVITY	1/38	33/17890	0.0678229	0.109204	0.0521053	PTEN	1	GObp	1
GOBP_NEGATIVE_REGULATION_OF_ERBB_SIGNALING_PATHWAY	GOBP_NEGATIVE_REGULATION_OF_ERBB_SIGNALING_PATHWAY	1/38	33/17890	0.0678229	0.109204	0.0521053	CBL	1	GObp	1
GOBP_RESPONSE_TO_ANGIOTENSIN	GOBP_RESPONSE_TO_ANGIOTENSIN	1/38	33/17890	0.0678229	0.109204	0.0521053	SRC	1	GObp	1
GOBP_POSITIVE_REGULATION_OF_DEFENSE_RESPONSE	GOBP_POSITIVE_REGULATION_OF_DEFENSE_RESPONSE	3/38	445/17890	0.067982	0.10937	0.0521842	FYN/SARM1/SRC	3	GObp	1
GOBP_CARTILAGE_DEVELOPMENT	GOBP_CARTILAGE_DEVELOPMENT	2/38	202/17890	0.0684245	0.109899	0.0524367	CD44/CTNNB1	2	GObp	1
GOBP_LOCOMOTORY_BEHAVIOR	GOBP_LOCOMOTORY_BEHAVIOR	2/38	202/17890	0.0684245	0.109899	0.0524367	DLG4/PTEN	2	GObp	1
GOBP_AMINOGLYCAN_CATABOLIC_PROCESS	GOBP_AMINOGLYCAN_CATABOLIC_PROCESS	1/38	34/17890	0.0698066	0.110742	0.0528387	CD44	1	GObp	1
GOBP_B_CELL_HOMEOSTASIS	GOBP_B_CELL_HOMEOSTASIS	1/38	34/17890	0.0698066	0.110742	0.0528387	ABL1	1	GObp	1
GOBP_HEART_FORMATION	GOBP_HEART_FORMATION	1/38	34/17890	0.0698066	0.110742	0.0528387	CTNNB1	1	GObp	1
GOBP_NEGATIVE_REGULATION_OF_SIGNAL_TRANSDUCTION_BY_P53_CLASS_MEDIATOR	GOBP_NEGATIVE_REGULATION_OF_SIGNAL_TRANSDUCTION_BY_P53_CLASS_MEDIATOR	1/38	34/17890	0.0698066	0.110742	0.0528387	CD44	1	GObp	1
GOBP_NEUROEPITHELIAL_CELL_DIFFERENTIATION	GOBP_NEUROEPITHELIAL_CELL_DIFFERENTIATION	1/38	34/17890	0.0698066	0.110742	0.0528387	ABL1	1	GObp	1
GOBP_NEURON_DEATH_IN_RESPONSE_TO_OXIDATIVE_STRESS	GOBP_NEURON_DEATH_IN_RESPONSE_TO_OXIDATIVE_STRESS	1/38	34/17890	0.0698066	0.110742	0.0528387	CTNNB1	1	GObp	1
GOBP_POSITIVE_REGULATION_OF_ANIMAL_ORGAN_MORPHOGENESIS	GOBP_POSITIVE_REGULATION_OF_ANIMAL_ORGAN_MORPHOGENESIS	1/38	34/17890	0.0698066	0.110742	0.0528387	CTNNB1	1	GObp	1
GOBP_POSITIVE_REGULATION_OF_INTERLEUKIN_2_PRODUCTION	GOBP_POSITIVE_REGULATION_OF_INTERLEUKIN_2_PRODUCTION	1/38	34/17890	0.0698066	0.110742	0.0528387	ABL1	1	GObp	1
GOBP_POSITIVE_REGULATION_OF_T_CELL_MIGRATION	GOBP_POSITIVE_REGULATION_OF_T_CELL_MIGRATION	1/38	34/17890	0.0698066	0.110742	0.0528387	ABL1	1	GObp	1
GOBP_PROXIMAL_DISTAL_PATTERN_FORMATION	GOBP_PROXIMAL_DISTAL_PATTERN_FORMATION	1/38	34/17890	0.0698066	0.110742	0.0528387	CTNNB1	1	GObp	1
GOBP_REGULATION_OF_RENAL_SYSTEM_PROCESS	GOBP_REGULATION_OF_RENAL_SYSTEM_PROCESS	1/38	34/17890	0.0698066	0.110742	0.0528387	SLC9A3R1	1	GObp	1
GOBP_REGULATION_OF_TOLL_LIKE_RECEPTOR_SIGNALING_PATHWAY	GOBP_REGULATION_OF_TOLL_LIKE_RECEPTOR_SIGNALING_PATHWAY	1/38	34/17890	0.0698066	0.110742	0.0528387	SARM1	1	GObp	1
GOBP_RELAXATION_OF_MUSCLE	GOBP_RELAXATION_OF_MUSCLE	1/38	34/17890	0.0698066	0.110742	0.0528387	PIK3CA	1	GObp	1
GOBP_SYNAPSE_MATURATION	GOBP_SYNAPSE_MATURATION	1/38	34/17890	0.0698066	0.110742	0.0528387	PTEN	1	GObp	1
GOBP_VESICLE_TARGETING_TO_FROM_OR_WITHIN_GOLGI	GOBP_VESICLE_TARGETING_TO_FROM_OR_WITHIN_GOLGI	1/38	34/17890	0.0698066	0.110742	0.0528387	PREB	1	GObp	1
GOBP_MUSCLE_SYSTEM_PROCESS	GOBP_MUSCLE_SYSTEM_PROCESS	3/38	452/17890	0.0705406	0.111814	0.0533505	BECN1/CTTN/PIK3CA	3	GObp	1
GOBP_RESPONSE_TO_STARVATION	GOBP_RESPONSE_TO_STARVATION	2/38	207/17890	0.0713946	0.112137	0.0535045	BECN1/CBL	2	GObp	1
GOBP_CELLULAR_RESPONSE_TO_FATTY_ACID	GOBP_CELLULAR_RESPONSE_TO_FATTY_ACID	1/38	35/17890	0.0717862	0.112137	0.0535045	SRC	1	GObp	1
GOBP_DETECTION_OF_MECHANICAL_STIMULUS_INVOLVED_IN_SENSORY_PERCEPTION	GOBP_DETECTION_OF_MECHANICAL_STIMULUS_INVOLVED_IN_SENSORY_PERCEPTION	1/38	35/17890	0.0717862	0.112137	0.0535045	FYN	1	GObp	1
GOBP_DEVELOPMENTAL_INDUCTION	GOBP_DEVELOPMENTAL_INDUCTION	1/38	35/17890	0.0717862	0.112137	0.0535045	CTNNB1	1	GObp	1
GOBP_HINDLIMB_MORPHOGENESIS	GOBP_HINDLIMB_MORPHOGENESIS	1/38	35/17890	0.0717862	0.112137	0.0535045	CTNNB1	1	GObp	1
GOBP_HYALURONAN_METABOLIC_PROCESS	GOBP_HYALURONAN_METABOLIC_PROCESS	1/38	35/17890	0.0717862	0.112137	0.0535045	CD44	1	GObp	1
GOBP_LIGAND_GATED_ION_CHANNEL_SIGNALING_PATHWAY	GOBP_LIGAND_GATED_ION_CHANNEL_SIGNALING_PATHWAY	1/38	35/17890	0.0717862	0.112137	0.0535045	PTK2B	1	GObp	1
GOBP_NEGATIVE_REGULATION_OF_PHOSPHATASE_ACTIVITY	GOBP_NEGATIVE_REGULATION_OF_PHOSPHATASE_ACTIVITY	1/38	35/17890	0.0717862	0.112137	0.0535045	LGALS3	1	GObp	1
GOBP_NEGATIVE_REGULATION_OF_TELOMERE_MAINTENANCE	GOBP_NEGATIVE_REGULATION_OF_TELOMERE_MAINTENANCE	1/38	35/17890	0.0717862	0.112137	0.0535045	SRC	1	GObp	1
GOBP_POSITIVE_REGULATION_OF_AXON_EXTENSION	GOBP_POSITIVE_REGULATION_OF_AXON_EXTENSION	1/38	35/17890	0.0717862	0.112137	0.0535045	L1CAM	1	GObp	1
GOBP_POSITIVE_REGULATION_OF_CELL_MIGRATION_INVOLVED_IN_SPROUTING_ANGIOGENESIS	GOBP_POSITIVE_REGULATION_OF_CELL_MIGRATION_INVOLVED_IN_SPROUTING_ANGIOGENESIS	1/38	35/17890	0.0717862	0.112137	0.0535045	ABL1	1	GObp	1
GOBP_POSITIVE_REGULATION_OF_ERYTHROCYTE_DIFFERENTIATION	GOBP_POSITIVE_REGULATION_OF_ERYTHROCYTE_DIFFERENTIATION	1/38	35/17890	0.0717862	0.112137	0.0535045	STAT3	1	GObp	1
GOBP_POSITIVE_REGULATION_OF_RESPONSE_TO_ENDOPLASMIC_RETICULUM_STRESS	GOBP_POSITIVE_REGULATION_OF_RESPONSE_TO_ENDOPLASMIC_RETICULUM_STRESS	1/38	35/17890	0.0717862	0.112137	0.0535045	PIK3R1	1	GObp	1
GOBP_POSITIVE_REGULATION_OF_SYNAPTIC_TRANSMISSION_GLUTAMATERGIC	GOBP_POSITIVE_REGULATION_OF_SYNAPTIC_TRANSMISSION_GLUTAMATERGIC	1/38	35/17890	0.0717862	0.112137	0.0535045	PTK2B	1	GObp	1
GOBP_POSITIVE_REGULATION_OF_TRANSCRIPTION_BY_RNA_POLYMERASE_I	GOBP_POSITIVE_REGULATION_OF_TRANSCRIPTION_BY_RNA_POLYMERASE_I	1/38	35/17890	0.0717862	0.112137	0.0535045	ERBB2	1	GObp	1
GOBP_POSITIVE_REGULATION_OF_UBIQUITIN_PROTEIN_TRANSFERASE_ACTIVITY	GOBP_POSITIVE_REGULATION_OF_UBIQUITIN_PROTEIN_TRANSFERASE_ACTIVITY	1/38	35/17890	0.0717862	0.112137	0.0535045	PTEN	1	GObp	1
GOBP_REGULATION_OF_INTRACELLULAR_ESTROGEN_RECEPTOR_SIGNALING_PATHWAY	GOBP_REGULATION_OF_INTRACELLULAR_ESTROGEN_RECEPTOR_SIGNALING_PATHWAY	1/38	35/17890	0.0717862	0.112137	0.0535045	SRC	1	GObp	1
GOBP_REGULATION_OF_INTRINSIC_APOPTOTIC_SIGNALING_PATHWAY_BY_P53_CLASS_MEDIATOR	GOBP_REGULATION_OF_INTRINSIC_APOPTOTIC_SIGNALING_PATHWAY_BY_P53_CLASS_MEDIATOR	1/38	35/17890	0.0717862	0.112137	0.0535045	CD44	1	GObp	1
GOBP_CELLULAR_RESPONSE_TO_STEROID_HORMONE_STIMULUS	GOBP_CELLULAR_RESPONSE_TO_STEROID_HORMONE_STIMULUS	2/38	209/17890	0.0725944	0.113217	0.0540197	PLAT/SRC	2	GObp	1
GOBP_POSITIVE_REGULATION_OF_PROTEIN_CATABOLIC_PROCESS	GOBP_POSITIVE_REGULATION_OF_PROTEIN_CATABOLIC_PROCESS	2/38	209/17890	0.0725944	0.113217	0.0540197	CLU/LRP1	2	GObp	1
GOBP_CARDIAC_CONDUCTION_SYSTEM_DEVELOPMENT	GOBP_CARDIAC_CONDUCTION_SYSTEM_DEVELOPMENT	1/38	36/17890	0.0737617	0.114362	0.054566	CDC42	1	GObp	1
GOBP_CEREBRAL_CORTEX_RADIALLY_ORIENTED_CELL_MIGRATION	GOBP_CEREBRAL_CORTEX_RADIALLY_ORIENTED_CELL_MIGRATION	1/38	36/17890	0.0737617	0.114362	0.054566	CTNNB1	1	GObp	1
GOBP_CGMP_MEDIATED_SIGNALING	GOBP_CGMP_MEDIATED_SIGNALING	1/38	36/17890	0.0737617	0.114362	0.054566	PTK2B	1	GObp	1
GOBP_EPIDERMIS_MORPHOGENESIS	GOBP_EPIDERMIS_MORPHOGENESIS	1/38	36/17890	0.0737617	0.114362	0.054566	CTNNB1	1	GObp	1
GOBP_HEMATOPOIETIC_STEM_CELL_DIFFERENTIATION	GOBP_HEMATOPOIETIC_STEM_CELL_DIFFERENTIATION	1/38	36/17890	0.0737617	0.114362	0.054566	ABL1	1	GObp	1
GOBP_MITOPHAGY	GOBP_MITOPHAGY	1/38	36/17890	0.0737617	0.114362	0.054566	BECN1	1	GObp	1
GOBP_NEGATIVE_REGULATION_OF_ACTIN_FILAMENT_BUNDLE_ASSEMBLY	GOBP_NEGATIVE_REGULATION_OF_ACTIN_FILAMENT_BUNDLE_ASSEMBLY	1/38	36/17890	0.0737617	0.114362	0.054566	PIK3R1	1	GObp	1
GOBP_RESPIRATORY_SYSTEM_DEVELOPMENT	GOBP_RESPIRATORY_SYSTEM_DEVELOPMENT	2/38	211/17890	0.0738009	0.114362	0.054566	CDC42/CTNNB1	2	GObp	1
GOBP_REGULATION_OF_LYMPHOCYTE_DIFFERENTIATION	GOBP_REGULATION_OF_LYMPHOCYTE_DIFFERENTIATION	2/38	212/17890	0.0744066	0.115208	0.0549699	ABL1/ERBB2	2	GObp	1
GOBP_IMPORT_ACROSS_PLASMA_MEMBRANE	GOBP_IMPORT_ACROSS_PLASMA_MEMBRANE	2/38	213/17890	0.0750139	0.115684	0.0551967	FYN/SLC9A3R1	2	GObp	1
GOBP_MICROTUBULE_BASED_TRANSPORT	GOBP_MICROTUBULE_BASED_TRANSPORT	2/38	213/17890	0.0750139	0.115684	0.0551967	CDC42/SLC9A3R1	2	GObp	1
GOBP_REGULATION_OF_CELL_CYCLE_G1_S_PHASE_TRANSITION	GOBP_REGULATION_OF_CELL_CYCLE_G1_S_PHASE_TRANSITION	2/38	214/17890	0.0756229	0.115684	0.0551967	GPNMB/PTEN	2	GObp	1
GOBP_AORTA_MORPHOGENESIS	GOBP_AORTA_MORPHOGENESIS	1/38	37/17890	0.075733	0.115684	0.0551967	LRP1	1	GObp	1
GOBP_BRAIN_MORPHOGENESIS	GOBP_BRAIN_MORPHOGENESIS	1/38	37/17890	0.075733	0.115684	0.0551967	PTEN	1	GObp	1
GOBP_LATE_ENDOSOME_TO_VACUOLE_TRANSPORT	GOBP_LATE_ENDOSOME_TO_VACUOLE_TRANSPORT	1/38	37/17890	0.075733	0.115684	0.0551967	BECN1	1	GObp	1
GOBP_NEGATIVE_REGULATION_OF_ENDOTHELIAL_CELL_APOPTOTIC_PROCESS	GOBP_NEGATIVE_REGULATION_OF_ENDOTHELIAL_CELL_APOPTOTIC_PROCESS	1/38	37/17890	0.075733	0.115684	0.0551967	ABL1	1	GObp	1
GOBP_NEUROTROPHIN_SIGNALING_PATHWAY	GOBP_NEUROTROPHIN_SIGNALING_PATHWAY	1/38	37/17890	0.075733	0.115684	0.0551967	SRC	1	GObp	1
GOBP_OLFACTORY_LOBE_DEVELOPMENT	GOBP_OLFACTORY_LOBE_DEVELOPMENT	1/38	37/17890	0.075733	0.115684	0.0551967	ERBB4	1	GObp	1
GOBP_POSITIVE_REGULATION_OF_GLUCOSE_IMPORT	GOBP_POSITIVE_REGULATION_OF_GLUCOSE_IMPORT	1/38	37/17890	0.075733	0.115684	0.0551967	PIK3R1	1	GObp	1
GOBP_POSITIVE_REGULATION_OF_MUSCLE_HYPERTROPHY	GOBP_POSITIVE_REGULATION_OF_MUSCLE_HYPERTROPHY	1/38	37/17890	0.075733	0.115684	0.0551967	BECN1	1	GObp	1
GOBP_POSTSYNAPTIC_MEMBRANE_ORGANIZATION	GOBP_POSTSYNAPTIC_MEMBRANE_ORGANIZATION	1/38	37/17890	0.075733	0.115684	0.0551967	DLG4	1	GObp	1
GOBP_REGULATION_OF_AUTOPHAGY_OF_MITOCHONDRION	GOBP_REGULATION_OF_AUTOPHAGY_OF_MITOCHONDRION	1/38	37/17890	0.075733	0.115684	0.0551967	CTTN	1	GObp	1
GOBP_REGULATION_OF_DNA_DAMAGE_RESPONSE_SIGNAL_TRANSDUCTION_BY_P53_CLASS_MEDIATOR	GOBP_REGULATION_OF_DNA_DAMAGE_RESPONSE_SIGNAL_TRANSDUCTION_BY_P53_CLASS_MEDIATOR	1/38	37/17890	0.075733	0.115684	0.0551967	CD44	1	GObp	1
GOBP_REGULATION_OF_GENE_SILENCING_BY_RNA	GOBP_REGULATION_OF_GENE_SILENCING_BY_RNA	1/38	37/17890	0.075733	0.115684	0.0551967	STAT3	1	GObp	1
GOBP_SPECIFICATION_OF_ANIMAL_ORGAN_IDENTITY	GOBP_SPECIFICATION_OF_ANIMAL_ORGAN_IDENTITY	1/38	37/17890	0.075733	0.115684	0.0551967	CTNNB1	1	GObp	1
GOBP_SPLEEN_DEVELOPMENT	GOBP_SPLEEN_DEVELOPMENT	1/38	37/17890	0.075733	0.115684	0.0551967	ABL1	1	GObp	1
GOBP_REGULATION_OF_RESPONSE_TO_BIOTIC_STIMULUS	GOBP_REGULATION_OF_RESPONSE_TO_BIOTIC_STIMULUS	3/38	466/17890	0.0757886	0.115684	0.0551967	FYN/SARM1/SRC	3	GObp	1
GOBP_EPITHELIAL_CELL_DEVELOPMENT	GOBP_EPITHELIAL_CELL_DEVELOPMENT	2/38	215/17890	0.0762334	0.116271	0.055477	IQGAP1/SRC	2	GObp	1
GOBP_EMBRYONIC_AXIS_SPECIFICATION	GOBP_EMBRYONIC_AXIS_SPECIFICATION	1/38	38/17890	0.0777003	0.117766	0.0561905	CTNNB1	1	GObp	1
GOBP_MATURE_B_CELL_DIFFERENTIATION	GOBP_MATURE_B_CELL_DIFFERENTIATION	1/38	38/17890	0.0777003	0.117766	0.0561905	PTK2B	1	GObp	1
GOBP_NEGATIVE_REGULATION_OF_DNA_BIOSYNTHETIC_PROCESS	GOBP_NEGATIVE_REGULATION_OF_DNA_BIOSYNTHETIC_PROCESS	1/38	38/17890	0.0777003	0.117766	0.0561905	SRC	1	GObp	1
GOBP_NEGATIVE_REGULATION_OF_OSSIFICATION	GOBP_NEGATIVE_REGULATION_OF_OSSIFICATION	1/38	38/17890	0.0777003	0.117766	0.0561905	PTK2B	1	GObp	1
GOBP_POSITIVE_REGULATION_OF_STEROL_TRANSPORT	GOBP_POSITIVE_REGULATION_OF_STEROL_TRANSPORT	1/38	38/17890	0.0777003	0.117766	0.0561905	LRP1	1	GObp	1
GOBP_POSITIVE_T_CELL_SELECTION	GOBP_POSITIVE_T_CELL_SELECTION	1/38	38/17890	0.0777003	0.117766	0.0561905	STAT3	1	GObp	1
GOBP_REGULATION_OF_FIBROBLAST_GROWTH_FACTOR_RECEPTOR_SIGNALING_PATHWAY	GOBP_REGULATION_OF_FIBROBLAST_GROWTH_FACTOR_RECEPTOR_SIGNALING_PATHWAY	1/38	38/17890	0.0777003	0.117766	0.0561905	CTNNB1	1	GObp	1
GOBP_RESPONSE_TO_MINERALOCORTICOID	GOBP_RESPONSE_TO_MINERALOCORTICOID	1/38	38/17890	0.0777003	0.117766	0.0561905	SRC	1	GObp	1
GOBP_EXCRETION	GOBP_EXCRETION	1/38	39/17890	0.0796636	0.119991	0.0572519	SLC9A3R1	1	GObp	1
GOBP_FOAM_CELL_DIFFERENTIATION	GOBP_FOAM_CELL_DIFFERENTIATION	1/38	39/17890	0.0796636	0.119991	0.0572519	ITGAV	1	GObp	1
GOBP_NEGATIVE_REGULATION_OF_ORGAN_GROWTH	GOBP_NEGATIVE_REGULATION_OF_ORGAN_GROWTH	1/38	39/17890	0.0796636	0.119991	0.0572519	PTEN	1	GObp	1
GOBP_PHOSPHOLIPID_DEPHOSPHORYLATION	GOBP_PHOSPHOLIPID_DEPHOSPHORYLATION	1/38	39/17890	0.0796636	0.119991	0.0572519	PTEN	1	GObp	1
GOBP_POSITIVE_REGULATION_OF_PROTEIN_IMPORT_INTO_NUCLEUS	GOBP_POSITIVE_REGULATION_OF_PROTEIN_IMPORT_INTO_NUCLEUS	1/38	39/17890	0.0796636	0.119991	0.0572519	PIK3R1	1	GObp	1
GOBP_REGULATION_OF_CELL_MORPHOGENESIS_INVOLVED_IN_DIFFERENTIATION	GOBP_REGULATION_OF_CELL_MORPHOGENESIS_INVOLVED_IN_DIFFERENTIATION	1/38	39/17890	0.0796636	0.119991	0.0572519	DLG4	1	GObp	1
GOBP_REGULATION_OF_SMAD_PROTEIN_SIGNAL_TRANSDUCTION	GOBP_REGULATION_OF_SMAD_PROTEIN_SIGNAL_TRANSDUCTION	1/38	39/17890	0.0796636	0.119991	0.0572519	LRP1	1	GObp	1
GOBP_REGULATION_OF_T_CELL_APOPTOTIC_PROCESS	GOBP_REGULATION_OF_T_CELL_APOPTOTIC_PROCESS	1/38	39/17890	0.0796636	0.119991	0.0572519	LGALS3	1	GObp	1
GOBP_VESICLE_MEDIATED_TRANSPORT_IN_SYNAPSE	GOBP_VESICLE_MEDIATED_TRANSPORT_IN_SYNAPSE	2/38	221/17890	0.0799302	0.120299	0.0573989	CTNNB1/PTEN	2	GObp	1
GOBP_TRANSFORMING_GROWTH_FACTOR_BETA_RECEPTOR_SIGNALING_PATHWAY	GOBP_TRANSFORMING_GROWTH_FACTOR_BETA_RECEPTOR_SIGNALING_PATHWAY	2/38	222/17890	0.0805518	0.12114	0.0578003	SRC/STAT3	2	GObp	1
GOBP_DOPAMINE_RECEPTOR_SIGNALING_PATHWAY	GOBP_DOPAMINE_RECEPTOR_SIGNALING_PATHWAY	1/38	40/17890	0.0816227	0.121711	0.0580728	SLC9A3R1	1	GObp	1
GOBP_EATING_BEHAVIOR	GOBP_EATING_BEHAVIOR	1/38	40/17890	0.0816227	0.121711	0.0580728	STAT3	1	GObp	1
GOBP_FORELIMB_MORPHOGENESIS	GOBP_FORELIMB_MORPHOGENESIS	1/38	40/17890	0.0816227	0.121711	0.0580728	CTNNB1	1	GObp	1
GOBP_NEGATIVE_REGULATION_OF_POTASSIUM_ION_TRANSPORT	GOBP_NEGATIVE_REGULATION_OF_POTASSIUM_ION_TRANSPORT	1/38	40/17890	0.0816227	0.121711	0.0580728	PTK2B	1	GObp	1
GOBP_POSITIVE_REGULATION_OF_ERBB_SIGNALING_PATHWAY	GOBP_POSITIVE_REGULATION_OF_ERBB_SIGNALING_PATHWAY	1/38	40/17890	0.0816227	0.121711	0.0580728	CBL	1	GObp	1
GOBP_REGULATION_OF_FIBROBLAST_MIGRATION	GOBP_REGULATION_OF_FIBROBLAST_MIGRATION	1/38	40/17890	0.0816227	0.121711	0.0580728	SLC9A3R1	1	GObp	1
GOBP_REGULATION_OF_HEMATOPOIETIC_PROGENITOR_CELL_DIFFERENTIATION	GOBP_REGULATION_OF_HEMATOPOIETIC_PROGENITOR_CELL_DIFFERENTIATION	1/38	40/17890	0.0816227	0.121711	0.0580728	ABL1	1	GObp	1
GOBP_RESPONSE_TO_PROGESTERONE	GOBP_RESPONSE_TO_PROGESTERONE	1/38	40/17890	0.0816227	0.121711	0.0580728	SRC	1	GObp	1
GOBP_SYNAPTIC_VESICLE_TRANSPORT	GOBP_SYNAPTIC_VESICLE_TRANSPORT	1/38	40/17890	0.0816227	0.121711	0.0580728	CTNNB1	1	GObp	1
GOBP_TELOMERE_CAPPING	GOBP_TELOMERE_CAPPING	1/38	40/17890	0.0816227	0.121711	0.0580728	MAP3K4	1	GObp	1
GOBP_VESICLE_COATING	GOBP_VESICLE_COATING	1/38	40/17890	0.0816227	0.121711	0.0580728	PREB	1	GObp	1
GOBP_AMYLOID_FIBRIL_FORMATION	GOBP_AMYLOID_FIBRIL_FORMATION	1/38	41/17890	0.0835778	0.123959	0.0591451	CLU	1	GObp	1
GOBP_BONE_CELL_DEVELOPMENT	GOBP_BONE_CELL_DEVELOPMENT	1/38	41/17890	0.0835778	0.123959	0.0591451	SRC	1	GObp	1
GOBP_METANEPHRIC_NEPHRON_DEVELOPMENT	GOBP_METANEPHRIC_NEPHRON_DEVELOPMENT	1/38	41/17890	0.0835778	0.123959	0.0591451	CTNNB1	1	GObp	1
GOBP_POSITIVE_REGULATION_OF_HEART_GROWTH	GOBP_POSITIVE_REGULATION_OF_HEART_GROWTH	1/38	41/17890	0.0835778	0.123959	0.0591451	ERBB4	1	GObp	1
GOBP_POSITIVE_REGULATION_OF_HISTONE_METHYLATION	GOBP_POSITIVE_REGULATION_OF_HISTONE_METHYLATION	1/38	41/17890	0.0835778	0.123959	0.0591451	CTNNB1	1	GObp	1
GOBP_POSITIVE_REGULATION_OF_RELEASE_OF_SEQUESTERED_CALCIUM_ION_INTO_CYTOSOL	GOBP_POSITIVE_REGULATION_OF_RELEASE_OF_SEQUESTERED_CALCIUM_ION_INTO_CYTOSOL	1/38	41/17890	0.0835778	0.123959	0.0591451	ABL1	1	GObp	1
GOBP_REGULATION_OF_RESPONSE_TO_REACTIVE_OXYGEN_SPECIES	GOBP_REGULATION_OF_RESPONSE_TO_REACTIVE_OXYGEN_SPECIES	1/38	41/17890	0.0835778	0.123959	0.0591451	ABL1	1	GObp	1
GOBP_LACTATION	GOBP_LACTATION	1/38	42/17890	0.0855288	0.126176	0.0602031	ERBB4	1	GObp	1
GOBP_NEGATIVE_REGULATION_OF_SMOOTH_MUSCLE_CELL_MIGRATION	GOBP_NEGATIVE_REGULATION_OF_SMOOTH_MUSCLE_CELL_MIGRATION	1/38	42/17890	0.0855288	0.126176	0.0602031	LRP1	1	GObp	1
GOBP_POSITIVE_REGULATION_OF_CYCLIN_DEPENDENT_PROTEIN_KINASE_ACTIVITY	GOBP_POSITIVE_REGULATION_OF_CYCLIN_DEPENDENT_PROTEIN_KINASE_ACTIVITY	1/38	42/17890	0.0855288	0.126176	0.0602031	SRC	1	GObp	1
GOBP_POSITIVE_REGULATION_OF_INTERLEUKIN_10_PRODUCTION	GOBP_POSITIVE_REGULATION_OF_INTERLEUKIN_10_PRODUCTION	1/38	42/17890	0.0855288	0.126176	0.0602031	STAT3	1	GObp	1
GOBP_REGULATION_OF_CHROMATIN_ORGANIZATION	GOBP_REGULATION_OF_CHROMATIN_ORGANIZATION	1/38	42/17890	0.0855288	0.126176	0.0602031	PIK3CA	1	GObp	1
GOBP_REGULATION_OF_NITRIC_OXIDE_SYNTHASE_ACTIVITY	GOBP_REGULATION_OF_NITRIC_OXIDE_SYNTHASE_ACTIVITY	1/38	42/17890	0.0855288	0.126176	0.0602031	PTK2B	1	GObp	1
GOBP_RESPONSE_TO_COPPER_ION	GOBP_RESPONSE_TO_COPPER_ION	1/38	42/17890	0.0855288	0.126176	0.0602031	BECN1	1	GObp	1
GOBP_MAINTENANCE_OF_LOCATION_IN_CELL	GOBP_MAINTENANCE_OF_LOCATION_IN_CELL	2/38	232/17890	0.0868511	0.12761	0.0608873	ABL1/PTK2B	2	GObp	1
GOBP_ASTROCYTE_DEVELOPMENT	GOBP_ASTROCYTE_DEVELOPMENT	1/38	43/17890	0.0874758	0.12761	0.0608873	LRP1	1	GObp	1
GOBP_COPII_COATED_VESICLE_BUDDING	GOBP_COPII_COATED_VESICLE_BUDDING	1/38	43/17890	0.0874758	0.12761	0.0608873	PREB	1	GObp	1
GOBP_MESENCHYMAL_CELL_PROLIFERATION	GOBP_MESENCHYMAL_CELL_PROLIFERATION	1/38	43/17890	0.0874758	0.12761	0.0608873	CTNNB1	1	GObp	1
GOBP_NAD_METABOLIC_PROCESS	GOBP_NAD_METABOLIC_PROCESS	1/38	43/17890	0.0874758	0.12761	0.0608873	SARM1	1	GObp	1
GOBP_NEGATIVE_REGULATION_OF_EPITHELIAL_TO_MESENCHYMAL_TRANSITION	GOBP_NEGATIVE_REGULATION_OF_EPITHELIAL_TO_MESENCHYMAL_TRANSITION	1/38	43/17890	0.0874758	0.12761	0.0608873	PTEN	1	GObp	1
GOBP_POSITIVE_REGULATION_OF_GLUCOSE_METABOLIC_PROCESS	GOBP_POSITIVE_REGULATION_OF_GLUCOSE_METABOLIC_PROCESS	1/38	43/17890	0.0874758	0.12761	0.0608873	SRC	1	GObp	1
GOBP_RAC_PROTEIN_SIGNAL_TRANSDUCTION	GOBP_RAC_PROTEIN_SIGNAL_TRANSDUCTION	1/38	43/17890	0.0874758	0.12761	0.0608873	TIAM1	1	GObp	1
GOBP_REGULATION_OF_DENDRITIC_SPINE_MORPHOGENESIS	GOBP_REGULATION_OF_DENDRITIC_SPINE_MORPHOGENESIS	1/38	43/17890	0.0874758	0.12761	0.0608873	PTEN	1	GObp	1
GOBP_REGULATION_OF_OLIGODENDROCYTE_DIFFERENTIATION	GOBP_REGULATION_OF_OLIGODENDROCYTE_DIFFERENTIATION	1/38	43/17890	0.0874758	0.12761	0.0608873	CTNNB1	1	GObp	1
GOBP_REGULATION_OF_PHOSPHOLIPASE_C_ACTIVITY	GOBP_REGULATION_OF_PHOSPHOLIPASE_C_ACTIVITY	1/38	43/17890	0.0874758	0.12761	0.0608873	ABL1	1	GObp	1
GOBP_RESPONSE_TO_TESTOSTERONE	GOBP_RESPONSE_TO_TESTOSTERONE	1/38	43/17890	0.0874758	0.12761	0.0608873	CBL	1	GObp	1
GOBP_TRANSFORMING_GROWTH_FACTOR_BETA_PRODUCTION	GOBP_TRANSFORMING_GROWTH_FACTOR_BETA_PRODUCTION	1/38	43/17890	0.0874758	0.12761	0.0608873	ITGAV	1	GObp	1
GOBP_DEVELOPMENT_OF_PRIMARY_SEXUAL_CHARACTERISTICS	GOBP_DEVELOPMENT_OF_PRIMARY_SEXUAL_CHARACTERISTICS	2/38	233/17890	0.0874891	0.12761	0.0608873	CBL/SRC	2	GObp	1
GOBP_REGULATION_OF_ENDOTHELIAL_CELL_MIGRATION	GOBP_REGULATION_OF_ENDOTHELIAL_CELL_MIGRATION	2/38	233/17890	0.0874891	0.12761	0.0608873	ABL1/PTK2B	2	GObp	1
GOBP_LIPID_LOCALIZATION	GOBP_LIPID_LOCALIZATION	3/38	497/17890	0.0880116	0.128276	0.0612048	CLU/ITGAV/LRP1	3	GObp	1
GOBP_EXTRACELLULAR_TRANSPORT	GOBP_EXTRACELLULAR_TRANSPORT	1/38	44/17890	0.0894188	0.129064	0.0615811	SLC9A3R1	1	GObp	1
GOBP_HIPPO_SIGNALING	GOBP_HIPPO_SIGNALING	1/38	44/17890	0.0894188	0.129064	0.0615811	SRC	1	GObp	1
GOBP_INNER_EAR_AUDITORY_RECEPTOR_CELL_DIFFERENTIATION	GOBP_INNER_EAR_AUDITORY_RECEPTOR_CELL_DIFFERENTIATION	1/38	44/17890	0.0894188	0.129064	0.0615811	SLC9A3R1	1	GObp	1
GOBP_INNER_EAR_RECEPTOR_CELL_DEVELOPMENT	GOBP_INNER_EAR_RECEPTOR_CELL_DEVELOPMENT	1/38	44/17890	0.0894188	0.129064	0.0615811	SLC9A3R1	1	GObp	1
GOBP_INTRINSIC_APOPTOTIC_SIGNALING_PATHWAY_IN_RESPONSE_TO_DNA_DAMAGE_BY_P53_CLASS_MEDIATOR	GOBP_INTRINSIC_APOPTOTIC_SIGNALING_PATHWAY_IN_RESPONSE_TO_DNA_DAMAGE_BY_P53_CLASS_MEDIATOR	1/38	44/17890	0.0894188	0.129064	0.0615811	CD44	1	GObp	1
GOBP_NEGATIVE_REGULATION_OF_ACTIN_FILAMENT_DEPOLYMERIZATION	GOBP_NEGATIVE_REGULATION_OF_ACTIN_FILAMENT_DEPOLYMERIZATION	1/38	44/17890	0.0894188	0.129064	0.0615811	PIK3CA	1	GObp	1
GOBP_NEGATIVE_REGULATION_OF_ORGANELLE_ASSEMBLY	GOBP_NEGATIVE_REGULATION_OF_ORGANELLE_ASSEMBLY	1/38	44/17890	0.0894188	0.129064	0.0615811	BECN1	1	GObp	1
GOBP_NEGATIVE_REGULATION_OF_RESPONSE_TO_ENDOPLASMIC_RETICULUM_STRESS	GOBP_NEGATIVE_REGULATION_OF_RESPONSE_TO_ENDOPLASMIC_RETICULUM_STRESS	1/38	44/17890	0.0894188	0.129064	0.0615811	CLU	1	GObp	1
GOBP_POSITIVE_REGULATION_OF_GLUCOSE_TRANSMEMBRANE_TRANSPORT	GOBP_POSITIVE_REGULATION_OF_GLUCOSE_TRANSMEMBRANE_TRANSPORT	1/38	44/17890	0.0894188	0.129064	0.0615811	PIK3R1	1	GObp	1
GOBP_REGULATION_OF_MACROPHAGE_MIGRATION	GOBP_REGULATION_OF_MACROPHAGE_MIGRATION	1/38	44/17890	0.0894188	0.129064	0.0615811	PTK2B	1	GObp	1
GOBP_REGULATION_OF_T_CELL_RECEPTOR_SIGNALING_PATHWAY	GOBP_REGULATION_OF_T_CELL_RECEPTOR_SIGNALING_PATHWAY	1/38	44/17890	0.0894188	0.129064	0.0615811	LGALS3	1	GObp	1
GOBP_SUBSTANTIA_NIGRA_DEVELOPMENT	GOBP_SUBSTANTIA_NIGRA_DEVELOPMENT	1/38	44/17890	0.0894188	0.129064	0.0615811	CDC42	1	GObp	1
GOBP_T_HELPER_17_TYPE_IMMUNE_RESPONSE	GOBP_T_HELPER_17_TYPE_IMMUNE_RESPONSE	1/38	44/17890	0.0894188	0.129064	0.0615811	STAT3	1	GObp	1
GOBP_CELLULAR_RESPONSE_TO_MOLECULE_OF_BACTERIAL_ORIGIN	GOBP_CELLULAR_RESPONSE_TO_MOLECULE_OF_BACTERIAL_ORIGIN	2/38	237/17890	0.0900557	0.129887	0.0619735	ABL1/SRC	2	GObp	1
GOBP_AUTONOMIC_NERVOUS_SYSTEM_DEVELOPMENT	GOBP_AUTONOMIC_NERVOUS_SYSTEM_DEVELOPMENT	1/38	45/17890	0.0913577	0.130984	0.0624972	CTNNB1	1	GObp	1
GOBP_MAMMARY_GLAND_MORPHOGENESIS	GOBP_MAMMARY_GLAND_MORPHOGENESIS	1/38	45/17890	0.0913577	0.130984	0.0624972	SRC	1	GObp	1
GOBP_NEGATIVE_REGULATION_OF_GLIOGENESIS	GOBP_NEGATIVE_REGULATION_OF_GLIOGENESIS	1/38	45/17890	0.0913577	0.130984	0.0624972	CTNNB1	1	GObp	1
GOBP_NEGATIVE_REGULATION_OF_VASCULAR_ASSOCIATED_SMOOTH_MUSCLE_CELL_PROLIFERATION	GOBP_NEGATIVE_REGULATION_OF_VASCULAR_ASSOCIATED_SMOOTH_MUSCLE_CELL_PROLIFERATION	1/38	45/17890	0.0913577	0.130984	0.0624972	PTEN	1	GObp	1
GOBP_POSITIVE_REGULATION_OF_B_CELL_PROLIFERATION	GOBP_POSITIVE_REGULATION_OF_B_CELL_PROLIFERATION	1/38	45/17890	0.0913577	0.130984	0.0624972	VAV3	1	GObp	1
GOBP_POSITIVE_REGULATION_OF_RNA_SPLICING	GOBP_POSITIVE_REGULATION_OF_RNA_SPLICING	1/38	45/17890	0.0913577	0.130984	0.0624972	PIK3R1	1	GObp	1
GOBP_REGULATION_OF_NEUROBLAST_PROLIFERATION	GOBP_REGULATION_OF_NEUROBLAST_PROLIFERATION	1/38	45/17890	0.0913577	0.130984	0.0624972	CTNNB1	1	GObp	1
GOBP_RESPONSE_TO_PH	GOBP_RESPONSE_TO_PH	1/38	45/17890	0.0913577	0.130984	0.0624972	SRC	1	GObp	1
GOBP_EPIDERMAL_CELL_DIFFERENTIATION	GOBP_EPIDERMAL_CELL_DIFFERENTIATION	2/38	240/17890	0.0919955	0.131801	0.062887	CTNNB1/SLC9A3R1	2	GObp	1
GOBP_HUMORAL_IMMUNE_RESPONSE_MEDIATED_BY_CIRCULATING_IMMUNOGLOBULIN	GOBP_HUMORAL_IMMUNE_RESPONSE_MEDIATED_BY_CIRCULATING_IMMUNOGLOBULIN	1/38	46/17890	0.0932926	0.132683	0.0633075	CLU	1	GObp	1
GOBP_MODULATION_BY_HOST_OF_VIRAL_PROCESS	GOBP_MODULATION_BY_HOST_OF_VIRAL_PROCESS	1/38	46/17890	0.0932926	0.132683	0.0633075	CDC42	1	GObp	1
GOBP_POSITIVE_REGULATION_OF_CYTOKINESIS	GOBP_POSITIVE_REGULATION_OF_CYTOKINESIS	1/38	46/17890	0.0932926	0.132683	0.0633075	CDC42	1	GObp	1
GOBP_POSITIVE_REGULATION_OF_SMOOTH_MUSCLE_CELL_MIGRATION	GOBP_POSITIVE_REGULATION_OF_SMOOTH_MUSCLE_CELL_MIGRATION	1/38	46/17890	0.0932926	0.132683	0.0633075	SRC	1	GObp	1
GOBP_REGULATION_OF_MEMBRANE_DEPOLARIZATION	GOBP_REGULATION_OF_MEMBRANE_DEPOLARIZATION	1/38	46/17890	0.0932926	0.132683	0.0633075	SRC	1	GObp	1
GOBP_REGULATION_OF_MUSCLE_TISSUE_DEVELOPMENT	GOBP_REGULATION_OF_MUSCLE_TISSUE_DEVELOPMENT	1/38	46/17890	0.0932926	0.132683	0.0633075	CTNNB1	1	GObp	1
GOBP_REGULATION_OF_NEURON_MIGRATION	GOBP_REGULATION_OF_NEURON_MIGRATION	1/38	46/17890	0.0932926	0.132683	0.0633075	STAT3	1	GObp	1
GOBP_REGULATION_OF_TRANSCRIPTION_BY_RNA_POLYMERASE_I	GOBP_REGULATION_OF_TRANSCRIPTION_BY_RNA_POLYMERASE_I	1/38	46/17890	0.0932926	0.132683	0.0633075	ERBB2	1	GObp	1
GOBP_RHYTHMIC_BEHAVIOR	GOBP_RHYTHMIC_BEHAVIOR	1/38	46/17890	0.0932926	0.132683	0.0633075	PTEN	1	GObp	1
GOBP_MYELOID_LEUKOCYTE_ACTIVATION	GOBP_MYELOID_LEUKOCYTE_ACTIVATION	2/38	242/17890	0.0932956	0.132683	0.0633075	CBL/CLU	2	GObp	1
GOBP_CELL_JUNCTION_MAINTENANCE	GOBP_CELL_JUNCTION_MAINTENANCE	1/38	47/17890	0.0952235	0.134046	0.0639583	DLG4	1	GObp	1
GOBP_DENDRITIC_CELL_DIFFERENTIATION	GOBP_DENDRITIC_CELL_DIFFERENTIATION	1/38	47/17890	0.0952235	0.134046	0.0639583	LGALS3	1	GObp	1
GOBP_EYE_PHOTORECEPTOR_CELL_DIFFERENTIATION	GOBP_EYE_PHOTORECEPTOR_CELL_DIFFERENTIATION	1/38	47/17890	0.0952235	0.134046	0.0639583	STAT3	1	GObp	1
GOBP_GENITALIA_DEVELOPMENT	GOBP_GENITALIA_DEVELOPMENT	1/38	47/17890	0.0952235	0.134046	0.0639583	CTNNB1	1	GObp	1
GOBP_HINDBRAIN_MORPHOGENESIS	GOBP_HINDBRAIN_MORPHOGENESIS	1/38	47/17890	0.0952235	0.134046	0.0639583	ABL1	1	GObp	1
GOBP_LABYRINTHINE_LAYER_DEVELOPMENT	GOBP_LABYRINTHINE_LAYER_DEVELOPMENT	1/38	47/17890	0.0952235	0.134046	0.0639583	GRB2	1	GObp	1
GOBP_MIRNA_PROCESSING	GOBP_MIRNA_PROCESSING	1/38	47/17890	0.0952235	0.134046	0.0639583	STAT3	1	GObp	1
GOBP_NEGATIVE_CHEMOTAXIS	GOBP_NEGATIVE_CHEMOTAXIS	1/38	47/17890	0.0952235	0.134046	0.0639583	ITGAV	1	GObp	1
GOBP_NEGATIVE_REGULATION_OF_LIPID_TRANSPORT	GOBP_NEGATIVE_REGULATION_OF_LIPID_TRANSPORT	1/38	47/17890	0.0952235	0.134046	0.0639583	ITGAV	1	GObp	1
GOBP_REGULATION_OF_LONG_TERM_SYNAPTIC_POTENTIATION	GOBP_REGULATION_OF_LONG_TERM_SYNAPTIC_POTENTIATION	1/38	47/17890	0.0952235	0.134046	0.0639583	ABL1	1	GObp	1
GOBP_REGULATION_OF_P38MAPK_CASCADE	GOBP_REGULATION_OF_P38MAPK_CASCADE	1/38	47/17890	0.0952235	0.134046	0.0639583	MAP3K4	1	GObp	1
GOBP_REGULATION_OF_RELEASE_OF_CYTOCHROME_C_FROM_MITOCHONDRIA	GOBP_REGULATION_OF_RELEASE_OF_CYTOCHROME_C_FROM_MITOCHONDRIA	1/38	47/17890	0.0952235	0.134046	0.0639583	CLU	1	GObp	1
GOBP_RESPONSE_TO_ANTIBIOTIC	GOBP_RESPONSE_TO_ANTIBIOTIC	1/38	47/17890	0.0952235	0.134046	0.0639583	CBL	1	GObp	1
GOBP_RESPONSE_TO_COCAINE	GOBP_RESPONSE_TO_COCAINE	1/38	47/17890	0.0952235	0.134046	0.0639583	PTK2B	1	GObp	1
GOBP_ANATOMICAL_STRUCTURE_MATURATION	GOBP_ANATOMICAL_STRUCTURE_MATURATION	2/38	246/17890	0.0959122	0.13482	0.0643273	CTNNB1/PTK2B	2	GObp	1
GOBP_PROTEIN_CONTAINING_COMPLEX_DISASSEMBLY	GOBP_PROTEIN_CONTAINING_COMPLEX_DISASSEMBLY	2/38	246/17890	0.0959122	0.13482	0.0643273	BECN1/PIK3CA	2	GObp	1
GOBP_STRESS_ACTIVATED_PROTEIN_KINASE_SIGNALING_CASCADE	GOBP_STRESS_ACTIVATED_PROTEIN_KINASE_SIGNALING_CASCADE	2/38	247/17890	0.0965697	0.135284	0.0645488	MAP3K4/PTK2B	2	GObp	1
GOBP_ACID_SECRETION	GOBP_ACID_SECRETION	1/38	48/17890	0.0971504	0.135284	0.0645488	SLC9A3R1	1	GObp	1
GOBP_CEREBRAL_CORTEX_CELL_MIGRATION	GOBP_CEREBRAL_CORTEX_CELL_MIGRATION	1/38	48/17890	0.0971504	0.135284	0.0645488	CTNNB1	1	GObp	1
GOBP_POSITIVE_REGULATION_OF_TOR_SIGNALING	GOBP_POSITIVE_REGULATION_OF_TOR_SIGNALING	1/38	48/17890	0.0971504	0.135284	0.0645488	PIK3CA	1	GObp	1
GOBP_PROSTATE_GLAND_DEVELOPMENT	GOBP_PROSTATE_GLAND_DEVELOPMENT	1/38	48/17890	0.0971504	0.135284	0.0645488	CTNNB1	1	GObp	1
GOBP_PROTEIN_DESTABILIZATION	GOBP_PROTEIN_DESTABILIZATION	1/38	48/17890	0.0971504	0.135284	0.0645488	SRC	1	GObp	1
GOBP_REGULATION_OF_ENDOTHELIAL_CELL_DIFFERENTIATION	GOBP_REGULATION_OF_ENDOTHELIAL_CELL_DIFFERENTIATION	1/38	48/17890	0.0971504	0.135284	0.0645488	CTNNB1	1	GObp	1
GOBP_REGULATION_OF_ERYTHROCYTE_DIFFERENTIATION	GOBP_REGULATION_OF_ERYTHROCYTE_DIFFERENTIATION	1/38	48/17890	0.0971504	0.135284	0.0645488	STAT3	1	GObp	1
GOBP_REGULATION_OF_GLYCOLYTIC_PROCESS	GOBP_REGULATION_OF_GLYCOLYTIC_PROCESS	1/38	48/17890	0.0971504	0.135284	0.0645488	STAT3	1	GObp	1
GOBP_REGULATION_OF_MYELINATION	GOBP_REGULATION_OF_MYELINATION	1/38	48/17890	0.0971504	0.135284	0.0645488	CTNNB1	1	GObp	1
GOBP_REGULATION_OF_REACTIVE_OXYGEN_SPECIES_BIOSYNTHETIC_PROCESS	GOBP_REGULATION_OF_REACTIVE_OXYGEN_SPECIES_BIOSYNTHETIC_PROCESS	1/38	48/17890	0.0971504	0.135284	0.0645488	FYN	1	GObp	1
GOBP_REGULATION_OF_T_CELL_MIGRATION	GOBP_REGULATION_OF_T_CELL_MIGRATION	1/38	48/17890	0.0971504	0.135284	0.0645488	ABL1	1	GObp	1
GOBP_RESPONSE_TO_NERVE_GROWTH_FACTOR	GOBP_RESPONSE_TO_NERVE_GROWTH_FACTOR	1/38	48/17890	0.0971504	0.135284	0.0645488	CBL	1	GObp	1
GOBP_PROTEIN_DEPHOSPHORYLATION	GOBP_PROTEIN_DEPHOSPHORYLATION	2/38	250/17890	0.0985501	0.137135	0.0654318	LGALS3/PTEN	2	GObp	1
GOBP_CELLULAR_RESPONSE_TO_GLUCOSE_STARVATION	GOBP_CELLULAR_RESPONSE_TO_GLUCOSE_STARVATION	1/38	49/17890	0.0990733	0.137173	0.06545	BECN1	1	GObp	1
GOBP_NEUROMUSCULAR_JUNCTION_DEVELOPMENT	GOBP_NEUROMUSCULAR_JUNCTION_DEVELOPMENT	1/38	49/17890	0.0990733	0.137173	0.06545	ERBB2	1	GObp	1
GOBP_POSITIVE_REGULATION_OF_MUSCLE_CONTRACTION	GOBP_POSITIVE_REGULATION_OF_MUSCLE_CONTRACTION	1/38	49/17890	0.0990733	0.137173	0.06545	CTTN	1	GObp	1
GOBP_POSITIVE_REGULATION_OF_TRANSCRIPTION_ELONGATION_BY_RNA_POLYMERASE_II	GOBP_POSITIVE_REGULATION_OF_TRANSCRIPTION_ELONGATION_BY_RNA_POLYMERASE_II	1/38	49/17890	0.0990733	0.137173	0.06545	CTNNB1	1	GObp	1
GOBP_REGULATION_OF_BONE_REMODELING	GOBP_REGULATION_OF_BONE_REMODELING	1/38	49/17890	0.0990733	0.137173	0.06545	SRC	1	GObp	1
GOBP_REGULATION_OF_CARDIAC_MUSCLE_CELL_PROLIFERATION	GOBP_REGULATION_OF_CARDIAC_MUSCLE_CELL_PROLIFERATION	1/38	49/17890	0.0990733	0.137173	0.06545	ERBB4	1	GObp	1
GOBP_REGULATION_OF_VASCULAR_PERMEABILITY	GOBP_REGULATION_OF_VASCULAR_PERMEABILITY	1/38	49/17890	0.0990733	0.137173	0.06545	SRC	1	GObp	1
GOBP_PROTEIN_PROCESSING	GOBP_PROTEIN_PROCESSING	2/38	251/17890	0.0992128	0.137268	0.0654954	PLAT/SRC	2	GObp	1
GOBP_NEGATIVE_REGULATION_OF_GROWTH	GOBP_NEGATIVE_REGULATION_OF_GROWTH	2/38	252/17890	0.0998769	0.13799	0.0658397	DCC/PTEN	2	GObp	1
GOBP_REGULATION_OF_MICROTUBULE_BASED_PROCESS	GOBP_REGULATION_OF_MICROTUBULE_BASED_PROCESS	2/38	252/17890	0.0998769	0.13799	0.0658397	ABL1/ERBB2	2	GObp	1
GOBP_COLUMNAR_CUBOIDAL_EPITHELIAL_CELL_DEVELOPMENT	GOBP_COLUMNAR_CUBOIDAL_EPITHELIAL_CELL_DEVELOPMENT	1/38	50/17890	0.100992	0.138739	0.0661972	SRC	1	GObp	1
GOBP_DIGESTIVE_TRACT_MORPHOGENESIS	GOBP_DIGESTIVE_TRACT_MORPHOGENESIS	1/38	50/17890	0.100992	0.138739	0.0661972	CTNNB1	1	GObp	1
GOBP_LEUKOCYTE_ACTIVATION_INVOLVED_IN_INFLAMMATORY_RESPONSE	GOBP_LEUKOCYTE_ACTIVATION_INVOLVED_IN_INFLAMMATORY_RESPONSE	1/38	50/17890	0.100992	0.138739	0.0661972	CLU	1	GObp	1
GOBP_NEGATIVE_REGULATION_OF_T_CELL_DIFFERENTIATION	GOBP_NEGATIVE_REGULATION_OF_T_CELL_DIFFERENTIATION	1/38	50/17890	0.100992	0.138739	0.0661972	ERBB2	1	GObp	1
GOBP_PROTEIN_EXIT_FROM_ENDOPLASMIC_RETICULUM	GOBP_PROTEIN_EXIT_FROM_ENDOPLASMIC_RETICULUM	1/38	50/17890	0.100992	0.138739	0.0661972	PREB	1	GObp	1
GOBP_REGULATION_OF_CELLULAR_RESPIRATION	GOBP_REGULATION_OF_CELLULAR_RESPIRATION	1/38	50/17890	0.100992	0.138739	0.0661972	PIK3CA	1	GObp	1
GOBP_REGULATION_OF_VACUOLE_ORGANIZATION	GOBP_REGULATION_OF_VACUOLE_ORGANIZATION	1/38	50/17890	0.100992	0.138739	0.0661972	BECN1	1	GObp	1
GOBP_VASCULAR_ENDOTHELIAL_GROWTH_FACTOR_SIGNALING_PATHWAY	GOBP_VASCULAR_ENDOTHELIAL_GROWTH_FACTOR_SIGNALING_PATHWAY	1/38	50/17890	0.100992	0.138739	0.0661972	PIK3CA	1	GObp	1
GOBP_REGULATION_OF_MUSCLE_SYSTEM_PROCESS	GOBP_REGULATION_OF_MUSCLE_SYSTEM_PROCESS	2/38	254/17890	0.101209	0.138938	0.0662922	BECN1/CTTN	2	GObp	1
GOBP_MONOSACCHARIDE_METABOLIC_PROCESS	GOBP_MONOSACCHARIDE_METABOLIC_PROCESS	2/38	256/17890	0.102546	0.140473	0.0670246	PIK3CA/SRC	2	GObp	1
GOBP_MRNA_TRANSCRIPTION	GOBP_MRNA_TRANSCRIPTION	1/38	51/17890	0.102907	0.140473	0.0670246	STAT3	1	GObp	1
GOBP_NEGATIVE_REGULATION_OF_CARBOHYDRATE_METABOLIC_PROCESS	GOBP_NEGATIVE_REGULATION_OF_CARBOHYDRATE_METABOLIC_PROCESS	1/38	51/17890	0.102907	0.140473	0.0670246	STAT3	1	GObp	1
GOBP_NEGATIVE_REGULATION_OF_I_KAPPAB_KINASE_NF_KAPPAB_SIGNALING	GOBP_NEGATIVE_REGULATION_OF_I_KAPPAB_KINASE_NF_KAPPAB_SIGNALING	1/38	51/17890	0.102907	0.140473	0.0670246	ABL1	1	GObp	1
GOBP_POSITIVE_REGULATION_OF_EXTRINSIC_APOPTOTIC_SIGNALING_PATHWAY	GOBP_POSITIVE_REGULATION_OF_EXTRINSIC_APOPTOTIC_SIGNALING_PATHWAY	1/38	51/17890	0.102907	0.140473	0.0670246	PTEN	1	GObp	1
GOBP_POSITIVE_REGULATION_OF_VASCULAR_ASSOCIATED_SMOOTH_MUSCLE_CELL_PROLIFERATION	GOBP_POSITIVE_REGULATION_OF_VASCULAR_ASSOCIATED_SMOOTH_MUSCLE_CELL_PROLIFERATION	1/38	51/17890	0.102907	0.140473	0.0670246	SRC	1	GObp	1
GOBP_RECEPTOR_CLUSTERING	GOBP_RECEPTOR_CLUSTERING	1/38	51/17890	0.102907	0.140473	0.0670246	DLG4	1	GObp	1
GOBP_T_CELL_SELECTION	GOBP_T_CELL_SELECTION	1/38	51/17890	0.102907	0.140473	0.0670246	STAT3	1	GObp	1
GOBP_ADIPOSE_TISSUE_DEVELOPMENT	GOBP_ADIPOSE_TISSUE_DEVELOPMENT	1/38	52/17890	0.104818	0.142479	0.0679817	PIK3CA	1	GObp	1
GOBP_NEGATIVE_REGULATION_OF_MUSCLE_CELL_APOPTOTIC_PROCESS	GOBP_NEGATIVE_REGULATION_OF_MUSCLE_CELL_APOPTOTIC_PROCESS	1/38	52/17890	0.104818	0.142479	0.0679817	PTK2B	1	GObp	1
GOBP_OVULATION_CYCLE_PROCESS	GOBP_OVULATION_CYCLE_PROCESS	1/38	52/17890	0.104818	0.142479	0.0679817	SRC	1	GObp	1
GOBP_POSITIVE_REGULATION_OF_ORGAN_GROWTH	GOBP_POSITIVE_REGULATION_OF_ORGAN_GROWTH	1/38	52/17890	0.104818	0.142479	0.0679817	ERBB4	1	GObp	1
GOBP_REGULATION_OF_TRANSCRIPTION_REGULATORY_REGION_DNA_BINDING	GOBP_REGULATION_OF_TRANSCRIPTION_REGULATORY_REGION_DNA_BINDING	1/38	52/17890	0.104818	0.142479	0.0679817	CTNNB1	1	GObp	1
GOBP_RESPONSE_TO_AMINO_ACID_STARVATION	GOBP_RESPONSE_TO_AMINO_ACID_STARVATION	1/38	52/17890	0.104818	0.142479	0.0679817	BECN1	1	GObp	1
GOBP_CELLULAR_RESPONSE_TO_EXTRACELLULAR_STIMULUS	GOBP_CELLULAR_RESPONSE_TO_EXTRACELLULAR_STIMULUS	2/38	261/17890	0.10591	0.14386	0.0686405	BECN1/CBL	2	GObp	1
GOBP_POSITIVE_REGULATION_OF_CELL_CYCLE_PROCESS	GOBP_POSITIVE_REGULATION_OF_CELL_CYCLE_PROCESS	2/38	262/17890	0.106587	0.14386	0.0686405	BECN1/CDC42	2	GObp	1
GOBP_ANTERIOR_POSTERIOR_AXIS_SPECIFICATION	GOBP_ANTERIOR_POSTERIOR_AXIS_SPECIFICATION	1/38	53/17890	0.106725	0.14386	0.0686405	CTNNB1	1	GObp	1
GOBP_NEGATIVE_REGULATION_OF_MITOCHONDRION_ORGANIZATION	GOBP_NEGATIVE_REGULATION_OF_MITOCHONDRION_ORGANIZATION	1/38	53/17890	0.106725	0.14386	0.0686405	CLU	1	GObp	1
GOBP_NEGATIVE_REGULATION_OF_SIGNALING_RECEPTOR_ACTIVITY	GOBP_NEGATIVE_REGULATION_OF_SIGNALING_RECEPTOR_ACTIVITY	1/38	53/17890	0.106725	0.14386	0.0686405	CBL	1	GObp	1
GOBP_POSITIVE_REGULATION_OF_FIBROBLAST_PROLIFERATION	GOBP_POSITIVE_REGULATION_OF_FIBROBLAST_PROLIFERATION	1/38	53/17890	0.106725	0.14386	0.0686405	ABL1	1	GObp	1
GOBP_POSITIVE_REGULATION_OF_STEM_CELL_PROLIFERATION	GOBP_POSITIVE_REGULATION_OF_STEM_CELL_PROLIFERATION	1/38	53/17890	0.106725	0.14386	0.0686405	CTNNB1	1	GObp	1
GOBP_PRESYNAPSE_ORGANIZATION	GOBP_PRESYNAPSE_ORGANIZATION	1/38	53/17890	0.106725	0.14386	0.0686405	PTEN	1	GObp	1
GOBP_REGULATION_OF_CHOLESTEROL_EFFLUX	GOBP_REGULATION_OF_CHOLESTEROL_EFFLUX	1/38	53/17890	0.106725	0.14386	0.0686405	LRP1	1	GObp	1
GOBP_REGULATION_OF_CHONDROCYTE_DIFFERENTIATION	GOBP_REGULATION_OF_CHONDROCYTE_DIFFERENTIATION	1/38	53/17890	0.106725	0.14386	0.0686405	CTNNB1	1	GObp	1
GOBP_REGULATION_OF_LIPID_STORAGE	GOBP_REGULATION_OF_LIPID_STORAGE	1/38	53/17890	0.106725	0.14386	0.0686405	ITGAV	1	GObp	1
GOBP_REGULATION_OF_MITOTIC_SISTER_CHROMATID_SEGREGATION	GOBP_REGULATION_OF_MITOTIC_SISTER_CHROMATID_SEGREGATION	1/38	53/17890	0.106725	0.14386	0.0686405	BECN1	1	GObp	1
GOBP_HEART_MORPHOGENESIS	GOBP_HEART_MORPHOGENESIS	2/38	263/17890	0.107264	0.144486	0.0689394	CDC42/CTNNB1	2	GObp	1
GOBP_CELLULAR_RESPONSE_TO_BIOTIC_STIMULUS	GOBP_CELLULAR_RESPONSE_TO_BIOTIC_STIMULUS	2/38	264/17890	0.107943	0.145112	0.0692381	ABL1/SRC	2	GObp	1
GOBP_ALCOHOL_CATABOLIC_PROCESS	GOBP_ALCOHOL_CATABOLIC_PROCESS	1/38	54/17890	0.108628	0.145112	0.0692381	PTEN	1	GObp	1
GOBP_CALCIUM_ION_IMPORT_ACROSS_PLASMA_MEMBRANE	GOBP_CALCIUM_ION_IMPORT_ACROSS_PLASMA_MEMBRANE	1/38	54/17890	0.108628	0.145112	0.0692381	FYN	1	GObp	1
GOBP_CELLULAR_RESPONSE_TO_GLUCOCORTICOID_STIMULUS	GOBP_CELLULAR_RESPONSE_TO_GLUCOCORTICOID_STIMULUS	1/38	54/17890	0.108628	0.145112	0.0692381	PLAT	1	GObp	1
GOBP_INTRACELLULAR_ESTROGEN_RECEPTOR_SIGNALING_PATHWAY	GOBP_INTRACELLULAR_ESTROGEN_RECEPTOR_SIGNALING_PATHWAY	1/38	54/17890	0.108628	0.145112	0.0692381	SRC	1	GObp	1
GOBP_NEGATIVE_REGULATION_OF_COAGULATION	GOBP_NEGATIVE_REGULATION_OF_COAGULATION	1/38	54/17890	0.108628	0.145112	0.0692381	PLAT	1	GObp	1
GOBP_NEGATIVE_REGULATION_OF_EPITHELIAL_CELL_DIFFERENTIATION	GOBP_NEGATIVE_REGULATION_OF_EPITHELIAL_CELL_DIFFERENTIATION	1/38	54/17890	0.108628	0.145112	0.0692381	CTNNB1	1	GObp	1
GOBP_POSITIVE_REGULATION_OF_NEURAL_PRECURSOR_CELL_PROLIFERATION	GOBP_POSITIVE_REGULATION_OF_NEURAL_PRECURSOR_CELL_PROLIFERATION	1/38	54/17890	0.108628	0.145112	0.0692381	CTNNB1	1	GObp	1
GOBP_REGULATION_OF_ALCOHOL_BIOSYNTHETIC_PROCESS	GOBP_REGULATION_OF_ALCOHOL_BIOSYNTHETIC_PROCESS	1/38	54/17890	0.108628	0.145112	0.0692381	PTK2B	1	GObp	1
GOBP_REGULATION_OF_DENDRITIC_SPINE_DEVELOPMENT	GOBP_REGULATION_OF_DENDRITIC_SPINE_DEVELOPMENT	1/38	54/17890	0.108628	0.145112	0.0692381	PTEN	1	GObp	1
GOBP_REGULATION_OF_MICROTUBULE_POLYMERIZATION	GOBP_REGULATION_OF_MICROTUBULE_POLYMERIZATION	1/38	54/17890	0.108628	0.145112	0.0692381	ABL1	1	GObp	1
GOBP_VASCULAR_ENDOTHELIAL_CELL_PROLIFERATION	GOBP_VASCULAR_ENDOTHELIAL_CELL_PROLIFERATION	1/38	54/17890	0.108628	0.145112	0.0692381	STAT3	1	GObp	1
GOBP_HYDROGEN_PEROXIDE_METABOLIC_PROCESS	GOBP_HYDROGEN_PEROXIDE_METABOLIC_PROCESS	1/38	55/17890	0.110527	0.147344	0.0703031	FYN	1	GObp	1
GOBP_NEGATIVE_REGULATION_OF_SYNAPTIC_TRANSMISSION	GOBP_NEGATIVE_REGULATION_OF_SYNAPTIC_TRANSMISSION	1/38	55/17890	0.110527	0.147344	0.0703031	PTK2B	1	GObp	1
GOBP_REGULATION_OF_AMYLOID_PRECURSOR_PROTEIN_CATABOLIC_PROCESS	GOBP_REGULATION_OF_AMYLOID_PRECURSOR_PROTEIN_CATABOLIC_PROCESS	1/38	55/17890	0.110527	0.147344	0.0703031	CLU	1	GObp	1
GOBP_ESTABLISHMENT_OF_PROTEIN_LOCALIZATION_TO_MEMBRANE	GOBP_ESTABLISHMENT_OF_PROTEIN_LOCALIZATION_TO_MEMBRANE	2/38	270/17890	0.112042	0.14926	0.0712174	ERBB2/FYN	2	GObp	1
GOBP_T_CELL_APOPTOTIC_PROCESS	GOBP_T_CELL_APOPTOTIC_PROCESS	1/38	56/17890	0.112422	0.149665	0.0714102	LGALS3	1	GObp	1
GOBP_OVARIAN_FOLLICLE_DEVELOPMENT	GOBP_OVARIAN_FOLLICLE_DEVELOPMENT	1/38	57/17890	0.114314	0.15104	0.0720667	SRC	1	GObp	1
GOBP_P38MAPK_CASCADE	GOBP_P38MAPK_CASCADE	1/38	57/17890	0.114314	0.15104	0.0720667	MAP3K4	1	GObp	1
GOBP_POSITIVE_REGULATION_OF_CELLULAR_CARBOHYDRATE_METABOLIC_PROCESS	GOBP_POSITIVE_REGULATION_OF_CELLULAR_CARBOHYDRATE_METABOLIC_PROCESS	1/38	57/17890	0.114314	0.15104	0.0720667	SRC	1	GObp	1
GOBP_POSITIVE_REGULATION_OF_DNA_BINDING	GOBP_POSITIVE_REGULATION_OF_DNA_BINDING	1/38	57/17890	0.114314	0.15104	0.0720667	CTNNB1	1	GObp	1
GOBP_REGULATION_OF_CARBOHYDRATE_CATABOLIC_PROCESS	GOBP_REGULATION_OF_CARBOHYDRATE_CATABOLIC_PROCESS	1/38	57/17890	0.114314	0.15104	0.0720667	STAT3	1	GObp	1
GOBP_REGULATION_OF_HISTONE_METHYLATION	GOBP_REGULATION_OF_HISTONE_METHYLATION	1/38	57/17890	0.114314	0.15104	0.0720667	CTNNB1	1	GObp	1
GOBP_REGULATION_OF_MONOOXYGENASE_ACTIVITY	GOBP_REGULATION_OF_MONOOXYGENASE_ACTIVITY	1/38	57/17890	0.114314	0.15104	0.0720667	PTK2B	1	GObp	1
GOBP_REGULATION_OF_NEURONAL_SYNAPTIC_PLASTICITY	GOBP_REGULATION_OF_NEURONAL_SYNAPTIC_PLASTICITY	1/38	57/17890	0.114314	0.15104	0.0720667	DLG4	1	GObp	1
GOBP_REGULATION_OF_PHOSPHOPROTEIN_PHOSPHATASE_ACTIVITY	GOBP_REGULATION_OF_PHOSPHOPROTEIN_PHOSPHATASE_ACTIVITY	1/38	57/17890	0.114314	0.15104	0.0720667	LGALS3	1	GObp	1
[truncated: 5,057 more rows]
